# Supplementary material for: A method to estimate the contribution of rare coding variants to complex trait heritability
Source: Nat Commun. 2024 Feb 9;15:1245. doi: 10.1038/s41467-024-45407-8 (PMC10858280; doi:10.1038/s41467-024-45407-8)
Supplement: Supplementary file 4 — Supplementary Data 1 [file 41467_2024_45407_MOESM4_ESM.xlsx]

## Sheet: SuppData1
Supplementary Data 1: Heritability estimates from twin and pedigree studies
In this table, selected reports of pedigree/twin-based trait heritability are presented for comparison with RARity based heritability estimates from combined rare and common variants (h2tot). Rows highlighted in green indicate the recovery of pedigree/twin-based heritability estimates through RARity, as these estimates lie within the range historically reported in the referenced literature.
Trait	Reference	Cohort	Sample size	Heritability (%)	RARity h2tot (%) (95% CI)
Alanine aminotransferase	van Beek, J.H. et al. The genetic architecture of liver enzyme levels: GGT, ALT and AST. Behav Genet 43, 329-39 (2013)	NTR biobankstudy	Twins, their siblings, parents and spouses (N = 8,371; age range 18–90).	22 (Females) - 40 (Males)	23.0 (19.7,26.2)
Albumin	Loomba, R. et al. Heritability of Hepatic Fibrosis and Steatosis Based on a Prospective Twin Study. Gastroenterology 149, 1784-93 (2015).	Southern California	60 pairs of twins	45	22.5 (19.3,25.7)
Albumin	Whitfield, J.B. & Martin, N.G. The effects of inheritance on constituents of plasma: a twin study on some biochemical variables. Ann Clin Biochem 21 ( Pt 3), 176-83 (1984).	The Australian NH & MRC Twin Registry for a study of alcohol metabolism Twin Registry for a study of alcohol metabolism and susceptibility to intoxication	206 pairs of twins	73
Alkaline phosphatase	Whitfield, J.B. & Martin, N.G. Determinants of variation in plasma alkaline phosphatase activity: a twin study. Am J Hum Genet 35, 978-86 (1983).	Australian NH&MRC Twin Registry	204 pairs of twins	71-90	46.8 (43.6,50.1)
	Loomba, R. et al. Heritability of Hepatic Fibrosis and Steatosis Based on a Prospective Twin Study. Gastroenterology 149, 1784-93 (2015).	Southern California	60 pairs of twins	50
Apolipoprotein A	Heller, D.A., de Faire, U., Pedersen, N.L., Dahlén, G. & McClearn, G.E. Genetic and environmental influences on serum lipid levels in twins. N Engl J Med 328, 1150-6 (1993).	Swedish Twin Registry	302 pairs of twins	52	29.9 (26.6,33.1)
Apolipoprotein B	Heller, D.A., de Faire, U., Pedersen, N.L., Dahlén, G. & McClearn, G.E. Genetic and environmental influences on serum lipid levels in twins. N Engl J Med 328, 1150-6 (1993).	Swedish Twin Registry	302 pairs of twins	51	44.0 (40.8,47.3)
Aspartate aminotransferase	Loomba, R. et al. Heritability of Hepatic Fibrosis and Steatosis Based on a Prospective Twin Study. Gastroenterology 149, 1784-93 (2015).	Southern California	60 pairs of twins	54	24.0 (20.8,27.3)
Aspartate aminotransferase	van Beek, J.H. et al. The genetic architecture of liver enzyme levels: GGT, ALT and AST. Behav Genet 43, 329-39 (2013)	NTR biobankstudy	Twins, their siblings, parents and spouses (N= 8,371; age range 18–90)	43
Body mass index	Min, J., Chiu, D.T. & Wang, Y. Variation in the heritability of body mass index based on diverse twin studies: a systematic review. Obes Rev 14, 871-82 (2013).	32 studies from Finland (7), the United Kingdom (6), the United States (3), Denmark (3), China (3), Netherlands (2), South Korea (2), Sweden (2) and four from other countries	Vaious	31-90	39.5 (36.3,42.8)
C-reactive protein	Sas, A.A. et al. Genetic and environmental influences on stability and change in baseline levels of C-reactive protein: A longitudinal twin study. Atherosclerosis 265, 172-178 (2017).	Various	Various	10 - 65 from previous study, around 50 in this study	33.7 (30.5,37.0)
Calcium	Hunter, D.J. et al. Genetic contribution to renal function and electrolyte balance: a twin study. Clin Sci (Lond) 103, 259-65 (2002).		1747 adult female twin pairs: 539 monozygotic and 1208 dizygotic	33	20.7 (17.5,24.0)
Creatinine	Moulin, F. et al. A population-based approach to assess the heritability and distribution of renal handling of electrolytes. Kidney Int 92, 1536-1543 (2017).	Family-based cohort from Switzerland	273 pedigrees had mean size of 5.1_x0002_2.29 that included883 parent-offspring pairs, 424 sibling-sibling pairs, 75grandparent-grandchild pairs, 183 avuncular pairs (i.e., aunt/uncle-niece/nephew), 37 cousin pairs, and 10 half-siblingpairs.	21-39 from previous. 49 in this study	32.6 (29.3,35.8)
Cystatin C	Moulin, F. et al. A population-based approach to assess the heritability and distribution of renal handling of electrolytes. Kidney Int 92, 1536-1543 (2017).	Family-based cohort from Switzerland	273 pedigrees had mean size of 5.1_x0002_2.29 that included883 parent-offspring pairs, 424 sibling-sibling pairs, 75grandparent-grandchild pairs, 183 avuncular pairs (i.e., aunt/uncle-niece/nephew), 37 cousin pairs, and 10 half-siblingpairs.	50	38.9 (35.7,42.2)
Cystatin C	Arpegård, J. et al. Comparison of heritability of Cystatin C- and creatinine-based estimates of kidney function and their relation to heritability of cardiovascular disease. J Am Heart Assoc 4, e001467 (2015).	TwinGene, Swedish population	12 313 twins	40
Diastolic blood pressure	Fagard, R. et al. Heritability of conventional and ambulatory blood pressures. A study in twins. Hypertension 26, 919-24 (1995).	East Flanders Prospective Twin Study,	53 pairs of twins, males	31-51	34.6 (31.4,37.8)
Direct bilirubin	NA				4.4 (1.3,7.4)
Gamma glutamyl transferase	van Beek, J.H. et al. The genetic architecture of liver enzyme levels: GGT, ALT and AST. Behav Genet 43, 329-39 (2013)	NTR biobankstudy	twins, their siblings, parents and spouses (N= 8,371; age range 18–90)	30 Males, 60 Females	35.0 (31.7,38.2)
Glucose	Loomba, R. et al. Heritability of Hepatic Fibrosis and Steatosis Based on a Prospective Twin Study. Gastroenterology 149, 1784-93 (2015).	Southern California	60 pairs of twins	29	12.5 (9.3,15.7)
HDL-c	Liu, H. et al. Heritability and Genome-Wide Association Study of Plasma Cholesterol in Chinese Adult Twins. Front Endocrinol (Lausanne) 9, 677 (2018).	Various	Various	22-93	36.2 (32.9,39.4)
Height	Loomba, R. et al. Heritability of Hepatic Fibrosis and Steatosis Based on a Prospective Twin Study. Gastroenterology 149, 1784-93 (2015).	Southern California	60 pairs of twins	89	87.8 (84.5,91.1)
	Polderman, T.J. et al. Meta-analysis of the heritability of human traits based on fifty years of twin studies. Nat Genet 47, 702-9 (2015).			44-94
Hemoglobin A1C	Loomba, R. et al. Heritability of Hepatic Fibrosis and Steatosis Based on a Prospective Twin Study. Gastroenterology 149, 1784-93 (2015).	Southern California	60 pairs of twins	26	38.3 (35.1,41.6)
IGF-1	Jensen, R.B. et al. Genetic influence on the associations between IGF-I and glucose metabolism in a cohort of elderly twins. Eur J Endocrinol 178, 153-161 (2018).	Danish Twin Register	606 twins	65	33.8 (30.5,37.0)
LDL-c	Loomba, R. et al. Heritability of Hepatic Fibrosis and Steatosis Based on a Prospective Twin Study. Gastroenterology 149, 1784-93 (2015).	Southern California	60 pairs of twins	37	36.7 (33.5,39.9)
	Liu, H. et al. Heritability and Genome-Wide Association Study of Plasma Cholesterol in Chinese Adult Twins. Front Endocrinol (Lausanne) 9, 677 (2018).	Various	Various	22-91
Lipoprotein (a)	Boomsma, D.I., Kaptein, A., Kempen, H.J., Gevers Leuven, J.A. & Princen, H.M. Lipoprotein(a): relation to other risk factors and genetic heritability. Results from a Dutch parent-twin study. Atherosclerosis 99, 23-33 (1993).	Dutch	152 twin pairs	93-98	61.6 (58.4,64.8)
Phosphate	Hunter, D.J. et al. Genetic contribution to renal function and electrolyte balance: a twin study. Clin Sci (Lond) 103, 259-65 (2002).		1747 adult female twin pairs: 539 monozygotic and 1208 dizygotic	58	23.3 (20.1,26.6)
systolic pressure	Fagard, R. et al. Heritability of conventional and ambulatory blood pressures. A study in twins. Hypertension 26, 919-24 (1995).	East Flanders Prospective Twin Study,	53 pairs of twins, males	45-69	33.4 (30.2,36.7)
systolic pressure	Loomba, R. et al. Heritability of Hepatic Fibrosis and Steatosis Based on a Prospective Twin Study. Gastroenterology 149, 1784-93 (2015).	Southern California	60 pairs of twins	52
Triglycerides	Heller, D.A., de Faire, U., Pedersen, N.L., Dahlén, G. & McClearn, G.E. Genetic and environmental influences on serum lipid levels in twins. N Engl J Med 328, 1150-6 (1993).	Swedish Twin Registry	302 pairs of twins	28	31.9 (28.6,35.1)
Total bilirubin	Loomba, R. et al. Heritability of Hepatic Fibrosis and Steatosis Based on a Prospective Twin Study. Gastroenterology 149, 1784-93 (2015).	Southern California	60 pairs of twins	71	44.3 (41.1,47.6)
Total Cholesterole	Heller, D.A., de Faire, U., Pedersen, N.L., Dahlén, G. & McClearn, G.E. Genetic and environmental influences on serum lipid levels in twins. N Engl J Med 328, 1150-6 (1993).	Swedish Twin Registry	302 pairs of twins	32	32.2 (29.0,35.4)
	Liu, H. et al. Heritability and Genome-Wide Association Study of Plasma Cholesterol in Chinese Adult Twins. Front Endocrinol (Lausanne) 9, 677 (2018).	Various	Various	0-89
Total protein	NA				29.4 (26.1,32.6)
Urate	Misawa, K. et al. Contribution of Rare Variants of the SLC22A12 Gene to the Missing Heritability of Serum Urate Levels. Genetics 214, 1079-1090 (2020)	Varous	Various	30-70	32.5 (29.3,35.8)
Urea	Moulin, F. et al. A population-based approach to assess the heritability and distribution of renal handling of electrolytes. Kidney Int 92, 1536-1543 (2017)	Family-based cohort from Switzerland	273 pedigrees had mean size of 5.1_x0002_2.29 that included883 parent-offspring pairs, 424 sibling-sibling pairs, 75grandparent-grandchild pairs, 183 avuncular pairs (i.e., aunt/uncle-niece/nephew), 37 cousin pairs, and 10 half-siblingpairs.	49	20.0 (16.8,23.2)
Urea	Zhang, J., Thio, C.H.L., Gansevoort, R.T. & Snieder, H. Familial Aggregation of CKD and Heritability of Kidney Biomarkers in the General Population: The Lifelines Cohort Study. Am J Kidney Dis 77, 869-878 (2021).	Lifelines Cohort Study and Biobank, Netherlands	155,911 participants in Cross-sectional 3-generation family study.	31
Vitamin D	Choi, S., Ko, H., Lee, K., Sung, J. & Song, Y.M. Genetic influence on serum 25-hydroxyvitamin D concentration in Korean men: a cross-sectional study. Genes Nutr 13, 33 (2018).	Various	Various	23-80	15.0 (11.7,18.2)
Waist -to-hip ratio	Rose, K.M., Newman, B., Mayer-Davis, E.J. & Selby, J.V. Genetic and behavioral determinants of waist-hip ratio and waist circumference in women twins. Obes Res 6, 383-92 (1998).	Kaiser-Permanente Women Twins Study (1989 to 1990) , 31-90 yo	680 twins	36-61	28.2 (25.0,31.5)
