# Supplementary material for: A method to estimate the contribution of rare coding variants to complex trait heritability
Source: Nat Commun. 2024 Feb 9;15:1245. doi: 10.1038/s41467-024-45407-8 (PMC10858280; doi:10.1038/s41467-024-45407-8)
Supplement: Supplementary file 5 — Supplementary Data 2 [file 41467_2024_45407_MOESM5_ESM.xlsx]

## Sheet: SuppData2
Supplementary Data 2: Genes contributing significantly to the rare coding variant heritability estimates of complex traits.
RARity was used to determine the heritability estimates for all genes with qualifying RVs <MAF 0.01. This table shows the significant genes passing the Bonferroni’s p-value significance threshold corrected for 18,214 genes (h2RV-gene p-value < 2.75 ×10-6), where the h2RV-gene p-values were derived using F-test. 152 genes had significant h2RV-gene for one or more traits, representing 218 distinct …
Phenotype	Gene	h2RV-gene	P-value
ALB	ALB	0.00195994	7.93716e-47
ALB	FCGRT	0.00259846	7.67644e-75
ALB	TBC1D2B	0.000620478	2.04555e-07
ALP	ALDH5A1	0.000564595	7.94141e-09
ALP	ALPL	0.0283001	0
ALP	ASGR1	0.0029544	3.43522e-82
ALP	GBGT1	0.000740713	1.96932e-12
ALP	GPLD1	0.0122624	0
ALP	HSPG2	0.00394105	1.25799e-39
ALP	NBPF3	0.000557462	1.12108e-07
ALP	TDP2	0.000471316	9.73318e-09
ALP	TFAM	0.000316738	1.86195e-06
ALP	ZNF800	0.000433552	1.87656e-07
ALT	GPT	0.0222059	0
ALT	MFSD3	0.000412265	2.42728e-06
APOA1	ABCA1	0.00572304	2.18618e-124
APOA1	ADH1B	0.000467981	1.65106e-07
APOA1	ANGPTL3	0.000901473	1.95679e-17
APOA1	APOA1	0.00168696	4.06229e-46
APOA1	APOC3	0.000414669	1.97571e-10
APOA1	CETP	0.000891233	1.02783e-15
APOA1	LCAT	0.00120553	5.5128e-26
APOA1	LIPC	0.00180628	6.05859e-35
APOA1	LIPG	0.00175618	1.46744e-39
APOA1	LPL	0.000804258	6.18277e-15
APOA1	PLA2G12A	0.000746499	5.81486e-17
APOA1	SCARB1	0.000686381	3.51693e-10
APOB	APOB	0.0122156	3.70096e-250
APOB	APOE	0.000633634	1.22155e-11
APOB	BCAM	0.000775222	2.20623e-10
APOB	CEACAM20	0.000499053	4.40512e-08
APOB	CLASRP	0.000662859	1.19254e-08
APOB	LDLR	0.00374744	1.029e-88
APOB	NECTIN2	0.00148494	1.1533e-28
APOB	NKPD1	0.00202549	3.01799e-40
APOB	PCSK9	0.00386169	1.46275e-90
APOB	PPARA	0.00043638	3.103e-07
APOB	ZNF229	0.00142872	8.74682e-26
AST	ANO5	0.000693859	2.85757e-09
AST	GOT1	0.0106983	0
BMI	MC4R	0.000415551	7.24637e-07
CALC	ALB	0.000795299	1.24892e-14
CALC	CASR	0.00192929	2.67526e-46
CALC	FCGRT	0.000828054	5.88464e-19
CHOL	ABCA1	0.00187965	5.60148e-26
CHOL	ABCG5	0.000542059	1.18758e-06
CHOL	ANGPTL3	0.0012855	1.25135e-27
CHOL	APOB	0.00775514	1.09871e-131
CHOL	FGB	0.000458587	8.35744e-08
CHOL	JAK2	0.000731905	1.47766e-08
CHOL	KHDRBS2	0.000365836	1.71021e-06
CHOL	LDLR	0.00284212	4.94342e-62
CHOL	LIPG	0.00046062	5.99129e-07
CHOL	NECTIN2	0.00073566	4.12201e-11
CHOL	NKPD1	0.00101615	1.17049e-15
CHOL	PCSK9	0.00327148	4.3584e-73
CHOL	ZNF229	0.000596814	6.78125e-08
CREA	LRP2	0.00165915	2.956e-12
CREA	SLC22A2	0.00104251	6.86685e-17
CREA	SLC22A7	0.000468468	3.85696e-07
CRP	ABCA1	0.00080578	1.17658e-07
CRP	APCS	0.000368091	1.12369e-07
CRP	CRP	0.00451866	2.17166e-146
CRP	JAK1	0.000421473	2.62113e-06
CRP	TMED8	0.000377577	9.67818e-07
CYSC	CGNL1	0.000749764	1.74023e-07
CYSC	CST3	0.0064081	3.2247e-212
CYSC	SH2B3	0.000571243	6.04006e-07
DBIL	ATG16L1	0.000402962	1.99425e-06
DBIL	DGKD	0.000947207	1.10735e-11
DBIL	DNAJB3	0.000566616	1.49687e-11
DBIL	HJURP	0.000865092	4.60517e-12
DBIL	MROH2A	0.00419921	9.30919e-75
DBIL	NR1I2	0.000538289	7.5858e-08
DBIL	SAG	0.000666199	2.88631e-11
DBIL	SLCO1B1	0.00071781	3.58537e-10
DBIL	SLCO1B3	0.00203159	4.76856e-38
DBIL	SLCO1B3-SLCO1B7	0.00206087	1.3226e-36
DBIL	TRPM8	0.00105114	5.90566e-14
DBIL	UGT1A1	0.00227592	2.84595e-52
DBIL	UGT1A10	0.00196834	1.57934e-41
DBIL	UGT1A3	0.00255554	6.08868e-56
DBIL	UGT1A4	0.00235056	5.65907e-48
DBIL	UGT1A5	0.00285316	5.74735e-67
DBIL	UGT1A6	0.00175542	6.00227e-38
DBIL	UGT1A7	0.00246121	4.24323e-56
DBIL	UGT1A8	0.00153952	1.10547e-30
DBIL	UGT1A9	0.00249408	6.95162e-57
DBIL	USP40	0.00128468	1.19886e-16
GGT	A1CF	0.000461216	6.4214e-08
GGT	GGT1	0.00782164	5.54965e-223
GGT	LRRC75B	0.0017459	9.04595e-40
GGT	RORC	0.000432442	7.25816e-08
GGT	SYNJ2	0.000837525	1.58831e-07
GLU	G6PC2	0.00201579	2.53858e-49
GLU	GCK	0.000830192	3.62758e-20
HBA1C	ADGRE5	0.000530157	2.31188e-06
HBA1C	APEH	0.000405349	1.44725e-06
HBA1C	CTU2	0.000997208	2.92237e-12
HBA1C	G6PC2	0.00113371	9.5355e-24
HBA1C	GCK	0.00122783	2.82351e-32
HBA1C	JAK2	0.000610833	9.98136e-07
HBA1C	PFKL	0.00073362	3.71347e-08
HBA1C	PFKM	0.00070112	2.26699e-10
HBA1C	PIEZO1	0.0084832	5.10543e-125
HBA1C	RHAG	0.000604942	6.43547e-12
HBA1C	SPTB	0.000956908	5.25523e-07
HBA1C	TMC8	0.00110946	1.12658e-17
HBA1C	TMEM43	0.000447151	2.55698e-06
HDL	ABCA1	0.00492134	1.31752e-101
HDL	APOA1	0.00109215	1.9742e-27
HDL	APOA5	0.000362405	5.45392e-07
HDL	APOC3	0.000554178	1.54714e-14
HDL	CETP	0.00167232	4.55971e-36
HDL	LCAT	0.00145985	3.52849e-33
HDL	LIPC	0.00129797	2.82479e-22
HDL	LIPG	0.0013762	7.18426e-29
HDL	LPL	0.00111831	5.97293e-23
HDL	NR1H3	0.000426256	1.15473e-07
HDL	PLA2G12A	0.00048009	7.05747e-10
HDL	SCARB1	0.00121894	4.5472e-22
HEIGHT	CRISPLD2	0.000631702	3.77844e-08
HEIGHT	DDR2	0.000488549	6.13044e-07
HEIGHT	FGF2	0.000361456	9.15465e-07
HEIGHT	FGFR3	0.00121827	1.83078e-15
HEIGHT	GH1	0.000408888	4.14381e-07
HEIGHT	GHRH	0.000309918	2.10705e-07
HEIGHT	GRAMD2A	0.000458959	5.31489e-09
HEIGHT	HAPLN3	0.000628418	2.25208e-08
HEIGHT	IHH	0.000444396	1.45054e-07
HEIGHT	NPR2	0.000633108	1.43667e-08
HEIGHT	NPR3	0.000612041	7.46833e-10
HEIGHT	SCMH1	0.000593793	4.21364e-09
HEIGHT	STC2	0.000430815	5.75516e-08
HEIGHT	ZFAT	0.00139152	7.89516e-19
IGF1	GH1	0.00197501	5.93024e-51
IGF1	IGFALS	0.00388008	1.15715e-82
IGF1	IGFBP3	0.000528902	4.64838e-12
IGF1	PARPBP	0.000642155	6.24028e-09
IGF1	ZNF12	0.00038309	2.03003e-06
LDL	ABCG5	0.000602534	1.25778e-07
LDL	ANGPTL3	0.000782478	1.68904e-14
LDL	APOB	0.0102334	1.19156e-195
LDL	APOE	0.000397709	1.63905e-06
LDL	LDLR	0.0039042	1.82166e-93
LDL	NECTIN2	0.000985356	1.78091e-16
LDL	NKPD1	0.00131448	2.49226e-22
LDL	PCSK9	0.00417872	3.72018e-100
LDL	ZNF229	0.000970728	3.43111e-15
LPa	ACAT2	0.000352742	1.88733e-06
LPa	AGPAT4	0.00120994	2.11805e-29
LPa	ARID1B	0.000991461	4.25205e-07
LPa	EZR	0.000563956	1.20883e-07
LPa	FNDC1	0.00200969	3.01729e-24
LPa	IGF2R	0.00589602	1.92083e-109
LPa	LPA	0.0129879	0
LPa	MAP3K4	0.00330399	1.51174e-65
LPa	MAS1	0.000823227	4.00127e-15
LPa	MRPL18	0.00103624	8.9593e-27
LPa	PLG	0.0090378	4.01344e-260
LPa	PNLDC1	0.000932591	5.95557e-15
LPa	SLC22A1	0.00159097	1.02146e-28
LPa	SLC22A2	0.00430177	2.23241e-109
LPa	SLC22A3	0.00138962	2.10287e-25
LPa	SOD2	0.000457062	5.08955e-10
LPa	SYNJ2	0.00103282	4.20866e-10
LPa	SYTL3	0.000593755	5.00592e-07
LPa	TMEM181	0.000603434	3.72635e-08
LPa	TULP4	0.00101854	1.27502e-09
LPa	WTAP	0.00152343	2.12883e-41
PHOS	ALPL	0.00295109	4.70811e-73
PHOS	CDR2	0.000371736	1.28579e-06
PHOS	ENPP1	0.000517761	1.07626e-06
PHOS	HLA-DPA1	0.000296294	1.86175e-06
PHOS	TTK	0.00121973	2.30679e-21
TBIL	ATG16L1	0.000641953	1.62546e-11
TBIL	DGKD	0.00122579	7.84477e-17
TBIL	DNAJB3	0.00070513	3.71533e-15
TBIL	HJURP	0.00100361	8.27319e-15
TBIL	MROH2A	0.00522132	2.08836e-101
TBIL	NR1I2	0.000475577	1.04083e-06
TBIL	SAG	0.000921241	3.11175e-17
TBIL	SLCO1B1	0.000572714	1.50052e-07
TBIL	SLCO1B3	0.00140551	7.51084e-23
TBIL	SLCO1B3-SLCO1B7	0.00147453	6.98814e-23
TBIL	TRPM8	0.00143722	9.66876e-22
TBIL	UGT1A1	0.00274407	2.78542e-66
TBIL	UGT1A10	0.00233242	7.74796e-52
TBIL	UGT1A3	0.00316869	6.86735e-74
TBIL	UGT1A4	0.00291756	7.22015e-64
TBIL	UGT1A5	0.00337896	6.1629e-83
TBIL	UGT1A6	0.0022945	1.4788e-53
TBIL	UGT1A7	0.00319461	3.85546e-78
TBIL	UGT1A8	0.00180861	5.75892e-38
TBIL	UGT1A9	0.00311001	2.45122e-75
TBIL	USP40	0.00166871	2.77646e-24
TP	FCGR2B	0.00056055	8.08247e-12
TP	FCGRT	0.00203825	2.23998e-56
TP	SNX8	0.000718048	1.73381e-11
TP	TNFRSF13B	0.00121553	7.67867e-26
TRIG	ANGPTL3	0.00114976	6.40223e-24
TRIG	APOA5	0.0009839	1.27605e-23
TRIG	APOB	0.0028068	5.86166e-28
TRIG	APOC3	0.00135949	1.69561e-40
TRIG	LPL	0.000866317	1.86395e-16
TRIG	PLA2G12A	0.000517029	8.26962e-11
TRIG	SIK3	0.000634182	5.65071e-07
TRIG	ZPR1	0.000821457	7.82672e-16
UA	LGALS13	0.000316964	7.14108e-07
UA	PDZK1	0.000630198	1.76954e-11
UA	SLC22A11	0.000678923	5.03788e-11
UA	SLC22A12	0.012337	0
UA	SLC2A9	0.00400956	1.09358e-100
UA	WDR1	0.000459708	3.36217e-07
UREA	RBM47	0.000584871	2.04022e-08
VITD	CYP2R1	0.000532949	1.47542e-08
VITD	HAL	0.000652949	1.17073e-08
VITD	PDE3B	0.000644365	3.23992e-07
