# Supplementary material for: A method to estimate the contribution of rare coding variants to complex trait heritability
Source: Nat Commun. 2024 Feb 9;15:1245. doi: 10.1038/s41467-024-45407-8 (PMC10858280; doi:10.1038/s41467-024-45407-8)
Supplement: Supplementary file 7 — Supplementary Data 4 [file 41467_2024_45407_MOESM7_ESM.xlsx]

## Sheet: SuppData4
Supplementary Data 4: List of druggable and clinically actionable genes retrieved from Drug gene interaction database (DGIdb)
RARIty was utilized to identify the genes contributing significantly towards trait heritability, and subsequently the DGIdb (v4.2.0) database was employed to categorize the genes as "clinically actionable" or part of the "druggable genome." The table presents the genes that fall into either the clinically actionable or druggable categories.
search_term	match_term	match_type	category	source databses
APOB	APOB	Definite	CLINICALLY ACTIONABLE	Tempus
ARID1B	ARID1B	Definite	CLINICALLY ACTIONABLE	MskImpact|Tempus
CASR	CASR	Definite	CLINICALLY ACTIONABLE	Tempus
DDR2	DDR2	Definite	CLINICALLY ACTIONABLE	MskImpact|FoundationOneGenes|CarisMolecularIntelligence|Oncomine|Tempus
EZR	EZR	Definite	CLINICALLY ACTIONABLE	FoundationOneGenes|CarisMolecularIntelligence
FCGR2B	FCGR2B	Definite	CLINICALLY ACTIONABLE	FoundationOneGenes
FGF2	FGF2	Definite	CLINICALLY ACTIONABLE	Tempus
FGFR3	FGFR3	Definite	CLINICALLY ACTIONABLE	MskImpact|FoundationOneGenes|CarisMolecularIntelligence|Oncomine|Tempus|CIViC
HLA-DPA1	HLA-DPA1	Definite	CLINICALLY ACTIONABLE	Tempus
JAK1	JAK1	Definite	CLINICALLY ACTIONABLE	MskImpact|FoundationOneGenes|CarisMolecularIntelligence|Oncomine|Tempus
JAK2	JAK2	Definite	CLINICALLY ACTIONABLE	MskImpact|FoundationOneGenes|CarisMolecularIntelligence|Oncomine|Tempus
LDLR	LDLR	Definite	CLINICALLY ACTIONABLE	Tempus
SH2B3	SH2B3	Definite	CLINICALLY ACTIONABLE	CarisMolecularIntelligence|Tempus
SOD2	SOD2	Definite	CLINICALLY ACTIONABLE	Tempus
UGT1A1	UGT1A1	Definite	CLINICALLY ACTIONABLE	Tempus|CIViC
UGT1A9	UGT1A9	Definite	CLINICALLY ACTIONABLE	Tempus
ABCA1	ABCA1	Definite	DRUGGABLE GENOME	RussLampel|HingoraniCasas
ABCG5	ABCG5	Definite	DRUGGABLE GENOME	RussLampel
ADGRE5	ADGRE5	Definite	DRUGGABLE GENOME	HopkinsGroom|RussLampel|HingoraniCasas
ADH1B	ADH1B	Definite	DRUGGABLE GENOME	RussLampel|HingoraniCasas|HopkinsGroom
ALB	ALB	Definite	DRUGGABLE GENOME	HingoraniCasas
ALDH5A1	ALDH5A1	Definite	DRUGGABLE GENOME	HopkinsGroom|HingoraniCasas|RussLampel
ALPL	ALPL	Definite	DRUGGABLE GENOME	HingoraniCasas
ANGPTL3	ANGPTL3	Definite	DRUGGABLE GENOME	RussLampel|HingoraniCasas|HopkinsGroom
APCS	APCS	Definite	DRUGGABLE GENOME	HingoraniCasas
APEH	APEH	Definite	DRUGGABLE GENOME	RussLampel|HopkinsGroom
APOA1	APOA1	Definite	DRUGGABLE GENOME	HingoraniCasas
APOA5	APOA5	Definite	DRUGGABLE GENOME	HingoraniCasas
APOB	APOB	Definite	DRUGGABLE GENOME	RussLampel|HopkinsGroom|HingoraniCasas
APOC3	APOC3	Definite	DRUGGABLE GENOME	HingoraniCasas
APOE	APOE	Definite	DRUGGABLE GENOME	HingoraniCasas
ASGR1	ASGR1	Definite	DRUGGABLE GENOME	HingoraniCasas
BCAM	BCAM	Definite	DRUGGABLE GENOME	HingoraniCasas
CASR	CASR	Definite	DRUGGABLE GENOME	RussLampel|HopkinsGroom|HingoraniCasas
CETP	CETP	Definite	DRUGGABLE GENOME	HingoraniCasas|RussLampel|HopkinsGroom
CRISPLD2	CRISPLD2	Definite	DRUGGABLE GENOME	HingoraniCasas
CRP	CRP	Definite	DRUGGABLE GENOME	HingoraniCasas
CST3	CST3	Definite	DRUGGABLE GENOME	HingoraniCasas
CYP2R1	CYP2R1	Definite	DRUGGABLE GENOME	HingoraniCasas|HopkinsGroom|RussLampel
DDR2	DDR2	Definite	DRUGGABLE GENOME	HingoraniCasas|HopkinsGroom|RussLampel
ENPP1	ENPP1	Definite	DRUGGABLE GENOME	HingoraniCasas|HopkinsGroom
FCGR2B	FCGR2B	Definite	DRUGGABLE GENOME	HingoraniCasas
FCGRT	FCGRT	Definite	DRUGGABLE GENOME	HingoraniCasas
FGB	FGB	Definite	DRUGGABLE GENOME	HopkinsGroom|HingoraniCasas|RussLampel
FGF2	FGF2	Definite	DRUGGABLE GENOME	HingoraniCasas
FGFR3	FGFR3	Definite	DRUGGABLE GENOME	RussLampel|HopkinsGroom|HingoraniCasas
GCK	GCK	Definite	DRUGGABLE GENOME	HingoraniCasas
GGT1	GGT1	Definite	DRUGGABLE GENOME	HingoraniCasas
GH1	GH1	Definite	DRUGGABLE GENOME	HingoraniCasas
GHRH	GHRH	Definite	DRUGGABLE GENOME	HingoraniCasas
GPLD1	GPLD1	Definite	DRUGGABLE GENOME	RussLampel|HingoraniCasas
HAPLN3	HAPLN3	Definite	DRUGGABLE GENOME	HingoraniCasas
HLA-DPA1	HLA-DPA1	Definite	DRUGGABLE GENOME	HingoraniCasas
HSPG2	HSPG2	Definite	DRUGGABLE GENOME	HingoraniCasas
IGF2R	IGF2R	Definite	DRUGGABLE GENOME	HingoraniCasas
IGFALS	IGFALS	Definite	DRUGGABLE GENOME	HingoraniCasas
IGFBP3	IGFBP3	Definite	DRUGGABLE GENOME	HingoraniCasas
IHH	IHH	Definite	DRUGGABLE GENOME	HingoraniCasas
JAK1	JAK1	Definite	DRUGGABLE GENOME	HingoraniCasas|RussLampel|HopkinsGroom
JAK2	JAK2	Definite	DRUGGABLE GENOME	HingoraniCasas|RussLampel|HopkinsGroom
LCAT	LCAT	Definite	DRUGGABLE GENOME	HingoraniCasas
LDLR	LDLR	Definite	DRUGGABLE GENOME	HingoraniCasas
LIPC	LIPC	Definite	DRUGGABLE GENOME	HingoraniCasas|RussLampel|HopkinsGroom
LIPG	LIPG	Definite	DRUGGABLE GENOME	HopkinsGroom|HingoraniCasas|RussLampel
LPA	LPA	Definite	DRUGGABLE GENOME	HingoraniCasas|RussLampel|HopkinsGroom
LPL	LPL	Definite	DRUGGABLE GENOME	HopkinsGroom|RussLampel|HingoraniCasas
MAP3K4	MAP3K4	Definite	DRUGGABLE GENOME	RussLampel|HingoraniCasas|HopkinsGroom
MAS1	MAS1	Definite	DRUGGABLE GENOME	HopkinsGroom|HingoraniCasas|RussLampel
MC4R	MC4R	Definite	DRUGGABLE GENOME	RussLampel|HopkinsGroom|HingoraniCasas
MFSD3	MFSD3	Definite	DRUGGABLE GENOME	RussLampel
NECTIN2	NECTIN2	Definite	DRUGGABLE GENOME	HingoraniCasas
NPR2	NPR2	Definite	DRUGGABLE GENOME	RussLampel|HopkinsGroom|HingoraniCasas
NPR3	NPR3	Definite	DRUGGABLE GENOME	RussLampel|HopkinsGroom
NR1H3	NR1H3	Definite	DRUGGABLE GENOME	RussLampel|HingoraniCasas|HopkinsGroom
NR1I2	NR1I2	Definite	DRUGGABLE GENOME	RussLampel|HingoraniCasas|HopkinsGroom
PCSK9	PCSK9	Definite	DRUGGABLE GENOME	HingoraniCasas
PDE3B	PDE3B	Definite	DRUGGABLE GENOME	HopkinsGroom|HingoraniCasas|RussLampel
PLA2G12A	PLA2G12A	Definite	DRUGGABLE GENOME	HingoraniCasas
PLG	PLG	Definite	DRUGGABLE GENOME	HingoraniCasas|RussLampel|HopkinsGroom
PPARA	PPARA	Definite	DRUGGABLE GENOME	HopkinsGroom|RussLampel|HingoraniCasas
RHAG	RHAG	Definite	DRUGGABLE GENOME	RussLampel|HingoraniCasas
RORC	RORC	Definite	DRUGGABLE GENOME	RussLampel|HopkinsGroom|HingoraniCasas
SCARB1	SCARB1	Definite	DRUGGABLE GENOME	HingoraniCasas
SIK3	SIK3	Definite	DRUGGABLE GENOME	HopkinsGroom|RussLampel|HingoraniCasas
SLC22A1	SLC22A1	Definite	DRUGGABLE GENOME	HingoraniCasas|RussLampel
SLC22A11	SLC22A11	Definite	DRUGGABLE GENOME	RussLampel|HingoraniCasas
SLC22A12	SLC22A12	Definite	DRUGGABLE GENOME	RussLampel|HingoraniCasas
SLC22A2	SLC22A2	Definite	DRUGGABLE GENOME	HingoraniCasas|RussLampel
SLC22A3	SLC22A3	Definite	DRUGGABLE GENOME	RussLampel|HingoraniCasas
SLC22A7	SLC22A7	Definite	DRUGGABLE GENOME	RussLampel|HingoraniCasas
SLC2A9	SLC2A9	Definite	DRUGGABLE GENOME	RussLampel
SLCO1B1	SLCO1B1	Definite	DRUGGABLE GENOME	RussLampel|HingoraniCasas
SLCO1B3	SLCO1B3	Definite	DRUGGABLE GENOME	HingoraniCasas|RussLampel
SOD2	SOD2	Definite	DRUGGABLE GENOME	HingoraniCasas
SYNJ2	SYNJ2	Definite	DRUGGABLE GENOME	RussLampel|HopkinsGroom
TDP2	TDP2	Definite	DRUGGABLE GENOME	RussLampel
TNFRSF13B	TNFRSF13B	Definite	DRUGGABLE GENOME	HingoraniCasas
TRPM8	TRPM8	Definite	DRUGGABLE GENOME	RussLampel|HingoraniCasas|HopkinsGroom
TTK	TTK	Definite	DRUGGABLE GENOME	HopkinsGroom|RussLampel|HingoraniCasas
UGT1A1	UGT1A1	Definite	DRUGGABLE GENOME	HingoraniCasas
UGT1A10	UGT1A10	Definite	DRUGGABLE GENOME	HingoraniCasas
UGT1A3	UGT1A3	Definite	DRUGGABLE GENOME	HingoraniCasas
UGT1A4	UGT1A4	Definite	DRUGGABLE GENOME	HingoraniCasas
UGT1A5	UGT1A5	Definite	DRUGGABLE GENOME	HingoraniCasas
UGT1A6	UGT1A6	Definite	DRUGGABLE GENOME	HingoraniCasas
UGT1A7	UGT1A7	Definite	DRUGGABLE GENOME	HingoraniCasas
UGT1A8	UGT1A8	Definite	DRUGGABLE GENOME	HingoraniCasas
UGT1A9	UGT1A9	Definite	DRUGGABLE GENOME	HingoraniCasas
WDR1	WDR1	Definite	DRUGGABLE GENOME	HingoraniCasas
