# Supplementary material for: A method to estimate the contribution of rare coding variants to complex trait heritability
Source: Nat Commun. 2024 Feb 9;15:1245. doi: 10.1038/s41467-024-45407-8 (PMC10858280; doi:10.1038/s41467-024-45407-8)
Supplement: Supplementary file 8 — Supplementary Data 5 [file 41467_2024_45407_MOESM8_ESM.xlsx]

## Sheet: SupData5
Supplementary Data 5: Functional annotation of the genes contributing significantly to trait heritability, performed using g:Profiler.
The g:ProfileR web tool for functional profiling, g:GOST, was used to test the enrichment of the genes with significant heritability (h2RV-gene p-value < 2.75 ×10-6), against gene-sets in common databases. The significant heritability genes for each phenotype were treated as separate gene lists for independent query, and statistical tests were conducted within a domain scope of only annotated gen…
Phenotype	Term ID	Term name	Adjusted P-value	FDR	Intersection genes
Alanine aminotransferase	KEGG:01210	2-Oxocarboxylic acid metabolism	0.0364913	0.0364913	GPT
Alanine aminotransferase	KEGG:00220	Arginine biosynthesis	0.0422531	0.0422531	GPT
Alanine aminotransferase	REAC:R-HSA-8964540	Alanine metabolism	0.0124904	0.0124904	GPT
Alkaline phosphatase	GO:0042578	phosphoric ester hydrolase activity	0.0330538	0.0330538	GPLD1,ALPL,TDP2
Alkaline phosphatase	GO:0004621	glycosylphosphatidylinositol phospholipase D activity	0.0499219	0.0499219	GPLD1
Alkaline phosphatase	GO:0004777	succinate-semialdehyde dehydrogenase (NAD+) activity	0.0499219	0.0499219	ALDH5A1
Alkaline phosphatase	GO:0009013	succinate-semialdehyde dehydrogenase [NAD(P)+] activity	0.0499219	0.0499219	ALDH5A1
Alkaline phosphatase	GO:0036317	tyrosyl-RNA phosphodiesterase activity	0.0499219	0.0499219	TDP2
Alkaline phosphatase	GO:0050187	phosphoamidase activity	0.0499219	0.0499219	ALPL
Alkaline phosphatase	GO:0070260	5'-tyrosyl-DNA phosphodiesterase activity	0.0499219	0.0499219	TDP2
Apolipoprotein A-I	GO:0034185	apolipoprotein binding	3.96274e-11	3.96274e-11	ABCA1,LIPC,LCAT,LPL,SCARB1
Apolipoprotein A-I	GO:0034186	apolipoprotein A-I binding	5.5043e-07	5.5043e-07	ABCA1,LCAT,SCARB1
Apolipoprotein A-I	GO:0052689	carboxylic ester hydrolase activity	2.32683e-06	2.32683e-06	LIPG,LIPC,LCAT,PLA2G12A,LPL
Apolipoprotein A-I	GO:0016298	lipase activity	2.63821e-06	2.63821e-06	LIPG,LIPC,LCAT,PLA2G12A,LPL
Apolipoprotein A-I	GO:0015485	cholesterol binding	7.61813e-06	7.61813e-06	ABCA1,APOA1,CETP,APOC3
Apolipoprotein A-I	GO:0004465	lipoprotein lipase activity	9.06086e-06	9.06086e-06	LIPG,LIPC,LPL
Apolipoprotein A-I	GO:0032934	sterol binding	1.56396e-05	1.56396e-05	ABCA1,APOA1,CETP,APOC3
Apolipoprotein A-I	GO:0008970	phospholipase A1 activity	3.06921e-05	3.06921e-05	LIPG,LIPC,LPL
Apolipoprotein A-I	GO:0043178	alcohol binding	3.57829e-05	3.57829e-05	ABCA1,APOA1,CETP,APOC3
Apolipoprotein A-I	GO:0005496	steroid binding	5.62843e-05	5.62843e-05	ABCA1,APOA1,CETP,APOC3
Apolipoprotein A-I	GO:0120020	cholesterol transfer activity	6.23829e-05	6.23829e-05	ABCA1,APOA1,CETP
Apolipoprotein A-I	GO:0120015	sterol transfer activity	7.27516e-05	7.27516e-05	ABCA1,APOA1,CETP
Apolipoprotein A-I	GO:0004620	phospholipase activity	9.58868e-05	9.58868e-05	LIPG,LIPC,PLA2G12A,LPL
Apolipoprotein A-I	GO:0004806	triglyceride lipase activity	0.000110584	0.000110584	LIPG,LIPC,LPL
Apolipoprotein A-I	GO:0071813	lipoprotein particle binding	0.000110584	0.000110584	LIPC,LPL,SCARB1
Apolipoprotein A-I	GO:0071814	protein-lipid complex binding	0.000110584	0.000110584	LIPC,LPL,SCARB1
Apolipoprotein A-I	GO:0031210	phosphatidylcholine binding	0.000221305	0.000221305	ABCA1,APOA1,CETP
Apolipoprotein A-I	GO:0070653	high-density lipoprotein particle receptor binding	0.000285935	0.000285935	APOA1,APOC3
Apolipoprotein A-I	GO:0015248	sterol transporter activity	0.000325671	0.000325671	ABCA1,APOA1,CETP
Apolipoprotein A-I	GO:0050997	quaternary ammonium group binding	0.000768963	0.000768963	ABCA1,APOA1,CETP
Apolipoprotein A-I	GO:0005543	phospholipid binding	0.000951745	0.000951745	ABCA1,APOA1,CETP,APOC3,SCARB1
Apolipoprotein A-I	GO:0120013	lipid transfer activity	0.000996847	0.000996847	ABCA1,APOA1,CETP
Apolipoprotein A-I	GO:0055102	lipase inhibitor activity	0.00740572	0.00740572	ANGPTL3,APOC3
Apolipoprotein A-I	GO:0008289	lipid binding	0.0101142	0.0101142	ABCA1,APOA1,CETP,APOC3,SCARB1
Apolipoprotein A-I	GO:0030169	low-density lipoprotein particle binding	0.0113803	0.0113803	LIPC,SCARB1
Apolipoprotein A-I	GO:0016788	hydrolase activity, acting on ester bonds	0.0129987	0.0129987	LIPG,LIPC,LCAT,PLA2G12A,LPL
Apolipoprotein A-I	GO:0070325	lipoprotein particle receptor binding	0.0356825	0.0356825	APOA1,APOC3
Apolipoprotein A-I	GO:0005319	lipid transporter activity	0.0360058	0.0360058	ABCA1,APOA1,CETP
Apolipoprotein A-I	GO:0043691	reverse cholesterol transport	1.23338e-19	1.23338e-19	ABCA1,APOA1,LIPG,LIPC,LCAT,CETP,APOC3,SCARB1
Apolipoprotein A-I	GO:0042632	cholesterol homeostasis	1.41387e-19	1.41387e-19	ABCA1,APOA1,LIPG,LIPC,LCAT,ANGPTL3,CETP,LPL,APOC3,SCARB1
Apolipoprotein A-I	GO:0055092	sterol homeostasis	1.6346e-19	1.6346e-19	ABCA1,APOA1,LIPG,LIPC,LCAT,ANGPTL3,CETP,LPL,APOC3,SCARB1
Apolipoprotein A-I	GO:0071827	plasma lipoprotein particle organization	4.34312e-19	4.34312e-19	ABCA1,APOA1,LIPG,LIPC,LCAT,CETP,LPL,APOC3,SCARB1
Apolipoprotein A-I	GO:0071825	protein-lipid complex subunit organization	6.98848e-19	6.98848e-19	ABCA1,APOA1,LIPG,LIPC,LCAT,CETP,LPL,APOC3,SCARB1
Apolipoprotein A-I	GO:0034368	protein-lipid complex remodeling	1.57313e-17	1.57313e-17	APOA1,LIPG,LIPC,LCAT,CETP,LPL,APOC3,SCARB1
Apolipoprotein A-I	GO:0034369	plasma lipoprotein particle remodeling	1.57313e-17	1.57313e-17	APOA1,LIPG,LIPC,LCAT,CETP,LPL,APOC3,SCARB1
Apolipoprotein A-I	GO:0097006	regulation of plasma lipoprotein particle levels	2.92334e-17	2.92334e-17	ABCA1,APOA1,LIPG,LIPC,LCAT,CETP,LPL,APOC3,SCARB1
Apolipoprotein A-I	GO:0034367	protein-containing complex remodeling	2.9611e-17	2.9611e-17	APOA1,LIPG,LIPC,LCAT,CETP,LPL,APOC3,SCARB1
Apolipoprotein A-I	GO:0055088	lipid homeostasis	7.05432e-17	7.05432e-17	ABCA1,APOA1,LIPG,LIPC,LCAT,ANGPTL3,CETP,LPL,APOC3,SCARB1
Apolipoprotein A-I	GO:0034375	high-density lipoprotein particle remodeling	1.89327e-16	1.89327e-16	APOA1,LIPG,LIPC,LCAT,CETP,APOC3,SCARB1
Apolipoprotein A-I	GO:0034370	triglyceride-rich lipoprotein particle remodeling	4.16102e-14	4.16102e-14	APOA1,LIPC,LCAT,CETP,LPL,APOC3
Apolipoprotein A-I	GO:0034372	very-low-density lipoprotein particle remodeling	4.16102e-14	4.16102e-14	APOA1,LIPC,LCAT,CETP,LPL,APOC3
Apolipoprotein A-I	GO:0055090	acylglycerol homeostasis	4.33434e-14	4.33434e-14	APOA1,LIPC,ANGPTL3,CETP,LPL,APOC3,SCARB1
Apolipoprotein A-I	GO:0070328	triglyceride homeostasis	4.33434e-14	4.33434e-14	APOA1,LIPC,ANGPTL3,CETP,LPL,APOC3,SCARB1
Apolipoprotein A-I	GO:0030301	cholesterol transport	6.61244e-13	6.61244e-13	ABCA1,APOA1,LIPG,LIPC,LCAT,CETP,APOC3,SCARB1
Apolipoprotein A-I	GO:0015918	sterol transport	1.00669e-12	1.00669e-12	ABCA1,APOA1,LIPG,LIPC,LCAT,CETP,APOC3,SCARB1
Apolipoprotein A-I	GO:0010876	lipid localization	1.47264e-12	1.47264e-12	ABCA1,APOA1,LIPG,LIPC,LCAT,ANGPTL3,CETP,LPL,APOC3,SCARB1
Apolipoprotein A-I	GO:0006641	triglyceride metabolic process	3.56018e-11	3.56018e-11	APOA1,LIPG,LIPC,CETP,LPL,APOC3,SCARB1
Apolipoprotein A-I	GO:0055091	phospholipid homeostasis	1.34984e-10	1.34984e-10	ABCA1,APOA1,LIPG,ANGPTL3,CETP
Apolipoprotein A-I	GO:0006639	acylglycerol metabolic process	3.43346e-10	3.43346e-10	APOA1,LIPG,LIPC,CETP,LPL,APOC3,SCARB1
Apolipoprotein A-I	GO:0006638	neutral lipid metabolic process	3.43346e-10	3.43346e-10	APOA1,LIPG,LIPC,CETP,LPL,APOC3,SCARB1
Apolipoprotein A-I	GO:0015850	organic hydroxy compound transport	4.82195e-10	4.82195e-10	ABCA1,APOA1,LIPG,LIPC,LCAT,CETP,APOC3,SCARB1
Apolipoprotein A-I	GO:1905952	regulation of lipid localization	1.89044e-09	1.89044e-09	ABCA1,APOA1,LIPG,CETP,LPL,APOC3,SCARB1
Apolipoprotein A-I	GO:0046503	glycerolipid catabolic process	2.22061e-09	2.22061e-09	APOA1,LIPG,LIPC,LPL,APOC3,SCARB1
Apolipoprotein A-I	GO:0006629	lipid metabolic process	2.38611e-09	2.38611e-09	ABCA1,APOA1,LIPG,LIPC,LCAT,ANGPTL3,CETP,LPL,APOC3,SCARB1,ADH1B
Apolipoprotein A-I	GO:0048878	chemical homeostasis	2.84094e-09	2.84094e-09	ABCA1,APOA1,LIPG,LIPC,LCAT,ANGPTL3,CETP,LPL,APOC3,SCARB1
Apolipoprotein A-I	GO:0019433	triglyceride catabolic process	4.44041e-09	4.44041e-09	APOA1,LIPG,LIPC,LPL,APOC3
Apolipoprotein A-I	GO:0006869	lipid transport	8.72213e-09	8.72213e-09	ABCA1,APOA1,LIPG,LIPC,LCAT,CETP,APOC3,SCARB1
Apolipoprotein A-I	GO:0044255	cellular lipid metabolic process	1.16228e-08	1.16228e-08	APOA1,LIPG,LIPC,LCAT,ANGPTL3,CETP,LPL,APOC3,SCARB1,ADH1B
Apolipoprotein A-I	GO:0006644	phospholipid metabolic process	1.92638e-08	1.92638e-08	APOA1,LIPG,LIPC,LCAT,ANGPTL3,CETP,LPL,SCARB1
Apolipoprotein A-I	GO:0046486	glycerolipid metabolic process	2.11551e-08	2.11551e-08	APOA1,LIPG,LIPC,LCAT,CETP,LPL,APOC3,SCARB1
Apolipoprotein A-I	GO:0046461	neutral lipid catabolic process	3.37812e-08	3.37812e-08	APOA1,LIPG,LIPC,LPL,APOC3
Apolipoprotein A-I	GO:0046464	acylglycerol catabolic process	3.37812e-08	3.37812e-08	APOA1,LIPG,LIPC,LPL,APOC3
Apolipoprotein A-I	GO:0044242	cellular lipid catabolic process	3.47192e-08	3.47192e-08	APOA1,LIPG,LIPC,ANGPTL3,LPL,APOC3,SCARB1
Apolipoprotein A-I	GO:0034381	plasma lipoprotein particle clearance	3.92158e-08	3.92158e-08	APOA1,LIPG,LIPC,APOC3,SCARB1
Apolipoprotein A-I	GO:0034384	high-density lipoprotein particle clearance	4.49544e-08	4.49544e-08	APOA1,LIPG,APOC3,SCARB1
Apolipoprotein A-I	GO:0016042	lipid catabolic process	1.50011e-07	1.50011e-07	APOA1,LIPG,LIPC,ANGPTL3,LPL,APOC3,SCARB1
Apolipoprotein A-I	GO:0033344	cholesterol efflux	2.68807e-07	2.68807e-07	ABCA1,APOA1,CETP,APOC3,SCARB1
Apolipoprotein A-I	GO:0042592	homeostatic process	4.50482e-07	4.50482e-07	ABCA1,APOA1,LIPG,LIPC,LCAT,ANGPTL3,CETP,LPL,APOC3,SCARB1
Apolipoprotein A-I	GO:0046470	phosphatidylcholine metabolic process	7.24123e-07	7.24123e-07	APOA1,LIPC,LCAT,CETP,SCARB1
Apolipoprotein A-I	GO:0015914	phospholipid transport	2.6226e-06	2.6226e-06	ABCA1,APOA1,CETP,APOC3,SCARB1
Apolipoprotein A-I	GO:1905954	positive regulation of lipid localization	2.9698e-06	2.9698e-06	APOA1,LIPG,CETP,LPL,SCARB1
Apolipoprotein A-I	GO:0044281	small molecule metabolic process	4.02607e-06	4.02607e-06	ABCA1,APOA1,LIPG,LIPC,LCAT,ANGPTL3,CETP,LPL,APOC3,ADH1B
Apolipoprotein A-I	GO:0008203	cholesterol metabolic process	5.29687e-06	5.29687e-06	ABCA1,APOA1,LCAT,ANGPTL3,CETP
Apolipoprotein A-I	GO:1902652	secondary alcohol metabolic process	8.46164e-06	8.46164e-06	ABCA1,APOA1,LCAT,ANGPTL3,CETP
Apolipoprotein A-I	GO:0016125	sterol metabolic process	1.02805e-05	1.02805e-05	ABCA1,APOA1,LCAT,ANGPTL3,CETP
Apolipoprotein A-I	GO:0015748	organophosphate ester transport	1.62123e-05	1.62123e-05	ABCA1,APOA1,CETP,APOC3,SCARB1
Apolipoprotein A-I	GO:0032489	regulation of Cdc42 protein signal transduction	2.17455e-05	2.17455e-05	ABCA1,APOA1,APOC3
Apolipoprotein A-I	GO:0032787	monocarboxylic acid metabolic process	2.24737e-05	2.24737e-05	APOA1,LIPG,LIPC,ANGPTL3,LPL,APOC3,ADH1B
Apolipoprotein A-I	GO:0019637	organophosphate metabolic process	2.35147e-05	2.35147e-05	APOA1,LIPG,LIPC,LCAT,ANGPTL3,CETP,LPL,SCARB1
Apolipoprotein A-I	GO:0006066	alcohol metabolic process	2.35562e-05	2.35562e-05	ABCA1,APOA1,LCAT,ANGPTL3,CETP,ADH1B
Apolipoprotein A-I	GO:0006633	fatty acid biosynthetic process	2.36301e-05	2.36301e-05	APOA1,LIPG,LIPC,LPL,APOC3
Apolipoprotein A-I	GO:0009395	phospholipid catabolic process	2.86748e-05	2.86748e-05	LIPG,LIPC,ANGPTL3,SCARB1
Apolipoprotein A-I	GO:0070508	cholesterol import	3.26047e-05	3.26047e-05	APOA1,APOC3,SCARB1
Apolipoprotein A-I	GO:0050994	regulation of lipid catabolic process	3.76318e-05	3.76318e-05	APOA1,ANGPTL3,APOC3,SCARB1
Apolipoprotein A-I	GO:0006631	fatty acid metabolic process	5.80948e-05	5.80948e-05	APOA1,LIPG,LIPC,ANGPTL3,LPL,APOC3
Apolipoprotein A-I	GO:0032371	regulation of sterol transport	8.30131e-05	8.30131e-05	APOA1,LIPG,CETP,APOC3
Apolipoprotein A-I	GO:0032374	regulation of cholesterol transport	8.30131e-05	8.30131e-05	APOA1,LIPG,CETP,APOC3
Apolipoprotein A-I	GO:0008610	lipid biosynthetic process	9.69333e-05	9.69333e-05	APOA1,LIPG,LIPC,LCAT,LPL,APOC3,SCARB1
Apolipoprotein A-I	GO:0033700	phospholipid efflux	0.000110828	0.000110828	ABCA1,APOA1,APOC3
Apolipoprotein A-I	GO:0043933	protein-containing complex organization	0.000122639	0.000122639	ABCA1,APOA1,LIPG,LIPC,LCAT,CETP,LPL,APOC3,SCARB1
Apolipoprotein A-I	GO:0072330	monocarboxylic acid biosynthetic process	0.000124165	0.000124165	APOA1,LIPG,LIPC,LPL,APOC3
Apolipoprotein A-I	GO:0033036	macromolecule localization	0.000156319	0.000156319	ABCA1,APOA1,LIPG,LIPC,LCAT,ANGPTL3,CETP,LPL,APOC3,SCARB1
Apolipoprotein A-I	GO:0019915	lipid storage	0.000170408	0.000170408	ABCA1,ANGPTL3,LPL,SCARB1
Apolipoprotein A-I	GO:0032488	Cdc42 protein signal transduction	0.000176171	0.000176171	ABCA1,APOA1,APOC3
Apolipoprotein A-I	GO:0010885	regulation of cholesterol storage	0.000216736	0.000216736	ABCA1,LPL,SCARB1
Apolipoprotein A-I	GO:0051004	regulation of lipoprotein lipase activity	0.000263071	0.000263071	APOA1,ANGPTL3,APOC3
Apolipoprotein A-I	GO:1901615	organic hydroxy compound metabolic process	0.00026719	0.00026719	ABCA1,APOA1,LCAT,ANGPTL3,CETP,ADH1B
Apolipoprotein A-I	GO:0010878	cholesterol storage	0.000315554	0.000315554	ABCA1,LPL,SCARB1
Apolipoprotein A-I	GO:0019752	carboxylic acid metabolic process	0.00050111	0.00050111	APOA1,LIPG,LIPC,ANGPTL3,LPL,APOC3,ADH1B
Apolipoprotein A-I	GO:0008202	steroid metabolic process	0.000590104	0.000590104	ABCA1,APOA1,LCAT,ANGPTL3,CETP
Apolipoprotein A-I	GO:0043436	oxoacid metabolic process	0.000593887	0.000593887	APOA1,LIPG,LIPC,ANGPTL3,LPL,APOC3,ADH1B
Apolipoprotein A-I	GO:0034377	plasma lipoprotein particle assembly	0.000594547	0.000594547	ABCA1,APOA1,APOC3
Apolipoprotein A-I	GO:0006082	organic acid metabolic process	0.000629619	0.000629619	APOA1,LIPG,LIPC,ANGPTL3,LPL,APOC3,ADH1B
Apolipoprotein A-I	GO:0065005	protein-lipid complex assembly	0.000780758	0.000780758	ABCA1,APOA1,APOC3
Apolipoprotein A-I	GO:0032368	regulation of lipid transport	0.00094862	0.00094862	APOA1,LIPG,CETP,APOC3
Apolipoprotein A-I	GO:0046394	carboxylic acid biosynthetic process	0.000949461	0.000949461	APOA1,LIPG,LIPC,LPL,APOC3
Apolipoprotein A-I	GO:0016053	organic acid biosynthetic process	0.00100443	0.00100443	APOA1,LIPG,LIPC,LPL,APOC3
Apolipoprotein A-I	GO:0046434	organophosphate catabolic process	0.00132365	0.00132365	LIPG,LIPC,ANGPTL3,SCARB1
Apolipoprotein A-I	GO:0006650	glycerophospholipid metabolic process	0.00134169	0.00134169	APOA1,LIPC,LCAT,CETP,SCARB1
Apolipoprotein A-I	GO:0090207	regulation of triglyceride metabolic process	0.00140662	0.00140662	APOA1,APOC3,SCARB1
Apolipoprotein A-I	GO:0010743	regulation of macrophage derived foam cell differentiation	0.00172893	0.00172893	ABCA1,CETP,LPL
Apolipoprotein A-I	GO:0032373	positive regulation of sterol transport	0.00251326	0.00251326	APOA1,LIPG,CETP
Apolipoprotein A-I	GO:0032376	positive regulation of cholesterol transport	0.00251326	0.00251326	APOA1,LIPG,CETP
Apolipoprotein A-I	GO:0090077	foam cell differentiation	0.00251326	0.00251326	ABCA1,CETP,LPL
Apolipoprotein A-I	GO:0010742	macrophage derived foam cell differentiation	0.00251326	0.00251326	ABCA1,CETP,LPL
Apolipoprotein A-I	GO:0010903	negative regulation of very-low-density lipoprotein particle remodeling	0.00380758	0.00380758	APOA1,APOC3
Apolipoprotein A-I	GO:0010982	regulation of high-density lipoprotein particle clearance	0.00380758	0.00380758	LIPG,APOC3
Apolipoprotein A-I	GO:0010883	regulation of lipid storage	0.00542642	0.00542642	ABCA1,LPL,SCARB1
Apolipoprotein A-I	GO:0034382	chylomicron remnant clearance	0.00951118	0.00951118	LIPC,APOC3
Apolipoprotein A-I	GO:0071830	triglyceride-rich lipoprotein particle clearance	0.00951118	0.00951118	LIPC,APOC3
Apolipoprotein A-I	GO:0051005	negative regulation of lipoprotein lipase activity	0.00951118	0.00951118	ANGPTL3,APOC3
Apolipoprotein A-I	GO:0010886	positive regulation of cholesterol storage	0.00951118	0.00951118	LPL,SCARB1
Apolipoprotein A-I	GO:0010901	regulation of very-low-density lipoprotein particle remodeling	0.00951118	0.00951118	APOA1,APOC3
Apolipoprotein A-I	GO:0044248	cellular catabolic process	0.0132833	0.0132833	APOA1,LIPG,LIPC,ANGPTL3,LPL,APOC3,SCARB1
Apolipoprotein A-I	GO:0032370	positive regulation of lipid transport	0.0150732	0.0150732	APOA1,LIPG,CETP
Apolipoprotein A-I	GO:0044283	small molecule biosynthetic process	0.0162962	0.0162962	APOA1,LIPG,LIPC,LPL,APOC3
Apolipoprotein A-I	GO:0071702	organic substance transport	0.023099	0.023099	ABCA1,APOA1,LIPG,LIPC,LCAT,CETP,APOC3,SCARB1
Apolipoprotein A-I	GO:0035023	regulation of Rho protein signal transduction	0.0244935	0.0244935	ABCA1,APOA1,APOC3
Apolipoprotein A-I	GO:0060191	regulation of lipase activity	0.0298178	0.0298178	APOA1,ANGPTL3,APOC3
Apolipoprotein A-I	GO:0019216	regulation of lipid metabolic process	0.0394656	0.0394656	APOA1,ANGPTL3,APOC3,SCARB1
Apolipoprotein A-I	GO:2001140	positive regulation of phospholipid transport	0.0417467	0.0417467	APOA1,CETP
Apolipoprotein A-I	GO:0034380	high-density lipoprotein particle assembly	0.0417467	0.0417467	ABCA1,APOA1
Apolipoprotein A-I	GO:0010896	regulation of triglyceride catabolic process	0.0417467	0.0417467	APOA1,APOC3
Apolipoprotein A-I	GO:0034638	phosphatidylcholine catabolic process	0.0417467	0.0417467	LIPC,SCARB1
Apolipoprotein A-I	GO:2001138	regulation of phospholipid transport	0.0493169	0.0493169	APOA1,CETP
Apolipoprotein A-I	GO:0010745	negative regulation of macrophage derived foam cell differentiation	0.0493169	0.0493169	ABCA1,CETP
Apolipoprotein A-I	GO:0034374	low-density lipoprotein particle remodeling	0.0493169	0.0493169	LIPC,CETP
Apolipoprotein A-I	GO:0034364	high-density lipoprotein particle	5.8202e-08	5.8202e-08	APOA1,LCAT,CETP,APOC3
Apolipoprotein A-I	GO:1990777	lipoprotein particle	1.32767e-07	1.32767e-07	APOA1,LCAT,CETP,APOC3
Apolipoprotein A-I	GO:0034358	plasma lipoprotein particle	1.32767e-07	1.32767e-07	APOA1,LCAT,CETP,APOC3
Apolipoprotein A-I	GO:0032994	protein-lipid complex	2.23901e-07	2.23901e-07	APOA1,LCAT,CETP,APOC3
Apolipoprotein A-I	GO:0005576	extracellular region	0.00089459	0.00089459	APOA1,LIPG,LIPC,LCAT,ANGPTL3,PLA2G12A,CETP,LPL,APOC3,SCARB1
Apolipoprotein A-I	GO:0034366	spherical high-density lipoprotein particle	0.00137044	0.00137044	APOA1,APOC3
Apolipoprotein A-I	GO:0042627	chylomicron	0.00220077	0.00220077	APOA1,APOC3
Apolipoprotein A-I	GO:0005615	extracellular space	0.00457134	0.00457134	APOA1,LIPG,LIPC,LCAT,ANGPTL3,CETP,LPL,APOC3,SCARB1
Apolipoprotein A-I	GO:0034361	very-low-density lipoprotein particle	0.00512514	0.00512514	APOA1,APOC3
Apolipoprotein A-I	GO:0034385	triglyceride-rich plasma lipoprotein particle	0.00512514	0.00512514	APOA1,APOC3
Apolipoprotein A-I	KEGG:04979	Cholesterol metabolism	1.30274e-19	1.30274e-19	ABCA1,APOA1,LIPG,LIPC,LCAT,ANGPTL3,CETP,LPL,APOC3,SCARB1
Apolipoprotein A-I	KEGG:04975	Fat digestion and absorption	1.79605e-05	1.79605e-05	ABCA1,APOA1,PLA2G12A,SCARB1
Apolipoprotein A-I	KEGG:00561	Glycerolipid metabolism	0.004899	0.004899	LIPG,LIPC,LPL
Apolipoprotein A-I	KEGG:03320	PPAR signaling pathway	0.00865296	0.00865296	APOA1,LPL,APOC3
Apolipoprotein A-I	KEGG:04977	Vitamin digestion and absorption	0.0300856	0.0300856	APOA1,SCARB1
Apolipoprotein A-I	REAC:R-HSA-8963899	Plasma lipoprotein remodeling	1.0908e-16	1.0908e-16	APOA1,LIPG,LIPC,LCAT,ANGPTL3,CETP,LPL,APOC3
Apolipoprotein A-I	REAC:R-HSA-174824	Plasma lipoprotein assembly, remodeling, and clearance	2.13944e-16	2.13944e-16	ABCA1,APOA1,LIPG,LIPC,LCAT,ANGPTL3,CETP,LPL,APOC3
Apolipoprotein A-I	REAC:R-HSA-8964058	HDL remodeling	1.37121e-11	1.37121e-11	APOA1,LIPG,LCAT,CETP,APOC3
Apolipoprotein A-I	REAC:R-HSA-382551	Transport of small molecules	3.50025e-07	3.50025e-07	ABCA1,APOA1,LIPG,LIPC,LCAT,ANGPTL3,CETP,LPL,APOC3
Apolipoprotein A-I	REAC:R-HSA-8963901	Chylomicron remodeling	2.70771e-05	2.70771e-05	APOA1,LPL,APOC3
Apolipoprotein A-I	REAC:R-HSA-8963889	Assembly of active LPL and LIPC lipase complexes	0.000183306	0.000183306	LIPC,ANGPTL3,LPL
Apolipoprotein A-I	REAC:R-HSA-8963898	Plasma lipoprotein assembly	0.000183306	0.000183306	ABCA1,APOA1,APOC3
Apolipoprotein A-I	REAC:R-HSA-5682113	Defective ABCA1 causes TGD	0.000271526	0.000271526	ABCA1,APOA1
Apolipoprotein A-I	REAC:R-HSA-975634	Retinoid metabolism and transport	0.00293236	0.00293236	APOA1,LPL,APOC3
Apolipoprotein A-I	REAC:R-HSA-9024446	NR1H2 and NR1H3-mediated signaling	0.00314006	0.00314006	ABCA1,ANGPTL3,CETP
Apolipoprotein A-I	REAC:R-HSA-6806667	Metabolism of fat-soluble vitamins	0.00382099	0.00382099	APOA1,LPL,APOC3
Apolipoprotein A-I	REAC:R-HSA-8963896	HDL assembly	0.0056862	0.0056862	ABCA1,APOA1
Apolipoprotein A-I	REAC:R-HSA-8963888	Chylomicron assembly	0.0121644	0.0121644	APOA1,APOC3
Apolipoprotein A-I	REAC:R-HSA-2187338	Visual phototransduction	0.0326765	0.0326765	APOA1,LPL,APOC3
Apolipoprotein A-I	WP:WP4522	Metabolic pathway of LDL, HDL and TG, including diseases	2.78999e-18	2.78999e-18	ABCA1,APOA1,LIPG,LIPC,LCAT,CETP,LPL,SCARB1
Apolipoprotein A-I	WP:WP5304	Cholesterol metabolism	1.10766e-17	1.10766e-17	ABCA1,APOA1,LIPG,LIPC,LCAT,ANGPTL3,CETP,LPL,APOC3,SCARB1
Apolipoprotein A-I	WP:WP430	Statin inhibition of cholesterol production	8.99827e-16	8.99827e-16	ABCA1,APOA1,LIPC,LCAT,CETP,LPL,APOC3,SCARB1
Apolipoprotein A-I	WP:WP5110	Familial hyperlipidemia type 3	4.33319e-13	4.33319e-13	APOA1,LIPC,LCAT,CETP,LPL,SCARB1
Apolipoprotein A-I	WP:WP5108	Familial hyperlipidemia type 1	4.6729e-12	4.6729e-12	APOA1,LIPC,LCAT,ANGPTL3,CETP,LPL
Apolipoprotein A-I	WP:WP3601	Lipid particles composition	7.39507e-11	7.39507e-11	APOA1,LCAT,CETP,LPL,APOC3
Apolipoprotein A-I	WP:WP5112	Familial hyperlipidemia type 5	8.78086e-10	8.78086e-10	APOA1,LIPC,LCAT,CETP,LPL
Apolipoprotein A-I	WP:WP5109	Familial hyperlipidemia type 2	1.2763e-09	1.2763e-09	APOA1,LIPC,LCAT,CETP,LPL
Apolipoprotein A-I	WP:WP5111	Familial hyperlipidemia type 4	7.66149e-09	7.66149e-09	APOA1,LIPC,LCAT,CETP,LPL
Apolipoprotein A-I	WP:WP5323	Fatty Acids and Lipoproteins Transport in Hepatocytes	9.97589e-07	9.97589e-07	ABCA1,APOA1,LIPC,LCAT,CETP,LPL,APOC3,SCARB1
Apolipoprotein A-I	WP:WP1533	Vitamin B12 metabolism	0.0054094	0.0054094	ABCA1,APOA1,SCARB1
Apolipoprotein A-I	WP:WP3942	PPAR signaling pathway	0.0122789	0.0122789	APOA1,LPL,APOC3
Apolipoprotein A-I	WP:WP176	Folate metabolism	0.0134072	0.0134072	ABCA1,APOA1,SCARB1
Apolipoprotein A-I	WP:WP15	Selenium micronutrient network	0.0258196	0.0258196	ABCA1,APOA1,SCARB1
Apolipoprotein A-I	HP:0010979	Abnormality of lipoprotein cholesterol concentration	1.8215e-12	1.8215e-12	ABCA1,APOA1,LIPC,LCAT,ANGPTL3,CETP,LPL,APOC3
Apolipoprotein A-I	HP:0003107	Abnormal circulating cholesterol concentration	6.034e-10	6.034e-10	ABCA1,APOA1,LIPC,LCAT,ANGPTL3,CETP,LPL,APOC3
Apolipoprotein A-I	HP:0031888	Abnormal HDL cholesterol concentration	6.74615e-10	6.74615e-10	ABCA1,APOA1,LIPC,LCAT,CETP,APOC3
Apolipoprotein A-I	HP:0010981	Hypolipoproteinemia	7.16094e-07	7.16094e-07	ABCA1,APOA1,LCAT,ANGPTL3,APOC3
Apolipoprotein A-I	HP:0003119	Abnormal circulating lipid concentration	9.82781e-07	9.82781e-07	ABCA1,APOA1,LIPC,LCAT,ANGPTL3,CETP,LPL,APOC3
Apolipoprotein A-I	HP:0010980	Hyperlipoproteinemia	3.93774e-06	3.93774e-06	LIPC,LCAT,CETP,LPL,APOC3
Apolipoprotein A-I	HP:0012184	Increased HDL cholesterol concentration	4.80195e-06	4.80195e-06	LIPC,CETP,APOC3
Apolipoprotein A-I	HP:0003077	Hyperlipidemia	1.92212e-05	1.92212e-05	ABCA1,LIPC,LCAT,CETP,LPL,APOC3
Apolipoprotein A-I	HP:0000991	Xanthomatosis	0.000119292	0.000119292	ABCA1,APOA1,LIPC,LPL
Apolipoprotein A-I	HP:0001681	Angina pectoris	0.000381934	0.000381934	ABCA1,APOA1,LIPC,LCAT
Apolipoprotein A-I	HP:0025201	Abnormal circulating apolipoprotein concentration	0.000401122	0.000401122	ABCA1,APOA1,LPL
Apolipoprotein A-I	HP:0012153	Hypotriglyceridemia	0.000401122	0.000401122	ANGPTL3,CETP,APOC3
Apolipoprotein A-I	HP:0045014	Hypolipidemia	0.000786455	0.000786455	ANGPTL3,CETP,APOC3
Apolipoprotein A-I	HP:0031886	Abnormal LDL cholesterol concentration	0.000855927	0.000855927	LCAT,ANGPTL3,LPL,APOC3
Apolipoprotein A-I	HP:0001114	Xanthelasma	0.00322312	0.00322312	ABCA1,APOA1,LPL
Apolipoprotein A-I	HP:0031799	Decreased circulating apolipoprotein AI concentration	0.00332638	0.00332638	ABCA1,APOA1
Apolipoprotein A-I	HP:0033460	Increased circulating apolipoprotein circulation	0.00332638	0.00332638	ABCA1,LPL
Apolipoprotein A-I	HP:0031800	Elevated circulating apolipoprotein A-II concentration	0.00332638	0.00332638	ABCA1,LPL
Apolipoprotein A-I	HP:0003124	Hypercholesterolemia	0.00382524	0.00382524	LIPC,CETP,LPL,APOC3
Apolipoprotein A-I	HP:0005181	Premature coronary artery atherosclerosis	0.00386415	0.00386415	ABCA1,APOA1,LIPC
Apolipoprotein A-I	HP:0010732	Nodular changes affecting the eyelids	0.00458441	0.00458441	ABCA1,APOA1,LPL
Apolipoprotein A-I	HP:0003233	Decreased HDL cholesterol concentration	0.00628063	0.00628063	ABCA1,APOA1,LCAT
Apolipoprotein A-I	HP:0002621	Atherosclerosis	0.00839058	0.00839058	ABCA1,APOA1,LIPC,LCAT
Apolipoprotein A-I	HP:0001013	Eruptive xanthomas	0.00996953	0.00996953	LIPC,LPL
Apolipoprotein A-I	HP:0002634	Arteriosclerosis	0.0112508	0.0112508	ABCA1,APOA1,LIPC,LCAT
Apolipoprotein A-I	HP:0002155	Hypertriglyceridemia	0.0129248	0.0129248	ABCA1,LIPC,LCAT,LPL
Apolipoprotein A-I	HP:0007759	Opacification of the corneal stroma	0.0147765	0.0147765	ABCA1,APOA1,LIPC,LCAT
Apolipoprotein A-I	HP:0011492	Abnormal corneal stroma morphology	0.0198549	0.0198549	ABCA1,APOA1,LIPC,LCAT
Apolipoprotein A-I	HP:0033459	Decreased circulating apolipoprotein concentration	0.0199199	0.0199199	ABCA1,APOA1
Apolipoprotein A-I	HP:0031889	Abnormal VLDL cholesterol concentration	0.0331678	0.0331678	LCAT,LPL
Apolipoprotein A-I	HP:0003362	Increased VLDL cholesterol concentration	0.0331678	0.0331678	LCAT,LPL
Apolipoprotein B	GO:0050750	low-density lipoprotein particle receptor binding	4.2423e-05	4.2423e-05	APOB,PCSK9,APOE
Apolipoprotein B	GO:0070325	lipoprotein particle receptor binding	7.83552e-05	7.83552e-05	APOB,PCSK9,APOE
Apolipoprotein B	GO:0070326	very-low-density lipoprotein particle receptor binding	0.000312669	0.000312669	PCSK9,APOE
Apolipoprotein B	GO:0030169	low-density lipoprotein particle binding	0.00623029	0.00623029	PCSK9,LDLR
Apolipoprotein B	GO:0071814	protein-lipid complex binding	0.0142944	0.0142944	PCSK9,LDLR
Apolipoprotein B	GO:0071813	lipoprotein particle binding	0.0142944	0.0142944	PCSK9,LDLR
Apolipoprotein B	GO:0034381	plasma lipoprotein particle clearance	2.70639e-06	2.70639e-06	APOB,PCSK9,LDLR,APOE
Apolipoprotein B	GO:0097006	regulation of plasma lipoprotein particle levels	2.7187e-05	2.7187e-05	APOB,PCSK9,LDLR,APOE
Apolipoprotein B	GO:0042632	cholesterol homeostasis	4.95555e-05	4.95555e-05	APOB,PCSK9,LDLR,APOE
Apolipoprotein B	GO:0055092	sterol homeostasis	5.23744e-05	5.23744e-05	APOB,PCSK9,LDLR,APOE
Apolipoprotein B	GO:0030301	cholesterol transport	0.000150394	0.000150394	APOB,PCSK9,LDLR,APOE
Apolipoprotein B	GO:0015918	sterol transport	0.000184617	0.000184617	APOB,PCSK9,LDLR,APOE
Apolipoprotein B	GO:0034383	low-density lipoprotein particle clearance	0.000221853	0.000221853	APOB,PCSK9,LDLR
Apolipoprotein B	GO:0006869	lipid transport	0.000298007	0.000298007	APOB,PCSK9,LDLR,APOE,PPARA
Apolipoprotein B	GO:0055088	lipid homeostasis	0.000542191	0.000542191	APOB,PCSK9,LDLR,APOE
Apolipoprotein B	GO:1905952	regulation of lipid localization	0.000542191	0.000542191	APOB,PCSK9,APOE,PPARA
Apolipoprotein B	GO:0010876	lipid localization	0.000562002	0.000562002	APOB,PCSK9,LDLR,APOE,PPARA
Apolipoprotein B	GO:0061771	response to caloric restriction	0.000880877	0.000880877	LDLR,APOE
Apolipoprotein B	GO:0032805	positive regulation of low-density lipoprotein particle receptor catabolic process	0.000880877	0.000880877	PCSK9,APOE
Apolipoprotein B	GO:0010989	negative regulation of low-density lipoprotein particle clearance	0.00176125	0.00176125	PCSK9,LDLR
Apolipoprotein B	GO:0032802	low-density lipoprotein particle receptor catabolic process	0.00293458	0.00293458	PCSK9,APOE
Apolipoprotein B	GO:0032803	regulation of low-density lipoprotein particle receptor catabolic process	0.00293458	0.00293458	PCSK9,APOE
Apolipoprotein B	GO:0001920	negative regulation of receptor recycling	0.00293458	0.00293458	PCSK9,LDLR
Apolipoprotein B	GO:0032799	low-density lipoprotein receptor particle metabolic process	0.00293458	0.00293458	PCSK9,APOE
Apolipoprotein B	GO:0043112	receptor metabolic process	0.00344099	0.00344099	PCSK9,LDLR,APOE
Apolipoprotein B	GO:0015850	organic hydroxy compound transport	0.00380579	0.00380579	APOB,PCSK9,LDLR,APOE
Apolipoprotein B	GO:0090118	receptor-mediated endocytosis involved in cholesterol transport	0.00440061	0.00440061	PCSK9,LDLR
Apolipoprotein B	GO:0010985	negative regulation of lipoprotein particle clearance	0.00615909	0.00615909	PCSK9,LDLR
Apolipoprotein B	GO:2000646	positive regulation of receptor catabolic process	0.00615909	0.00615909	PCSK9,APOE
Apolipoprotein B	GO:0046889	positive regulation of lipid biosynthetic process	0.00620051	0.00620051	LDLR,APOE,PPARA
Apolipoprotein B	GO:0019915	lipid storage	0.00620051	0.00620051	APOB,APOE,PPARA
Apolipoprotein B	GO:0031667	response to nutrient levels	0.00649596	0.00649596	PCSK9,LDLR,APOE,PPARA
Apolipoprotein B	GO:0009991	response to extracellular stimulus	0.00821232	0.00821232	PCSK9,LDLR,APOE,PPARA
Apolipoprotein B	GO:0006641	triglyceride metabolic process	0.00867853	0.00867853	APOB,LDLR,APOE
Apolipoprotein B	GO:2000644	regulation of receptor catabolic process	0.0131867	0.0131867	PCSK9,APOE
Apolipoprotein B	GO:0010988	regulation of low-density lipoprotein particle clearance	0.0161125	0.0161125	PCSK9,LDLR
Apolipoprotein B	GO:1905907	negative regulation of amyloid fibril formation	0.0193295	0.0193295	LDLR,APOE
Apolipoprotein B	GO:0032368	regulation of lipid transport	0.0223074	0.0223074	PCSK9,APOE,PPARA
Apolipoprotein B	GO:0050728	negative regulation of inflammatory response	0.0223074	0.0223074	LDLR,APOE,PPARA
Apolipoprotein B	GO:0006639	acylglycerol metabolic process	0.0223074	0.0223074	APOB,LDLR,APOE
Apolipoprotein B	GO:0006638	neutral lipid metabolic process	0.0223074	0.0223074	APOB,LDLR,APOE
Apolipoprotein B	GO:0010885	regulation of cholesterol storage	0.0351043	0.0351043	APOB,PPARA
Apolipoprotein B	GO:1905906	regulation of amyloid fibril formation	0.0351043	0.0351043	LDLR,APOE
Apolipoprotein B	GO:0045834	positive regulation of lipid metabolic process	0.0368761	0.0368761	LDLR,APOE,PPARA
Apolipoprotein B	GO:0010984	regulation of lipoprotein particle clearance	0.0397735	0.0397735	PCSK9,LDLR
Apolipoprotein B	GO:0046890	regulation of lipid biosynthetic process	0.0445181	0.0445181	LDLR,APOE,PPARA
Apolipoprotein B	GO:0001919	regulation of receptor recycling	0.0447324	0.0447324	PCSK9,LDLR
Apolipoprotein B	GO:0010878	cholesterol storage	0.0447324	0.0447324	APOB,PPARA
Apolipoprotein B	GO:1990666	PCSK9-LDLR complex	3.07733e-05	3.07733e-05	PCSK9,LDLR
Apolipoprotein B	GO:0034363	intermediate-density lipoprotein particle	0.000184525	0.000184525	APOB,APOE
Apolipoprotein B	GO:0034362	low-density lipoprotein particle	0.000461024	0.000461024	APOB,APOE
Apolipoprotein B	GO:0030669	clathrin-coated endocytic vesicle membrane	0.000707243	0.000707243	APOB,LDLR,APOE
Apolipoprotein B	GO:0045334	clathrin-coated endocytic vesicle	0.00133806	0.00133806	APOB,LDLR,APOE
Apolipoprotein B	GO:0042627	chylomicron	0.00138135	0.00138135	APOB,APOE
Apolipoprotein B	GO:0005769	early endosome	0.00170104	0.00170104	APOB,PCSK9,LDLR,APOE
Apolipoprotein B	GO:0030665	clathrin-coated vesicle membrane	0.00232802	0.00232802	APOB,LDLR,APOE
Apolipoprotein B	GO:0034385	triglyceride-rich plasma lipoprotein particle	0.00321812	0.00321812	APOB,APOE
Apolipoprotein B	GO:0034361	very-low-density lipoprotein particle	0.00321812	0.00321812	APOB,APOE
Apolipoprotein B	GO:0009986	cell surface	0.00428423	0.00428423	PCSK9,LDLR,NECTIN2,BCAM,CEACAM20
Apolipoprotein B	GO:0036020	endolysosome membrane	0.00581419	0.00581419	PCSK9,LDLR
Apolipoprotein B	GO:0071682	endocytic vesicle lumen	0.00773481	0.00773481	APOB,APOE
Apolipoprotein B	GO:1990777	lipoprotein particle	0.00773481	0.00773481	APOB,APOE
Apolipoprotein B	GO:0034358	plasma lipoprotein particle	0.00773481	0.00773481	APOB,APOE
Apolipoprotein B	GO:0030662	coated vesicle membrane	0.00902035	0.00902035	APOB,LDLR,APOE
Apolipoprotein B	GO:0030666	endocytic vesicle membrane	0.00936149	0.00936149	APOB,LDLR,APOE
Apolipoprotein B	GO:0030136	clathrin-coated vesicle	0.00953518	0.00953518	APOB,LDLR,APOE
Apolipoprotein B	GO:0032994	protein-lipid complex	0.00992672	0.00992672	APOB,APOE
Apolipoprotein B	GO:0036019	endolysosome	0.0123892	0.0123892	PCSK9,LDLR
Apolipoprotein B	GO:0005770	late endosome	0.0226386	0.0226386	PCSK9,LDLR,APOE
Apolipoprotein B	GO:0030135	coated vesicle	0.034329	0.034329	APOB,LDLR,APOE
Apolipoprotein B	KEGG:04979	Cholesterol metabolism	2.28951e-06	2.28951e-06	APOB,PCSK9,LDLR,APOE
Apolipoprotein B	REAC:R-HSA-8964026	Chylomicron clearance	2.06735e-07	2.06735e-07	APOB,LDLR,APOE
Apolipoprotein B	REAC:R-HSA-8964043	Plasma lipoprotein clearance	3.37213e-07	3.37213e-07	APOB,PCSK9,LDLR,APOE
Apolipoprotein B	REAC:R-HSA-174824	Plasma lipoprotein assembly, remodeling, and clearance	5.53341e-06	5.53341e-06	APOB,PCSK9,LDLR,APOE
Apolipoprotein B	REAC:R-HSA-8964038	LDL clearance	1.99742e-05	1.99742e-05	APOB,PCSK9,LDLR
Apolipoprotein B	REAC:R-HSA-975634	Retinoid metabolism and transport	0.000271579	0.000271579	APOB,LDLR,APOE
Apolipoprotein B	REAC:R-HSA-6806667	Metabolism of fat-soluble vitamins	0.000354372	0.000354372	APOB,LDLR,APOE
Apolipoprotein B	REAC:R-HSA-8963901	Chylomicron remodeling	0.00250513	0.00250513	APOB,APOE
Apolipoprotein B	REAC:R-HSA-8963888	Chylomicron assembly	0.00250513	0.00250513	APOB,APOE
Apolipoprotein B	REAC:R-HSA-2187338	Visual phototransduction	0.00308377	0.00308377	APOB,LDLR,APOE
Apolipoprotein B	REAC:R-HSA-8957275	Post-translational protein phosphorylation	0.00401672	0.00401672	APOB,PCSK9,APOE
Apolipoprotein B	REAC:R-HSA-381426	Regulation of Insulin-like Growth Factor (IGF) transport and uptake by Insulin-like Growth Factor Binding Proteins (IGFBPs)	0.00625359	0.00625359	APOB,PCSK9,APOE
Apolipoprotein B	REAC:R-HSA-8963898	Plasma lipoprotein assembly	0.0085006	0.0085006	APOB,APOE
Apolipoprotein B	REAC:R-HSA-3000480	Scavenging by Class A Receptors	0.00949832	0.00949832	APOB,APOE
Apolipoprotein B	REAC:R-HSA-196854	Metabolism of vitamins and cofactors	0.0210028	0.0210028	APOB,LDLR,APOE
Apolipoprotein B	REAC:R-HSA-8963899	Plasma lipoprotein remodeling	0.0274622	0.0274622	APOB,APOE
Apolipoprotein B	WP:WP4522	Metabolic pathway of LDL, HDL and TG, including diseases	4.43975e-08	4.43975e-08	APOB,PCSK9,LDLR,APOE
Apolipoprotein B	WP:WP3601	Lipid particles composition	4.55553e-06	4.55553e-06	APOB,LDLR,APOE
Apolipoprotein B	WP:WP5304	Cholesterol metabolism	1.88812e-05	1.88812e-05	APOB,PCSK9,LDLR,APOE
Apolipoprotein B	WP:WP5109	Familial hyperlipidemia type 2	2.12121e-05	2.12121e-05	APOB,PCSK9,LDLR
Apolipoprotein B	WP:WP3408	Evolocumab mechanism to reduce LDL cholesterol	6.18947e-05	6.18947e-05	PCSK9,LDLR
Apolipoprotein B	WP:WP2846	PCSK9-mediated LDL receptor degradation	6.18947e-05	6.18947e-05	PCSK9,LDLR
Apolipoprotein B	WP:WP430	Statin inhibition of cholesterol production	0.000169323	0.000169323	APOB,LDLR,APOE
Apolipoprotein B	WP:WP1533	Vitamin B12 metabolism	0.000778678	0.000778678	APOB,LDLR,APOE
Apolipoprotein B	WP:WP5110	Familial hyperlipidemia type 3	0.00480606	0.00480606	LDLR,APOE
Apolipoprotein B	WP:WP5318	Female steroid hormones in cardiomyocyte energy metabolism	0.00560477	0.00560477	APOB,PPARA
Apolipoprotein B	WP:WP2011	SREBF and miR33 in cholesterol and lipid homeostasis	0.00940795	0.00940795	LDLR,PPARA
Apolipoprotein B	WP:WP5323	Fatty Acids and Lipoproteins Transport in Hepatocytes	0.0144509	0.0144509	APOB,PCSK9,LDLR,APOE
Apolipoprotein B	WP:WP5333	Cholesterol metabolism	0.0384535	0.0384535	APOB,LDLR
Apolipoprotein B	HP:0012397	Aortic atherosclerotic lesion	4.48161e-09	4.48161e-09	APOB,PCSK9,LDLR,APOE
Apolipoprotein B	HP:0000799	Renal steatosis	1.17376e-08	1.17376e-08	APOB,PCSK9,LDLR,APOE
Apolipoprotein B	HP:0010874	Tendon xanthomatosis	3.56039e-08	3.56039e-08	APOB,PCSK9,LDLR,APOE
Apolipoprotein B	HP:0001084	Corneal arcus	4.85508e-08	4.85508e-08	APOB,PCSK9,LDLR,APOE
Apolipoprotein B	HP:0008011	Peripheral opacification of the cornea	6.47344e-08	6.47344e-08	APOB,PCSK9,LDLR,APOE
Apolipoprotein B	HP:0001114	Xanthelasma	8.46527e-08	8.46527e-08	APOB,PCSK9,LDLR,APOE
Apolipoprotein B	HP:0005181	Premature coronary artery atherosclerosis	1.08839e-07	1.08839e-07	APOB,PCSK9,LDLR,APOE
Apolipoprotein B	HP:0010732	Nodular changes affecting the eyelids	1.37863e-07	1.37863e-07	APOB,PCSK9,LDLR,APOE
Apolipoprotein B	HP:0000991	Xanthomatosis	7.28262e-07	7.28262e-07	APOB,PCSK9,LDLR,APOE
Apolipoprotein B	HP:0004950	Peripheral arterial stenosis	1.27904e-06	1.27904e-06	APOB,PCSK9,LDLR,APOE
Apolipoprotein B	HP:0003141	Increased LDL cholesterol concentration	1.45546e-06	1.45546e-06	APOB,PCSK9,LDLR,APOE
Apolipoprotein B	HP:0001681	Angina pectoris	2.34911e-06	2.34911e-06	APOB,PCSK9,LDLR,APOE
Apolipoprotein B	HP:0010980	Hyperlipoproteinemia	3.25059e-06	3.25059e-06	APOB,PCSK9,LDLR,APOE
Apolipoprotein B	HP:0006693	Myocardial steatosis	3.44711e-06	3.44711e-06	APOB,PCSK9,LDLR
Apolipoprotein B	HP:0007201	Cerebral artery atherosclerosis	3.44711e-06	3.44711e-06	APOB,PCSK9,LDLR
Apolipoprotein B	HP:0031886	Abnormal LDL cholesterol concentration	5.2995e-06	5.2995e-06	APOB,PCSK9,LDLR,APOE
Apolipoprotein B	HP:0030882	Coronary artery aneurysm	6.0315e-06	6.0315e-06	APOB,PCSK9,LDLR
Apolipoprotein B	HP:0001677	Coronary artery atherosclerosis	8.88853e-06	8.88853e-06	APOB,PCSK9,LDLR,APOE
Apolipoprotein B	HP:0005177	Premature arteriosclerosis	9.64891e-06	9.64891e-06	APOB,PCSK9,LDLR
Apolipoprotein B	HP:0010979	Abnormality of lipoprotein cholesterol concentration	1.30639e-05	1.30639e-05	APOB,PCSK9,LDLR,APOE
Apolipoprotein B	HP:0004416	Precocious atherosclerosis	2.06698e-05	2.06698e-05	APOB,PCSK9,LDLR
Apolipoprotein B	HP:3000062	Abnormal internal carotid artery morphology	2.06698e-05	2.06698e-05	APOB,PCSK9,LDLR
Apolipoprotein B	HP:0003124	Hypercholesterolemia	2.40812e-05	2.40812e-05	APOB,PCSK9,LDLR,APOE
Apolipoprotein B	HP:0006704	Abnormal coronary artery morphology	2.72624e-05	2.72624e-05	APOB,PCSK9,LDLR,APOE
Apolipoprotein B	HP:0002621	Atherosclerosis	5.34415e-05	5.34415e-05	APOB,PCSK9,LDLR,APOE
Apolipoprotein B	HP:0002634	Arteriosclerosis	7.20182e-05	7.20182e-05	APOB,PCSK9,LDLR,APOE
Apolipoprotein B	HP:0007759	Opacification of the corneal stroma	9.50624e-05	9.50624e-05	APOB,PCSK9,LDLR,APOE
Apolipoprotein B	HP:0011492	Abnormal corneal stroma morphology	0.000128483	0.000128483	APOB,PCSK9,LDLR,APOE
Apolipoprotein B	HP:0100545	Arterial stenosis	0.000183554	0.000183554	APOB,PCSK9,LDLR,APOE
Apolipoprotein B	HP:0003107	Abnormal circulating cholesterol concentration	0.000220909	0.000220909	APOB,PCSK9,LDLR,APOE
Apolipoprotein B	HP:0200036	Skin nodule	0.000229015	0.000229015	APOB,PCSK9,LDLR,APOE
Apolipoprotein B	HP:0004963	Calcification of the aorta	0.000304438	0.000304438	APOB,PCSK9,LDLR
Apolipoprotein B	HP:0003077	Hyperlipidemia	0.000312411	0.000312411	APOB,PCSK9,LDLR,APOE
Apolipoprotein B	HP:0001920	Renal artery stenosis	0.000395251	0.000395251	APOB,PCSK9,LDLR
Apolipoprotein B	HP:0033836	Abnormal intrarenal artery morphology	0.000562713	0.000562713	APOB,PCSK9,LDLR
Apolipoprotein B	HP:0008776	Abnormal renal artery morphology	0.000562713	0.000562713	APOB,PCSK9,LDLR
Apolipoprotein B	HP:0033835	Abnormal renal vascular morphology	0.000627544	0.000627544	APOB,PCSK9,LDLR
Apolipoprotein B	HP:0003207	Arterial calcification	0.000697163	0.000697163	APOB,PCSK9,LDLR
Apolipoprotein B	HP:0004381	Supravalvular aortic stenosis	0.000697163	0.000697163	APOB,PCSK9,LDLR
Apolipoprotein B	HP:0001397	Hepatic steatosis	0.000701408	0.000701408	APOB,PCSK9,LDLR,APOE
Apolipoprotein B	HP:0031137	Storage in hepatocytes	0.000740233	0.000740233	APOB,PCSK9,LDLR,APOE
Apolipoprotein B	HP:0006561	Lipid accumulation in hepatocytes	0.000740233	0.000740233	APOB,PCSK9,LDLR,APOE
Apolipoprotein B	HP:0004934	Vascular calcification	0.000936441	0.000936441	APOB,PCSK9,LDLR
Apolipoprotein B	HP:0011915	Cardiovascular calcification	0.00144679	0.00144679	APOB,PCSK9,LDLR
Apolipoprotein B	HP:0030148	Heart murmur	0.00144679	0.00144679	APOB,PCSK9,LDLR
Apolipoprotein B	HP:0031657	Abnormal heart sound	0.00169391	0.00169391	APOB,PCSK9,LDLR
Apolipoprotein B	HP:0001138	Optic neuropathy	0.0058487	0.0058487	APOB,PCSK9,LDLR
Apolipoprotein B	HP:0007957	Corneal opacity	0.00793426	0.00793426	APOB,PCSK9,LDLR,APOE
Apolipoprotein B	HP:0003119	Abnormal circulating lipid concentration	0.00866201	0.00866201	APOB,PCSK9,LDLR,APOE
Apolipoprotein B	HP:0009145	Abnormal cerebral artery morphology	0.011514	0.011514	APOB,PCSK9,LDLR
Apolipoprotein B	HP:3000036	Abnormal head blood vessel morphology	0.012966	0.012966	APOB,PCSK9,LDLR
Apolipoprotein B	HP:0033678	Acute coronary syndrome	0.0186735	0.0186735	APOB,PCSK9,LDLR
Apolipoprotein B	HP:0001658	Myocardial infarction	0.0186735	0.0186735	APOB,PCSK9,LDLR
Apolipoprotein B	HP:0005344	Abnormal carotid artery morphology	0.0193219	0.0193219	APOB,PCSK9,LDLR
Apolipoprotein B	HP:0001679	Abnormal aortic morphology	0.0264481	0.0264481	APOB,PCSK9,LDLR,APOE
Apolipoprotein B	HP:0001645	Sudden cardiac death	0.0356064	0.0356064	APOB,PCSK9,LDLR
Apolipoprotein B	HP:0005162	Abnormal left ventricular function	0.0376097	0.0376097	APOB,PCSK9,LDLR
Aspartate aminotransferase	KEGG:00400	Phenylalanine, tyrosine and tryptophan biosynthesis	0.0115236	0.0115236	GOT1
Aspartate aminotransferase	KEGG:00360	Phenylalanine metabolism	0.0307295	0.0307295	GOT1
Aspartate aminotransferase	KEGG:01210	2-Oxocarboxylic acid metabolism	0.0364913	0.0364913	GOT1
Aspartate aminotransferase	KEGG:00220	Arginine biosynthesis	0.0422531	0.0422531	GOT1
Calcium	TF:M09654	Factor: AML2; motif: NNYTGTGGTTW	0.0204122	0.0204122	CASR,ALB
Cholesterol	GO:0120020	cholesterol transfer activity	6.23829e-05	6.23829e-05	APOB,ABCA1,ABCG5
Cholesterol	GO:0120015	sterol transfer activity	7.27516e-05	7.27516e-05	APOB,ABCA1,ABCG5
Cholesterol	GO:0015248	sterol transporter activity	0.000325671	0.000325671	APOB,ABCA1,ABCG5
Cholesterol	GO:0120013	lipid transfer activity	0.000996847	0.000996847	APOB,ABCA1,ABCG5
Cholesterol	GO:0034185	apolipoprotein binding	0.00996156	0.00996156	PCSK9,ABCA1
Cholesterol	GO:0030169	low-density lipoprotein particle binding	0.0113803	0.0113803	PCSK9,LDLR
Cholesterol	GO:0050750	low-density lipoprotein particle receptor binding	0.0239288	0.0239288	APOB,PCSK9
Cholesterol	GO:0071813	lipoprotein particle binding	0.026094	0.026094	PCSK9,LDLR
Cholesterol	GO:0071814	protein-lipid complex binding	0.026094	0.026094	PCSK9,LDLR
Cholesterol	GO:0005102	signaling receptor binding	0.0312482	0.0312482	APOB,PCSK9,ANGPTL3,ABCA1,JAK2,FGB
Cholesterol	GO:0070325	lipoprotein particle receptor binding	0.0356825	0.0356825	APOB,PCSK9
Cholesterol	GO:0005319	lipid transporter activity	0.0360058	0.0360058	APOB,ABCA1,ABCG5
Cholesterol	GO:0042632	cholesterol homeostasis	2.65552e-11	2.65552e-11	APOB,PCSK9,LDLR,ANGPTL3,ABCA1,LIPG,ABCG5
Cholesterol	GO:0055092	sterol homeostasis	2.93217e-11	2.93217e-11	APOB,PCSK9,LDLR,ANGPTL3,ABCA1,LIPG,ABCG5
Cholesterol	GO:0055088	lipid homeostasis	1.89044e-09	1.89044e-09	APOB,PCSK9,LDLR,ANGPTL3,ABCA1,LIPG,ABCG5
Cholesterol	GO:0030301	cholesterol transport	4.06542e-08	4.06542e-08	APOB,PCSK9,LDLR,ABCA1,LIPG,ABCG5
Cholesterol	GO:0015918	sterol transport	5.54892e-08	5.54892e-08	APOB,PCSK9,LDLR,ABCA1,LIPG,ABCG5
Cholesterol	GO:0097006	regulation of plasma lipoprotein particle levels	7.24123e-07	7.24123e-07	APOB,PCSK9,LDLR,ABCA1,LIPG
Cholesterol	GO:0010876	lipid localization	1.81705e-06	1.81705e-06	APOB,PCSK9,LDLR,ANGPTL3,ABCA1,LIPG,ABCG5
Cholesterol	GO:0015850	organic hydroxy compound transport	5.39926e-06	5.39926e-06	APOB,PCSK9,LDLR,ABCA1,LIPG,ABCG5
Cholesterol	GO:0034381	plasma lipoprotein particle clearance	1.24817e-05	1.24817e-05	APOB,PCSK9,LDLR,LIPG
Cholesterol	GO:1905952	regulation of lipid localization	3.10871e-05	3.10871e-05	APOB,PCSK9,ABCA1,LIPG,ABCG5
Cholesterol	GO:0006869	lipid transport	4.62813e-05	4.62813e-05	APOB,PCSK9,LDLR,ABCA1,LIPG,ABCG5
Cholesterol	GO:0055091	phospholipid homeostasis	0.000110828	0.000110828	ANGPTL3,ABCA1,LIPG
Cholesterol	GO:0010984	regulation of lipoprotein particle clearance	0.000263071	0.000263071	PCSK9,LDLR,LIPG
Cholesterol	GO:0048878	chemical homeostasis	0.000330115	0.000330115	APOB,PCSK9,LDLR,ANGPTL3,ABCA1,LIPG,ABCG5
Cholesterol	GO:0042592	homeostatic process	0.000518734	0.000518734	APOB,PCSK9,LDLR,ANGPTL3,ABCA1,JAK2,LIPG,ABCG5
Cholesterol	GO:0034383	low-density lipoprotein particle clearance	0.000683446	0.000683446	APOB,PCSK9,LDLR
Cholesterol	GO:0032367	intracellular cholesterol transport	0.00112692	0.00112692	PCSK9,LDLR,ABCA1
Cholesterol	GO:0032366	intracellular sterol transport	0.00156226	0.00156226	PCSK9,LDLR,ABCA1
Cholesterol	GO:1905953	negative regulation of lipid localization	0.00378605	0.00378605	PCSK9,ABCA1,ABCG5
Cholesterol	GO:0010989	negative regulation of low-density lipoprotein particle clearance	0.00380758	0.00380758	PCSK9,LDLR
Cholesterol	GO:0071827	plasma lipoprotein particle organization	0.00408326	0.00408326	APOB,ABCA1,LIPG
Cholesterol	GO:0071825	protein-lipid complex subunit organization	0.00472325	0.00472325	APOB,ABCA1,LIPG
Cholesterol	GO:0009395	phospholipid catabolic process	0.00506675	0.00506675	LDLR,ANGPTL3,LIPG
Cholesterol	GO:0032365	intracellular lipid transport	0.00506675	0.00506675	PCSK9,LDLR,ABCA1
Cholesterol	GO:0051239	regulation of multicellular organismal process	0.00514077	0.00514077	PCSK9,LDLR,ANGPTL3,ABCA1,NECTIN2,JAK2,FGB,LIPG,ABCG5
Cholesterol	GO:0001920	negative regulation of receptor recycling	0.00634338	0.00634338	PCSK9,LDLR
Cholesterol	GO:0090118	receptor-mediated endocytosis involved in cholesterol transport	0.00951118	0.00951118	PCSK9,LDLR
Cholesterol	GO:0032371	regulation of sterol transport	0.0111339	0.0111339	PCSK9,LIPG,ABCG5
Cholesterol	GO:0032374	regulation of cholesterol transport	0.0111339	0.0111339	PCSK9,LIPG,ABCG5
Cholesterol	GO:0010985	negative regulation of lipoprotein particle clearance	0.0133102	0.0133102	PCSK9,LDLR
Cholesterol	GO:0019915	lipid storage	0.0189832	0.0189832	APOB,ANGPTL3,ABCA1
Cholesterol	GO:0006641	triglyceride metabolic process	0.0265406	0.0265406	APOB,LDLR,LIPG
Cholesterol	GO:0010988	regulation of low-density lipoprotein particle clearance	0.0348032	0.0348032	PCSK9,LDLR
Cholesterol	GO:0032372	negative regulation of sterol transport	0.0417467	0.0417467	PCSK9,ABCG5
Cholesterol	GO:0032375	negative regulation of cholesterol transport	0.0417467	0.0417467	PCSK9,ABCG5
Cholesterol	GO:0033036	macromolecule localization	0.04832	0.04832	APOB,PCSK9,LDLR,ANGPTL3,ABCA1,FGB,LIPG,ABCG5
Cholesterol	GO:0008203	cholesterol metabolic process	0.048647	0.048647	APOB,ANGPTL3,ABCA1
Cholesterol	GO:1990666	PCSK9-LDLR complex	4.90589e-05	4.90589e-05	PCSK9,LDLR
Cholesterol	GO:0009986	cell surface	0.000748218	0.000748218	PCSK9,LDLR,ANGPTL3,NECTIN2,FGB,LIPG
Cholesterol	GO:0005768	endosome	0.000828147	0.000828147	APOB,PCSK9,LDLR,ABCA1,JAK2,LIPG
Cholesterol	GO:0005769	early endosome	0.00424038	0.00424038	APOB,PCSK9,LDLR,LIPG
Cholesterol	GO:0036020	endolysosome membrane	0.009256	0.009256	PCSK9,LDLR
Cholesterol	GO:0031410	cytoplasmic vesicle	0.0135866	0.0135866	APOB,PCSK9,LDLR,ABCA1,JAK2,FGB,LIPG
Cholesterol	GO:0097708	intracellular vesicle	0.0136758	0.0136758	APOB,PCSK9,LDLR,ABCA1,JAK2,FGB,LIPG
Cholesterol	GO:0036019	endolysosome	0.0197093	0.0197093	PCSK9,LDLR
Cholesterol	GO:0031904	endosome lumen	0.0240502	0.0240502	APOB,JAK2
Cholesterol	KEGG:04979	Cholesterol metabolism	4.4041e-12	4.4041e-12	APOB,PCSK9,LDLR,ANGPTL3,ABCA1,LIPG,ABCG5
Cholesterol	KEGG:04975	Fat digestion and absorption	0.00122385	0.00122385	APOB,ABCA1,ABCG5
Cholesterol	KEGG:05417	Lipid and atherosclerosis	0.00735801	0.00735801	APOB,LDLR,ABCA1,JAK2
Cholesterol	REAC:R-HSA-174824	Plasma lipoprotein assembly, remodeling, and clearance	8.46494e-09	8.46494e-09	APOB,PCSK9,LDLR,ANGPTL3,ABCA1,LIPG
Cholesterol	REAC:R-HSA-8964038	LDL clearance	0.000217555	0.000217555	APOB,PCSK9,LDLR
Cholesterol	REAC:R-HSA-382551	Transport of small molecules	0.000428413	0.000428413	APOB,PCSK9,LDLR,ANGPTL3,ABCA1,LIPG,ABCG5
Cholesterol	REAC:R-HSA-8963899	Plasma lipoprotein remodeling	0.00110556	0.00110556	APOB,ANGPTL3,LIPG
Cholesterol	REAC:R-HSA-8964043	Plasma lipoprotein clearance	0.00158793	0.00158793	APOB,PCSK9,LDLR
Cholesterol	REAC:R-HSA-8964026	Chylomicron clearance	0.00271073	0.00271073	APOB,LDLR
Cholesterol	REAC:R-HSA-9024446	NR1H2 and NR1H3-mediated signaling	0.00314006	0.00314006	ANGPTL3,ABCA1,ABCG5
Cholesterol	REAC:R-HSA-8963898	Plasma lipoprotein assembly	0.0411753	0.0411753	APOB,ABCA1
Cholesterol	WP:WP5304	Cholesterol metabolism	3.95307e-11	3.95307e-11	APOB,PCSK9,LDLR,ANGPTL3,ABCA1,LIPG,ABCG5
Cholesterol	WP:WP4522	Metabolic pathway of LDL, HDL and TG, including diseases	5.56687e-10	5.56687e-10	APOB,PCSK9,LDLR,ABCA1,LIPG
Cholesterol	WP:WP430	Statin inhibition of cholesterol production	3.79765e-06	3.79765e-06	APOB,LDLR,ABCA1,ABCG5
Cholesterol	WP:WP5333	Cholesterol metabolism	7.08849e-06	7.08849e-06	APOB,LDLR,ABCA1,ABCG5
Cholesterol	WP:WP5109	Familial hyperlipidemia type 2	7.90956e-05	7.90956e-05	APOB,PCSK9,LDLR
Cholesterol	WP:WP176	Folate metabolism	0.000102016	0.000102016	APOB,LDLR,ABCA1,FGB
Cholesterol	WP:WP3408	Evolocumab mechanism to reduce LDL cholesterol	0.000144766	0.000144766	PCSK9,LDLR
Cholesterol	WP:WP2846	PCSK9-mediated LDL receptor degradation	0.000144766	0.000144766	PCSK9,LDLR
Cholesterol	WP:WP15	Selenium micronutrient network	0.000248075	0.000248075	APOB,LDLR,ABCA1,FGB
Cholesterol	WP:WP1533	Vitamin B12 metabolism	0.00287551	0.00287551	APOB,LDLR,ABCA1
Cholesterol	WP:WP3601	Lipid particles composition	0.00648036	0.00648036	APOB,LDLR
Cholesterol	WP:WP4389	Bile acids synthesis and enterohepatic circulation	0.00949207	0.00949207	LDLR,ABCG5
Cholesterol	WP:WP2011	SREBF and miR33 in cholesterol and lipid homeostasis	0.0219179	0.0219179	LDLR,ABCA1
Cholesterol	WP:WP5108	Familial hyperlipidemia type 1	0.0219179	0.0219179	LDLR,ANGPTL3
Cholesterol	WP:WP5238	Cholestasis	0.0244804	0.0244804	LDLR,ABCG5
Cholesterol	MIRNA:hsa-miR-8053	hsa-miR-8053	0.0292887	0.0292887	LDLR,ANGPTL3
Cholesterol	CORUM:5178	JAK2-PAFR-TYK2 complex	0.049988	0.049988	JAK2
Cholesterol	HP:0001681	Angina pectoris	3.56822e-09	3.56822e-09	APOB,PCSK9,LDLR,ABCA1,JAK2,ABCG5
Cholesterol	HP:0005181	Premature coronary artery atherosclerosis	2.1334e-08	2.1334e-08	APOB,PCSK9,LDLR,ABCA1,ABCG5
Cholesterol	HP:0007201	Cerebral artery atherosclerosis	4.55029e-08	4.55029e-08	APOB,PCSK9,LDLR,ABCG5
Cholesterol	HP:0006693	Myocardial steatosis	4.55029e-08	4.55029e-08	APOB,PCSK9,LDLR,ABCG5
Cholesterol	HP:0010979	Abnormality of lipoprotein cholesterol concentration	4.94983e-08	4.94983e-08	APOB,PCSK9,LDLR,ANGPTL3,ABCA1,ABCG5
Cholesterol	HP:0030882	Coronary artery aneurysm	1.06103e-07	1.06103e-07	APOB,PCSK9,LDLR,ABCG5
Cholesterol	HP:0005177	Premature arteriosclerosis	2.12066e-07	2.12066e-07	APOB,PCSK9,LDLR,ABCG5
Cholesterol	HP:0000991	Xanthomatosis	2.4345e-07	2.4345e-07	APOB,PCSK9,LDLR,ABCA1,ABCG5
Cholesterol	HP:0012397	Aortic atherosclerotic lesion	3.81467e-07	3.81467e-07	APOB,PCSK9,LDLR,ABCG5
Cholesterol	HP:0004950	Peripheral arterial stenosis	4.97797e-07	4.97797e-07	APOB,PCSK9,LDLR,JAK2,ABCG5
Cholesterol	HP:0004416	Precocious atherosclerosis	6.35359e-07	6.35359e-07	APOB,PCSK9,LDLR,ABCG5
Cholesterol	HP:3000062	Abnormal internal carotid artery morphology	6.35359e-07	6.35359e-07	APOB,PCSK9,LDLR,ABCG5
Cholesterol	HP:0033678	Acute coronary syndrome	8.16768e-07	8.16768e-07	APOB,PCSK9,LDLR,ABCA1,JAK2,ABCG5
Cholesterol	HP:0001658	Myocardial infarction	8.16768e-07	8.16768e-07	APOB,PCSK9,LDLR,ABCA1,JAK2,ABCG5
Cholesterol	HP:0000799	Renal steatosis	9.97762e-07	9.97762e-07	APOB,PCSK9,LDLR,ABCG5
Cholesterol	HP:0100545	Arterial stenosis	2.70523e-06	2.70523e-06	APOB,PCSK9,LDLR,ABCA1,JAK2,ABCG5
Cholesterol	HP:0031886	Abnormal LDL cholesterol concentration	2.99986e-06	2.99986e-06	APOB,PCSK9,LDLR,ANGPTL3,ABCG5
Cholesterol	HP:0010874	Tendon xanthomatosis	3.02055e-06	3.02055e-06	APOB,PCSK9,LDLR,ABCG5
Cholesterol	HP:0003107	Abnormal circulating cholesterol concentration	3.57471e-06	3.57471e-06	APOB,PCSK9,LDLR,ANGPTL3,ABCA1,ABCG5
Cholesterol	HP:0001677	Coronary artery atherosclerosis	5.74984e-06	5.74984e-06	APOB,PCSK9,LDLR,ABCA1,ABCG5
Cholesterol	HP:0001114	Xanthelasma	7.16748e-06	7.16748e-06	APOB,PCSK9,LDLR,ABCA1
Cholesterol	HP:0010732	Nodular changes affecting the eyelids	1.16573e-05	1.16573e-05	APOB,PCSK9,LDLR,ABCA1
Cholesterol	HP:0006704	Abnormal coronary artery morphology	2.34432e-05	2.34432e-05	APOB,PCSK9,LDLR,ABCA1,ABCG5
Cholesterol	HP:0004963	Calcification of the aorta	2.65616e-05	2.65616e-05	APOB,PCSK9,LDLR,ABCG5
Cholesterol	HP:0001920	Renal artery stenosis	3.78948e-05	3.78948e-05	APOB,PCSK9,LDLR,ABCG5
Cholesterol	HP:0002621	Atherosclerosis	5.43665e-05	5.43665e-05	APOB,PCSK9,LDLR,ABCA1,ABCG5
Cholesterol	HP:0033836	Abnormal intrarenal artery morphology	6.12139e-05	6.12139e-05	APOB,PCSK9,LDLR,ABCG5
Cholesterol	HP:0008776	Abnormal renal artery morphology	6.12139e-05	6.12139e-05	APOB,PCSK9,LDLR,ABCG5
Cholesterol	HP:0033835	Abnormal renal vascular morphology	7.09611e-05	7.09611e-05	APOB,PCSK9,LDLR,ABCG5
Cholesterol	HP:0002634	Arteriosclerosis	7.88784e-05	7.88784e-05	APOB,PCSK9,LDLR,ABCA1,ABCG5
Cholesterol	HP:0004381	Supravalvular aortic stenosis	8.1824e-05	8.1824e-05	APOB,PCSK9,LDLR,ABCG5
Cholesterol	HP:0003207	Arterial calcification	8.1824e-05	8.1824e-05	APOB,PCSK9,LDLR,ABCG5
Cholesterol	HP:0005344	Abnormal carotid artery morphology	9.96056e-05	9.96056e-05	APOB,PCSK9,LDLR,ABCA1,ABCG5
Cholesterol	HP:0004934	Vascular calcification	0.000121933	0.000121933	APOB,PCSK9,LDLR,ABCG5
Cholesterol	HP:0003141	Increased LDL cholesterol concentration	0.000121933	0.000121933	APOB,PCSK9,LDLR,ABCG5
Cholesterol	HP:0030148	Heart murmur	0.000219225	0.000219225	APOB,PCSK9,LDLR,ABCG5
Cholesterol	HP:0011915	Cardiovascular calcification	0.000219225	0.000219225	APOB,PCSK9,LDLR,ABCG5
Cholesterol	HP:0010980	Hyperlipoproteinemia	0.000271062	0.000271062	APOB,PCSK9,LDLR,ABCG5
Cholesterol	HP:0031657	Abnormal heart sound	0.000271062	0.000271062	APOB,PCSK9,LDLR,ABCG5
Cholesterol	HP:0003077	Hyperlipidemia	0.000488892	0.000488892	APOB,PCSK9,LDLR,ABCA1,ABCG5
Cholesterol	HP:0003119	Abnormal circulating lipid concentration	0.00085384	0.00085384	APOB,PCSK9,LDLR,ANGPTL3,ABCA1,ABCG5
Cholesterol	HP:0001084	Corneal arcus	0.00132767	0.00132767	APOB,PCSK9,LDLR
Cholesterol	HP:0001138	Optic neuropathy	0.00142722	0.00142722	APOB,PCSK9,LDLR,ABCG5
Cholesterol	HP:0008011	Peripheral opacification of the cornea	0.00163279	0.00163279	APOB,PCSK9,LDLR
Cholesterol	HP:0003124	Hypercholesterolemia	0.00197499	0.00197499	APOB,PCSK9,LDLR,ABCG5
Cholesterol	HP:0100659	Abnormal cerebral vascular morphology	0.00208133	0.00208133	APOB,PCSK9,LDLR,JAK2,FGB,ABCG5
Cholesterol	HP:0009145	Abnormal cerebral artery morphology	0.00352201	0.00352201	APOB,PCSK9,LDLR,ABCG5
Cholesterol	HP:3000036	Abnormal head blood vessel morphology	0.00412509	0.00412509	APOB,PCSK9,LDLR,ABCG5
Cholesterol	HP:0002829	Arthralgia	0.00506303	0.00506303	APOB,PCSK9,LDLR,JAK2,ABCG5
Cholesterol	HP:0007759	Opacification of the corneal stroma	0.00766228	0.00766228	APOB,PCSK9,LDLR,ABCA1
Cholesterol	HP:0011492	Abnormal corneal stroma morphology	0.0103077	0.0103077	APOB,PCSK9,LDLR,ABCA1
Cholesterol	HP:0010981	Hypolipoproteinemia	0.0105471	0.0105471	APOB,ANGPTL3,ABCA1
Cholesterol	HP:0001645	Sudden cardiac death	0.0157582	0.0157582	APOB,PCSK9,LDLR,ABCG5
Cholesterol	HP:0005162	Abnormal left ventricular function	0.0169414	0.0169414	APOB,PCSK9,LDLR,ABCG5
Cholesterol	HP:0200036	Skin nodule	0.0181892	0.0181892	APOB,PCSK9,LDLR,ABCA1
Cholesterol	HP:0011004	Abnormal systemic arterial morphology	0.026281	0.026281	APOB,PCSK9,LDLR,ABCA1,JAK2,ABCG5
Cholesterol	HP:0001699	Sudden death	0.027158	0.027158	APOB,PCSK9,LDLR,ABCG5
Cholesterol	HP:0030872	Abnormal cardiac ventricular function	0.0307686	0.0307686	APOB,PCSK9,LDLR,ABCG5
Creatinine	GO:0015132	prostaglandin transmembrane transporter activity	0.000325739	0.000325739	SLC22A2,SLC22A7
Creatinine	GO:0071714	icosanoid transmembrane transporter activity	0.000384951	0.000384951	SLC22A2,SLC22A7
Creatinine	GO:0035461	vitamin transmembrane transport	0.0015859	0.0015859	SLC22A2,LRP2
Creatinine	GO:0046942	carboxylic acid transport	0.00242674	0.00242674	SLC22A2,LRP2,SLC22A7
Creatinine	GO:0015849	organic acid transport	0.0024473	0.0024473	SLC22A2,LRP2,SLC22A7
Creatinine	GO:0015732	prostaglandin transport	0.00298569	0.00298569	SLC22A2,SLC22A7
Creatinine	GO:0015711	organic anion transport	0.00428263	0.00428263	SLC22A2,LRP2,SLC22A7
Creatinine	GO:0051180	vitamin transport	0.0080668	0.0080668	SLC22A2,LRP2
Creatinine	GO:0072337	modified amino acid transport	0.0080668	0.0080668	SLC22A2,LRP2
Creatinine	GO:0071715	icosanoid transport	0.0151578	0.0151578	SLC22A2,SLC22A7
Creatinine	GO:0010232	vascular transport	0.0256306	0.0256306	SLC22A2,LRP2
Creatinine	GO:0150104	transport across blood-brain barrier	0.0256306	0.0256306	SLC22A2,LRP2
Creatinine	GO:0015908	fatty acid transport	0.047248	0.047248	SLC22A2,SLC22A7
Creatinine	GO:0098590	plasma membrane region	0.0365397	0.0365397	SLC22A2,LRP2,SLC22A7
Creatinine	REAC:R-HSA-549132	Organic cation/anion/zwitterion transport	0.000969069	0.000969069	SLC22A2,SLC22A7
Creatinine	REAC:R-HSA-425366	Transport of bile salts and organic acids, metal ions and amine compounds	0.0335847	0.0335847	SLC22A2,SLC22A7
Creatinine	REAC:R-HSA-9748784	Drug ADME	0.0418745	0.0418745	SLC22A2,SLC22A7
Creatinine	WP:WP4917	Proximal tubule transport	0.00769137	0.00769137	SLC22A2,SLC22A7
Creatinine	HP:0005574	Non-acidotic proximal tubulopathy	0.049793	0.049793	LRP2
C-reactive protein	GO:0001849	complement component C1q complex binding	0.000276683	0.000276683	CRP,APCS
C-reactive protein	GO:0001846	opsonin binding	0.00207245	0.00207245	CRP,APCS
C-reactive protein	GO:0001848	complement binding	0.00320577	0.00320577	CRP,APCS
C-reactive protein	GO:0050997	quaternary ammonium group binding	0.0140761	0.0140761	CRP,ABCA1
C-reactive protein	GO:0010745	negative regulation of macrophage derived foam cell differentiation	0.00143769	0.00143769	CRP,ABCA1
C-reactive protein	GO:0010888	negative regulation of lipid storage	0.00386875	0.00386875	CRP,ABCA1
C-reactive protein	GO:0010743	regulation of macrophage derived foam cell differentiation	0.0085611	0.0085611	CRP,ABCA1
C-reactive protein	GO:0010742	macrophage derived foam cell differentiation	0.0115952	0.0115952	CRP,ABCA1
C-reactive protein	GO:0090077	foam cell differentiation	0.0115952	0.0115952	CRP,ABCA1
C-reactive protein	GO:1905953	negative regulation of lipid localization	0.0190373	0.0190373	CRP,ABCA1
C-reactive protein	GO:0051707	response to other organism	0.0214731	0.0214731	CRP,APCS,ABCA1,JAK1
C-reactive protein	GO:0043207	response to external biotic stimulus	0.0216368	0.0216368	CRP,APCS,ABCA1,JAK1
C-reactive protein	GO:0010883	regulation of lipid storage	0.0225264	0.0225264	CRP,ABCA1
C-reactive protein	GO:0006953	acute-phase response	0.0225264	0.0225264	CRP,APCS
C-reactive protein	GO:0009607	response to biotic stimulus	0.0237324	0.0237324	CRP,APCS,ABCA1,JAK1
C-reactive protein	GO:0044419	biological process involved in interspecies interaction between organisms	0.0323941	0.0323941	CRP,APCS,ABCA1,JAK1
C-reactive protein	WP:WP364	IL6 signaling pathway	0.0113487	0.0113487	CRP,JAK1
C-reactive protein	WP:WP1533	Vitamin B12 metabolism	0.0160029	0.0160029	CRP,ABCA1
C-reactive protein	WP:WP176	Folate metabolism	0.0293582	0.0293582	CRP,ABCA1
C-reactive protein	WP:WP15	Selenium micronutrient network	0.0456111	0.0456111	CRP,ABCA1
Direct bilirubin	GO:0015020	glucuronosyltransferase activity	8.56488e-19	8.56488e-19	UGT1A5,UGT1A9,UGT1A7,UGT1A3,UGT1A1,UGT1A4,UGT1A10,UGT1A6,UGT1A8
Direct bilirubin	GO:0008194	UDP-glycosyltransferase activity	9.41784e-13	9.41784e-13	UGT1A5,UGT1A9,UGT1A7,UGT1A3,UGT1A1,UGT1A4,UGT1A10,UGT1A6,UGT1A8
Direct bilirubin	GO:0016758	hexosyltransferase activity	1.55297e-11	1.55297e-11	UGT1A5,UGT1A9,UGT1A7,UGT1A3,UGT1A1,UGT1A4,UGT1A10,UGT1A6,UGT1A8
Direct bilirubin	GO:0016757	glycosyltransferase activity	2.98011e-10	2.98011e-10	UGT1A5,UGT1A9,UGT1A7,UGT1A3,UGT1A1,UGT1A4,UGT1A10,UGT1A6,UGT1A8
Direct bilirubin	GO:0001972	retinoic acid binding	1.75492e-09	1.75492e-09	UGT1A9,UGT1A7,UGT1A3,UGT1A1,UGT1A8
Direct bilirubin	GO:0046982	protein heterodimerization activity	4.03704e-09	4.03704e-09	UGT1A9,UGT1A7,UGT1A3,UGT1A1,UGT1A4,UGT1A10,UGT1A6,UGT1A8,DGKD
Direct bilirubin	GO:0019840	isoprenoid binding	5.62273e-08	5.62273e-08	UGT1A9,UGT1A7,UGT1A3,UGT1A1,UGT1A8
Direct bilirubin	GO:0005501	retinoid binding	5.62273e-08	5.62273e-08	UGT1A9,UGT1A7,UGT1A3,UGT1A1,UGT1A8
Direct bilirubin	GO:0042803	protein homodimerization activity	1.44391e-06	1.44391e-06	UGT1A9,UGT1A7,UGT1A3,UGT1A1,UGT1A4,UGT1A10,UGT1A6,UGT1A8,DGKD
Direct bilirubin	GO:0033293	monocarboxylic acid binding	2.97963e-06	2.97963e-06	UGT1A9,UGT1A7,UGT1A3,UGT1A1,UGT1A8
Direct bilirubin	GO:0042802	identical protein binding	1.29248e-05	1.29248e-05	UGT1A9,UGT1A7,UGT1A3,UGT1A1,UGT1A4,UGT1A10,UGT1A6,UGT1A8,TRPM8,HJURP,DGKD,ATG16L1
Direct bilirubin	GO:0046983	protein dimerization activity	6.26447e-05	6.26447e-05	UGT1A9,UGT1A7,UGT1A3,UGT1A1,UGT1A4,UGT1A10,UGT1A6,UGT1A8,DGKD
Direct bilirubin	GO:0019899	enzyme binding	0.000136031	0.000136031	UGT1A5,UGT1A9,UGT1A7,UGT1A3,UGT1A1,UGT1A4,UGT1A10,UGT1A6,UGT1A8,DGKD,ATG16L1
Direct bilirubin	GO:0031406	carboxylic acid binding	0.000285116	0.000285116	UGT1A9,UGT1A7,UGT1A3,UGT1A1,UGT1A8
Direct bilirubin	GO:0043177	organic acid binding	0.000377842	0.000377842	UGT1A9,UGT1A7,UGT1A3,UGT1A1,UGT1A8
Direct bilirubin	GO:0004857	enzyme inhibitor activity	0.000379982	0.000379982	UGT1A7,UGT1A1,SLCO1B3,SLCO1B3-SLCO1B7,UGT1A8,SAG
Direct bilirubin	GO:0016740	transferase activity	0.000423238	0.000423238	UGT1A5,UGT1A9,UGT1A7,UGT1A3,UGT1A1,UGT1A4,UGT1A10,UGT1A6,UGT1A8,DGKD,ATG16L1
Direct bilirubin	GO:0140678	molecular function inhibitor activity	0.011654	0.011654	UGT1A7,UGT1A1,SLCO1B3,SLCO1B3-SLCO1B7,UGT1A8,SAG
Direct bilirubin	GO:0008289	lipid binding	0.0224178	0.0224178	UGT1A9,UGT1A7,UGT1A3,UGT1A1,UGT1A8,DGKD
Direct bilirubin	GO:0015347	sodium-independent organic anion transmembrane transporter activity	0.0274301	0.0274301	SLCO1B3,SLCO1B1
Direct bilirubin	GO:0015125	bile acid transmembrane transporter activity	0.0478682	0.0478682	SLCO1B3,SLCO1B1
Direct bilirubin	GO:0052695	cellular glucuronidation	1.78712e-20	1.78712e-20	UGT1A5,UGT1A9,UGT1A7,UGT1A3,UGT1A1,UGT1A4,UGT1A10,UGT1A6,UGT1A8
Direct bilirubin	GO:0019585	glucuronate metabolic process	1.89571e-19	1.89571e-19	UGT1A5,UGT1A9,UGT1A7,UGT1A3,UGT1A1,UGT1A4,UGT1A10,UGT1A6,UGT1A8
Direct bilirubin	GO:0006063	uronic acid metabolic process	1.89571e-19	1.89571e-19	UGT1A5,UGT1A9,UGT1A7,UGT1A3,UGT1A1,UGT1A4,UGT1A10,UGT1A6,UGT1A8
Direct bilirubin	GO:0006805	xenobiotic metabolic process	4.52113e-15	4.52113e-15	UGT1A9,UGT1A7,UGT1A3,UGT1A1,UGT1A10,SLCO1B3,UGT1A6,UGT1A8,SLCO1B1,NR1I2
Direct bilirubin	GO:0071466	cellular response to xenobiotic stimulus	3.78219e-13	3.78219e-13	UGT1A9,UGT1A7,UGT1A3,UGT1A1,UGT1A10,SLCO1B3,UGT1A6,UGT1A8,SLCO1B1,NR1I2
Direct bilirubin	GO:0052696	flavonoid glucuronidation	5.04553e-13	5.04553e-13	UGT1A9,UGT1A7,UGT1A3,UGT1A1,UGT1A8
Direct bilirubin	GO:0009812	flavonoid metabolic process	5.72218e-13	5.72218e-13	UGT1A9,UGT1A7,UGT1A3,UGT1A1,UGT1A10,UGT1A8
Direct bilirubin	GO:0051552	flavone metabolic process	3.02565e-12	3.02565e-12	UGT1A9,UGT1A7,UGT1A1,UGT1A10,UGT1A8
Direct bilirubin	GO:0042440	pigment metabolic process	4.03744e-12	4.03744e-12	UGT1A9,UGT1A7,UGT1A1,UGT1A4,UGT1A10,SLCO1B3,UGT1A8,SLCO1B1
Direct bilirubin	GO:0052697	xenobiotic glucuronidation	1.05839e-11	1.05839e-11	UGT1A9,UGT1A7,UGT1A3,UGT1A1,UGT1A8
Direct bilirubin	GO:0009410	response to xenobiotic stimulus	1.44402e-09	1.44402e-09	UGT1A9,UGT1A7,UGT1A3,UGT1A1,UGT1A10,SLCO1B3,UGT1A6,UGT1A8,SLCO1B1,NR1I2
Direct bilirubin	GO:0042573	retinoic acid metabolic process	1.38161e-07	1.38161e-07	UGT1A9,UGT1A7,UGT1A3,UGT1A1,UGT1A8
Direct bilirubin	GO:0006787	porphyrin-containing compound catabolic process	5.05015e-07	5.05015e-07	UGT1A1,UGT1A4,SLCO1B3,SLCO1B1
Direct bilirubin	GO:0033015	tetrapyrrole catabolic process	5.05015e-07	5.05015e-07	UGT1A1,UGT1A4,SLCO1B3,SLCO1B1
Direct bilirubin	GO:2001030	negative regulation of cellular glucuronidation	9.36544e-07	9.36544e-07	UGT1A1,UGT1A4,UGT1A10
Direct bilirubin	GO:1904224	negative regulation of glucuronosyltransferase activity	9.36544e-07	9.36544e-07	UGT1A1,UGT1A4,UGT1A10
Direct bilirubin	GO:1904223	regulation of glucuronosyltransferase activity	9.36544e-07	9.36544e-07	UGT1A1,UGT1A4,UGT1A10
Direct bilirubin	GO:0032787	monocarboxylic acid metabolic process	1.84894e-06	1.84894e-06	UGT1A5,UGT1A9,UGT1A7,UGT1A3,UGT1A1,UGT1A4,UGT1A10,UGT1A6,UGT1A8
Direct bilirubin	GO:2001029	regulation of cellular glucuronidation	3.74405e-06	3.74405e-06	UGT1A1,UGT1A4,UGT1A10
Direct bilirubin	GO:0001889	liver development	3.7676e-06	3.7676e-06	UGT1A9,UGT1A7,UGT1A1,UGT1A10,UGT1A6,UGT1A8
Direct bilirubin	GO:0061008	hepaticobiliary system development	4.25888e-06	4.25888e-06	UGT1A9,UGT1A7,UGT1A1,UGT1A10,UGT1A6,UGT1A8
Direct bilirubin	GO:0001523	retinoid metabolic process	1.68013e-05	1.68013e-05	UGT1A9,UGT1A7,UGT1A3,UGT1A1,UGT1A8
Direct bilirubin	GO:0016101	diterpenoid metabolic process	1.99914e-05	1.99914e-05	UGT1A9,UGT1A7,UGT1A3,UGT1A1,UGT1A8
Direct bilirubin	GO:0006721	terpenoid metabolic process	3.60404e-05	3.60404e-05	UGT1A9,UGT1A7,UGT1A3,UGT1A1,UGT1A8
Direct bilirubin	GO:0045922	negative regulation of fatty acid metabolic process	4.10646e-05	4.10646e-05	UGT1A1,UGT1A4,UGT1A10,UGT1A8
Direct bilirubin	GO:0019752	carboxylic acid metabolic process	6.85061e-05	6.85061e-05	UGT1A5,UGT1A9,UGT1A7,UGT1A3,UGT1A1,UGT1A4,UGT1A10,UGT1A6,UGT1A8
Direct bilirubin	GO:0043436	oxoacid metabolic process	8.34186e-05	8.34186e-05	UGT1A5,UGT1A9,UGT1A7,UGT1A3,UGT1A1,UGT1A4,UGT1A10,UGT1A6,UGT1A8
Direct bilirubin	GO:0006082	organic acid metabolic process	8.79501e-05	8.79501e-05	UGT1A5,UGT1A9,UGT1A7,UGT1A3,UGT1A1,UGT1A4,UGT1A10,UGT1A6,UGT1A8
Direct bilirubin	GO:0042167	heme catabolic process	0.000153828	0.000153828	UGT1A4,SLCO1B3,SLCO1B1
Direct bilirubin	GO:0046149	pigment catabolic process	0.000153828	0.000153828	UGT1A4,SLCO1B3,SLCO1B1
Direct bilirubin	GO:0006720	isoprenoid metabolic process	0.000181682	0.000181682	UGT1A9,UGT1A7,UGT1A3,UGT1A1,UGT1A8
Direct bilirubin	GO:0006778	porphyrin-containing compound metabolic process	0.000235204	0.000235204	UGT1A1,UGT1A4,SLCO1B3,SLCO1B1
Direct bilirubin	GO:0008202	steroid metabolic process	0.000410526	0.000410526	UGT1A7,UGT1A3,UGT1A1,UGT1A4,UGT1A8,NR1I2
Direct bilirubin	GO:0033013	tetrapyrrole metabolic process	0.000435939	0.000435939	UGT1A1,UGT1A4,SLCO1B3,SLCO1B1
Direct bilirubin	GO:0006789	bilirubin conjugation	0.00116286	0.00116286	UGT1A1,UGT1A4
Direct bilirubin	GO:0019217	regulation of fatty acid metabolic process	0.00180578	0.00180578	UGT1A1,UGT1A4,UGT1A10,UGT1A8
Direct bilirubin	GO:0044255	cellular lipid metabolic process	0.00193668	0.00193668	UGT1A9,UGT1A7,UGT1A3,UGT1A1,UGT1A4,UGT1A10,UGT1A8,DGKD
Direct bilirubin	GO:0006629	lipid metabolic process	0.00205124	0.00205124	UGT1A9,UGT1A7,UGT1A3,UGT1A1,UGT1A4,UGT1A10,UGT1A8,DGKD,NR1I2
Direct bilirubin	GO:0062014	negative regulation of small molecule metabolic process	0.00263581	0.00263581	UGT1A1,UGT1A4,UGT1A10,UGT1A8
Direct bilirubin	GO:0048732	gland development	0.00283596	0.00283596	UGT1A9,UGT1A7,UGT1A1,UGT1A10,UGT1A6,UGT1A8
Direct bilirubin	GO:0042445	hormone metabolic process	0.00305635	0.00305635	UGT1A9,UGT1A7,UGT1A3,UGT1A1,UGT1A8
Direct bilirubin	GO:0045833	negative regulation of lipid metabolic process	0.00308379	0.00308379	UGT1A1,UGT1A4,UGT1A10,UGT1A8
Direct bilirubin	GO:0010565	regulation of cellular ketone metabolic process	0.00750595	0.00750595	UGT1A1,UGT1A4,UGT1A10,UGT1A8
Direct bilirubin	GO:0008210	estrogen metabolic process	0.00838563	0.00838563	UGT1A7,UGT1A3,UGT1A1
Direct bilirubin	GO:0010817	regulation of hormone levels	0.0087077	0.0087077	UGT1A9,UGT1A7,UGT1A3,UGT1A1,UGT1A8,SLCO1B1
Direct bilirubin	GO:0042168	heme metabolic process	0.0157892	0.0157892	UGT1A4,SLCO1B3,SLCO1B1
Direct bilirubin	GO:0070640	vitamin D3 metabolic process	0.0174054	0.0174054	UGT1A3,UGT1A4
Direct bilirubin	GO:0044281	small molecule metabolic process	0.0198315	0.0198315	UGT1A5,UGT1A9,UGT1A7,UGT1A3,UGT1A1,UGT1A4,UGT1A10,UGT1A6,UGT1A8
Direct bilirubin	GO:0045912	negative regulation of carbohydrate metabolic process	0.0201288	0.0201288	UGT1A1,UGT1A4,UGT1A10
Direct bilirubin	GO:0009804	coumarin metabolic process	0.0324552	0.0324552	UGT1A7,UGT1A8
Direct bilirubin	GO:0009698	phenylpropanoid metabolic process	0.0324552	0.0324552	UGT1A7,UGT1A8
Direct bilirubin	GO:0006631	fatty acid metabolic process	0.0333113	0.0333113	UGT1A7,UGT1A1,UGT1A4,UGT1A10,UGT1A8
Direct bilirubin	GO:0005789	endoplasmic reticulum membrane	1.64403e-07	1.64403e-07	UGT1A5,UGT1A9,UGT1A7,UGT1A3,UGT1A1,UGT1A4,UGT1A10,UGT1A6,SLCO1B3-SLCO1B7,UGT1A8,TRPM8
Direct bilirubin	GO:0098827	endoplasmic reticulum subcompartment	1.70398e-07	1.70398e-07	UGT1A5,UGT1A9,UGT1A7,UGT1A3,UGT1A1,UGT1A4,UGT1A10,UGT1A6,SLCO1B3-SLCO1B7,UGT1A8,TRPM8
Direct bilirubin	GO:0042175	nuclear outer membrane-endoplasmic reticulum membrane network	2.01656e-07	2.01656e-07	UGT1A5,UGT1A9,UGT1A7,UGT1A3,UGT1A1,UGT1A4,UGT1A10,UGT1A6,SLCO1B3-SLCO1B7,UGT1A8,TRPM8
Direct bilirubin	GO:0031984	organelle subcompartment	2.13777e-06	2.13777e-06	UGT1A5,UGT1A9,UGT1A7,UGT1A3,UGT1A1,UGT1A4,UGT1A10,UGT1A6,SLCO1B3-SLCO1B7,UGT1A8,TRPM8
Direct bilirubin	GO:0005783	endoplasmic reticulum	5.39673e-05	5.39673e-05	UGT1A5,UGT1A9,UGT1A7,UGT1A3,UGT1A1,UGT1A4,UGT1A10,UGT1A6,SLCO1B3-SLCO1B7,UGT1A8,TRPM8
Direct bilirubin	GO:0031090	organelle membrane	0.00273294	0.00273294	UGT1A5,UGT1A9,UGT1A7,UGT1A3,UGT1A1,UGT1A4,UGT1A10,UGT1A6,SLCO1B3-SLCO1B7,UGT1A8,TRPM8,ATG16L1
Direct bilirubin	GO:0012505	endomembrane system	0.0057492	0.0057492	UGT1A5,UGT1A9,UGT1A7,UGT1A3,UGT1A1,UGT1A4,UGT1A10,UGT1A6,SLCO1B3-SLCO1B7,UGT1A8,TRPM8,DGKD,ATG16L1
Direct bilirubin	KEGG:00053	Ascorbate and aldarate metabolism	1.02616e-17	1.02616e-17	UGT1A5,UGT1A9,UGT1A7,UGT1A3,UGT1A1,UGT1A4,UGT1A10,UGT1A6,UGT1A8
Direct bilirubin	KEGG:04976	Bile secretion	1.15765e-17	1.15765e-17	UGT1A5,UGT1A9,UGT1A7,UGT1A3,UGT1A1,UGT1A4,UGT1A10,SLCO1B3,UGT1A6,UGT1A8,SLCO1B1
Direct bilirubin	KEGG:00040	Pentose and glucuronate interconversions	5.04743e-17	5.04743e-17	UGT1A5,UGT1A9,UGT1A7,UGT1A3,UGT1A1,UGT1A4,UGT1A10,UGT1A6,UGT1A8
Direct bilirubin	KEGG:00860	Porphyrin metabolism	4.00986e-16	4.00986e-16	UGT1A5,UGT1A9,UGT1A7,UGT1A3,UGT1A1,UGT1A4,UGT1A10,UGT1A6,UGT1A8
Direct bilirubin	KEGG:00140	Steroid hormone biosynthesis	1.42438e-14	1.42438e-14	UGT1A5,UGT1A9,UGT1A7,UGT1A3,UGT1A1,UGT1A4,UGT1A10,UGT1A6,UGT1A8
Direct bilirubin	KEGG:05204	Chemical carcinogenesis - DNA adducts	2.99216e-14	2.99216e-14	UGT1A5,UGT1A9,UGT1A7,UGT1A3,UGT1A1,UGT1A4,UGT1A10,UGT1A6,UGT1A8
Direct bilirubin	KEGG:00830	Retinol metabolism	3.4463e-14	3.4463e-14	UGT1A5,UGT1A9,UGT1A7,UGT1A3,UGT1A1,UGT1A4,UGT1A10,UGT1A6,UGT1A8
Direct bilirubin	KEGG:00982	Drug metabolism - cytochrome P450	3.4463e-14	3.4463e-14	UGT1A5,UGT1A9,UGT1A7,UGT1A3,UGT1A1,UGT1A4,UGT1A10,UGT1A6,UGT1A8
Direct bilirubin	KEGG:00980	Metabolism of xenobiotics by cytochrome P450	7.6984e-14	7.6984e-14	UGT1A5,UGT1A9,UGT1A7,UGT1A3,UGT1A1,UGT1A4,UGT1A10,UGT1A6,UGT1A8
Direct bilirubin	KEGG:00983	Drug metabolism - other enzymes	1.42878e-13	1.42878e-13	UGT1A5,UGT1A9,UGT1A7,UGT1A3,UGT1A1,UGT1A4,UGT1A10,UGT1A6,UGT1A8
Direct bilirubin	KEGG:01240	Biosynthesis of cofactors	6.58089e-11	6.58089e-11	UGT1A5,UGT1A9,UGT1A7,UGT1A3,UGT1A1,UGT1A4,UGT1A10,UGT1A6,UGT1A8
Direct bilirubin	KEGG:05207	Chemical carcinogenesis - receptor activation	1.22075e-09	1.22075e-09	UGT1A5,UGT1A9,UGT1A7,UGT1A3,UGT1A1,UGT1A4,UGT1A10,UGT1A6,UGT1A8
Direct bilirubin	KEGG:01100	Metabolic pathways	0.00403777	0.00403777	UGT1A5,UGT1A9,UGT1A7,UGT1A3,UGT1A1,UGT1A4,UGT1A10,UGT1A6,UGT1A8,DGKD
Direct bilirubin	REAC:R-HSA-156588	Glucuronidation	1.32891e-18	1.32891e-18	UGT1A5,UGT1A9,UGT1A7,UGT1A3,UGT1A1,UGT1A4,UGT1A10,UGT1A6,UGT1A8
Direct bilirubin	REAC:R-HSA-9748784	Drug ADME	2.01801e-17	2.01801e-17	UGT1A5,UGT1A9,UGT1A7,UGT1A3,UGT1A1,UGT1A4,UGT1A10,SLCO1B3,UGT1A6,UGT1A8,SLCO1B1
Direct bilirubin	REAC:R-HSA-9749641	Aspirin ADME	1.25388e-13	1.25388e-13	UGT1A5,UGT1A9,UGT1A7,UGT1A3,UGT1A1,UGT1A4,UGT1A6,UGT1A8
Direct bilirubin	REAC:R-HSA-156580	Phase II - Conjugation of compounds	2.03687e-12	2.03687e-12	UGT1A5,UGT1A9,UGT1A7,UGT1A3,UGT1A1,UGT1A4,UGT1A10,UGT1A6,UGT1A8
Direct bilirubin	REAC:R-HSA-211859	Biological oxidations	1.32758e-09	1.32758e-09	UGT1A5,UGT1A9,UGT1A7,UGT1A3,UGT1A1,UGT1A4,UGT1A10,UGT1A6,UGT1A8
Direct bilirubin	REAC:R-HSA-189483	Heme degradation	9.99665e-07	9.99665e-07	UGT1A1,UGT1A4,SLCO1B3,SLCO1B1
Direct bilirubin	REAC:R-HSA-189445	Metabolism of porphyrins	1.25099e-05	1.25099e-05	UGT1A1,UGT1A4,SLCO1B3,SLCO1B1
Direct bilirubin	REAC:R-HSA-9753281	Paracetamol ADME	2.01942e-05	2.01942e-05	UGT1A9,UGT1A1,UGT1A10,UGT1A6
Direct bilirubin	REAC:R-HSA-9754706	Atorvastatin ADME	4.6609e-05	4.6609e-05	UGT1A3,SLCO1B3,SLCO1B1
Direct bilirubin	REAC:R-HSA-1430728	Metabolism	0.00669481	0.00669481	UGT1A5,UGT1A9,UGT1A7,UGT1A3,UGT1A1,UGT1A4,UGT1A10,SLCO1B3,UGT1A6,UGT1A8,SLCO1B1
Direct bilirubin	REAC:R-HSA-879518	Transport of organic anions	0.0287915	0.0287915	SLCO1B3,SLCO1B1
Direct bilirubin	WP:WP5224	2q37 copy number variation syndrome	3.31882e-17	3.31882e-17	MROH2A,UGT1A9,UGT1A7,UGT1A1,UGT1A4,UGT1A10,UGT1A6,UGT1A8,USP40,TRPM8,HJURP,DGKD,DNAJB3
Direct bilirubin	WP:WP698	Glucuronidation	8.33071e-17	8.33071e-17	UGT1A5,UGT1A9,UGT1A7,UGT1A3,UGT1A1,UGT1A4,UGT1A10,UGT1A6,UGT1A8
Direct bilirubin	WP:WP1604	Codeine and morphine metabolism	2.52339e-11	2.52339e-11	UGT1A9,UGT1A1,UGT1A10,UGT1A6,UGT1A8,SLCO1B1
Direct bilirubin	WP:WP2876	Pregnane X receptor pathway	7.42865e-09	7.42865e-09	UGT1A9,UGT1A1,UGT1A4,UGT1A6,SLCO1B1,NR1I2
Direct bilirubin	WP:WP702	Metapathway biotransformation Phase I and II	4.15012e-07	4.15012e-07	UGT1A5,UGT1A9,UGT1A7,UGT1A3,UGT1A1,UGT1A4,UGT1A10,UGT1A6
Direct bilirubin	WP:WP229	Irinotecan pathway	1.30759e-06	1.30759e-06	UGT1A9,UGT1A1,UGT1A10,SLCO1B1
Direct bilirubin	WP:WP2873	Aryl hydrocarbon receptor pathway	5.68925e-06	5.68925e-06	UGT1A9,UGT1A7,UGT1A1,UGT1A4,UGT1A6
Direct bilirubin	WP:WP697	Estrogen metabolism	6.24071e-06	6.24071e-06	UGT1A9,UGT1A3,UGT1A1,UGT1A6
Direct bilirubin	WP:WP2875	Constitutive androstane receptor pathway	7.0492e-05	7.0492e-05	UGT1A9,UGT1A1,UGT1A4,UGT1A6
Direct bilirubin	WP:WP2882	Nuclear receptors meta-pathway	0.000496673	0.000496673	UGT1A9,UGT1A7,UGT1A1,UGT1A4,UGT1A6,SLCO1B1,NR1I2
Direct bilirubin	WP:WP691	Tamoxifen metabolism	0.00150997	0.00150997	UGT1A4,UGT1A10,UGT1A8
Direct bilirubin	WP:WP2884	NRF2 pathway	0.00175238	0.00175238	UGT1A9,UGT1A7,UGT1A1,UGT1A4,UGT1A6
Direct bilirubin	WP:WP694	Arylamine metabolism	0.00646916	0.00646916	UGT1A9,UGT1A4
Direct bilirubin	WP:WP1600	Nicotine metabolism in liver cells	0.00969022	0.00969022	UGT1A9,UGT1A4
Direct bilirubin	TF:M11602_1	Factor: TCF-1; motif: ASATCAAAG; match class: 1	1.01959e-06	1.01959e-06	MROH2A,UGT1A5,UGT1A9,UGT1A7,UGT1A3,UGT1A4,UGT1A10,SLCO1B3,UGT1A6,SLCO1B3-SLCO1B7,UGT1A8,DGKD,SLCO1B1
Direct bilirubin	TF:M00206	Factor: HNF-1; motif: DGTTAATKAWTNACCAM	5.55683e-06	5.55683e-06	MROH2A,UGT1A5,UGT1A9,UGT1A7,UGT1A3,UGT1A1,UGT1A4,UGT1A10,SLCO1B3,UGT1A8,TRPM8,SLCO1B1
Direct bilirubin	TF:M06054	Factor: ZNF99; motif: KGKTGAGGAMCA	0.00358557	0.00358557	UGT1A5,UGT1A3,UGT1A4
Direct bilirubin	TF:M11615_1	Factor: TCF-3; motif: ASATCAAAG; match class: 1	0.00405067	0.00405067	UGT1A5,UGT1A3,UGT1A4
Direct bilirubin	TF:M11606_1	Factor: LEF-1; motif: ASATCAAAG; match class: 1	0.00417191	0.00417191	UGT1A5,UGT1A7,UGT1A3,UGT1A4,UGT1A6,SLCO1B3-SLCO1B7,UGT1A8,DGKD,SLCO1B1
Direct bilirubin	TF:M01011	Factor: HNF-1; motif: NNNNGNTAAWNATTAACYNNN	0.00496762	0.00496762	UGT1A5,UGT1A9,UGT1A3,UGT1A1,UGT1A4,SLCO1B3,UGT1A6,SLCO1B3-SLCO1B7,TRPM8,SLCO1B1,NR1I2
Direct bilirubin	TF:M11613	Factor: TCF-3; motif: ASATCAAAG	0.00593275	0.00593275	MROH2A,UGT1A5,UGT1A3,UGT1A1,UGT1A4,SLCO1B3,UGT1A6,UGT1A8,SLCO1B1
Direct bilirubin	TF:M04334	Factor: HMX2; motif: ANCAMTTAANN	0.00690335	0.00690335	MROH2A,UGT1A9,UGT1A7,UGT1A1,UGT1A10,SLCO1B3,SLCO1B3-SLCO1B7,UGT1A8,USP40,TRPM8,HJURP,DGKD,SAG,SLCO1B1,NR1I2
Direct bilirubin	TF:M10096	Factor: TCF-4; motif: NCCTTTGATSTNN	0.00719765	0.00719765	MROH2A,UGT1A5,UGT1A3,UGT1A1,UGT1A4,UGT1A6,UGT1A8,DGKD,SLCO1B1
Direct bilirubin	TF:M01654_1	Factor: DRI1; motif: AATTAA; match class: 1	0.00756336	0.00756336	UGT1A5,UGT1A9,UGT1A7,UGT1A3,UGT1A1,UGT1A4,UGT1A10,SLCO1B3,UGT1A6,SLCO1B3-SLCO1B7,UGT1A8,USP40,TRPM8,DGKD,SAG,SLCO1B1
Direct bilirubin	TF:M03546_1	Factor: Dlx-5; motif: AATTAN; match class: 1	0.00756336	0.00756336	UGT1A5,UGT1A9,UGT1A7,UGT1A3,UGT1A1,UGT1A4,UGT1A10,SLCO1B3,UGT1A6,SLCO1B3-SLCO1B7,UGT1A8,USP40,TRPM8,DGKD,SAG,SLCO1B1
Direct bilirubin	TF:M07433_1	Factor: TCF-1; motif: NNNSWWCAAAGN; match class: 1	0.0105432	0.0105432	MROH2A,UGT1A5,UGT1A3,UGT1A4,UGT1A6,DGKD,SLCO1B1,NR1I2
Direct bilirubin	TF:M03841_1	Factor: PEBP2beta; motif: TGTGGTY; match class: 1	0.011208	0.011208	MROH2A,UGT1A5,UGT1A7,UGT1A3,UGT1A4,UGT1A10,SLCO1B3-SLCO1B7,UGT1A8,SAG,NR1I2
Direct bilirubin	TF:M01357	Factor: Pbx1; motif: NYAYMCATCAAWNWNNN	0.0142922	0.0142922	MROH2A,UGT1A5,UGT1A9,UGT1A7,UGT1A3,UGT1A4,UGT1A10,SLCO1B3,SLCO1B3-SLCO1B7,UGT1A8,SAG,SLCO1B1
Direct bilirubin	TF:M08190_1	Factor: AR; motif: GGAACGGWACATGTTCT; match class: 1	0.0161307	0.0161307	UGT1A5,UGT1A9,UGT1A7,UGT1A3,UGT1A4,UGT1A10,UGT1A8,SLCO1B1,NR1I2,ATG16L1
Direct bilirubin	TF:M02162	Factor: HNF1A; motif: GGTTAATNATTAMC	0.0167336	0.0167336	UGT1A5,UGT1A9,UGT1A3,UGT1A1,UGT1A4,SLCO1B3,SLCO1B3-SLCO1B7,SLCO1B1
Direct bilirubin	TF:M01022	Factor: LEF-1; motif: NWTCAAAGNN	0.016755	0.016755	MROH2A,UGT1A5,UGT1A3,UGT1A1,UGT1A4,UGT1A6,UGT1A8,TRPM8,DGKD,SLCO1B1,NR1I2,ATG16L1
Direct bilirubin	TF:M08773	Factor: HOXA7; motif: NYMATTAN	0.0171929	0.0171929	UGT1A5,UGT1A9,UGT1A7,UGT1A3,UGT1A1,UGT1A4,UGT1A10,SLCO1B3,SLCO1B3-SLCO1B7,UGT1A8,USP40,TRPM8,SAG,SLCO1B1
Direct bilirubin	TF:M12558	Factor: TCF7; motif: NNCTTTGAWNN	0.018147	0.018147	MROH2A,UGT1A5,UGT1A3,UGT1A1,UGT1A4,SLCO1B3,UGT1A6,UGT1A8,DGKD,SLCO1B1
Direct bilirubin	TF:M01022_1	Factor: LEF-1; motif: NWTCAAAGNN; match class: 1	0.0218012	0.0218012	MROH2A,UGT1A5,UGT1A3,UGT1A4,UGT1A6
Direct bilirubin	TF:M10091	Factor: TCF-1; motif: NNNMACATCAAAGNNN	0.0233354	0.0233354	MROH2A,UGT1A5,UGT1A3,UGT1A1,UGT1A4,UGT1A10,UGT1A6,UGT1A8,DGKD,SLCO1B1
Direct bilirubin	TF:M05883	Factor: ZNF709; motif: NGRWCCAAACCC	0.0236411	0.0236411	UGT1A5,UGT1A9,UGT1A7,UGT1A3,UGT1A10,UGT1A6,UGT1A8,USP40,HJURP
Direct bilirubin	TF:M07044	Factor: HNF-1alpha; motif: NGNNAAWNATTAACNN	0.0302625	0.0302625	UGT1A5,UGT1A9,UGT1A3,UGT1A1,UGT1A4,SLCO1B3,SLCO1B3-SLCO1B7,SLCO1B1,NR1I2
Direct bilirubin	TF:M12674	Factor: TCF4; motif: NNCTTTGATSTN	0.0349859	0.0349859	MROH2A,UGT1A5,UGT1A3,UGT1A1,UGT1A4,UGT1A6,UGT1A8,SLCO1B1
Direct bilirubin	TF:M00790	Factor: HNF-1; motif: WRGTTAATNATTAACNNN	0.0376735	0.0376735	UGT1A5,UGT1A9,UGT1A3,UGT1A1,UGT1A4,SLCO1B3,UGT1A6,SLCO1B3-SLCO1B7,TRPM8,SLCO1B1,NR1I2
Direct bilirubin	TF:M11153	Factor: MESP2; motif: NAMCATATGKYN	0.0379309	0.0379309	MROH2A,UGT1A5,UGT1A7,UGT1A3,UGT1A10,TRPM8
Direct bilirubin	TF:M01357_1	Factor: Pbx1; motif: NYAYMCATCAAWNWNNN; match class: 1	0.0432604	0.0432604	UGT1A7,UGT1A3,SLCO1B3-SLCO1B7,UGT1A8,SLCO1B1
Direct bilirubin	TF:M04073	Factor: POU2F2; motif: NWTRMATATKCAWN	0.045788	0.045788	UGT1A5,UGT1A3,UGT1A4,UGT1A10,SLCO1B3,UGT1A6,SLCO1B3-SLCO1B7,UGT1A8,TRPM8,HJURP,DGKD,SLCO1B1,ATG16L1
Direct bilirubin	TF:M08901	Factor: TCF3; motif: DCATCAAAGB	0.0481228	0.0481228	MROH2A,UGT1A5,UGT1A3,UGT1A1,UGT1A4,UGT1A10,UGT1A6,UGT1A8,DGKD,SLCO1B1,ATG16L1
Direct bilirubin	HP:0031811	Bilirubinuria	0.000418069	0.000418069	SLCO1B3,SLCO1B1
Direct bilirubin	HP:0032106	Conjunctival icterus	0.00417725	0.00417725	SLCO1B3,SLCO1B1
Direct bilirubin	HP:0001046	Intermittent jaundice	0.0150215	0.0150215	SLCO1B3,SLCO1B1
Direct bilirubin	HP:0010473	Porphyrinuria	0.0150215	0.0150215	SLCO1B3,SLCO1B1
Direct bilirubin	HP:0010984	Digenic inheritance	0.0379189	0.0379189	SLCO1B3,SLCO1B1
Direct bilirubin	HP:0002904	Hyperbilirubinemia	0.0407525	0.0407525	UGT1A1,SLCO1B3,SLCO1B1
Direct bilirubin	HP:0033479	Abnormal circulating bilirubin concentration	0.0407525	0.0407525	UGT1A1,SLCO1B3,SLCO1B1
Glucose	GO:0051156	glucose 6-phosphate metabolic process	0.00107097	0.00107097	G6PC2,GCK
Glucose	GO:0006094	gluconeogenesis	0.00436624	0.00436624	G6PC2,GCK
Glucose	GO:0019319	hexose biosynthetic process	0.00486969	0.00486969	G6PC2,GCK
Glucose	GO:0046364	monosaccharide biosynthetic process	0.00615119	0.00615119	G6PC2,GCK
Glucose	GO:0050796	regulation of insulin secretion	0.0154085	0.0154085	G6PC2,GCK
Glucose	GO:0006006	glucose metabolic process	0.0200005	0.0200005	G6PC2,GCK
Glucose	GO:0030073	insulin secretion	0.0210623	0.0210623	G6PC2,GCK
Glucose	GO:0090276	regulation of peptide hormone secretion	0.0248	0.0248	G6PC2,GCK
Glucose	GO:0002791	regulation of peptide secretion	0.0251906	0.0251906	G6PC2,GCK
Glucose	GO:0090087	regulation of peptide transport	0.0259808	0.0259808	G6PC2,GCK
Glucose	GO:0042593	glucose homeostasis	0.0280099	0.0280099	G6PC2,GCK
Glucose	GO:0033500	carbohydrate homeostasis	0.0288428	0.0288428	G6PC2,GCK
Glucose	GO:0019318	hexose metabolic process	0.0318544	0.0318544	G6PC2,GCK
Glucose	GO:0030072	peptide hormone secretion	0.034097	0.034097	G6PC2,GCK
Glucose	GO:0016051	carbohydrate biosynthetic process	0.034097	0.034097	G6PC2,GCK
Glucose	GO:0002790	peptide secretion	0.0345547	0.0345547	G6PC2,GCK
Glucose	GO:0046883	regulation of hormone secretion	0.0407821	0.0407821	G6PC2,GCK
Glucose	GO:0015833	peptide transport	0.0412825	0.0412825	G6PC2,GCK
Glucose	GO:0005996	monosaccharide metabolic process	0.0412825	0.0412825	G6PC2,GCK
Glucose	KEGG:00052	Galactose metabolism	0.000356257	0.000356257	G6PC2,GCK
Glucose	KEGG:00500	Starch and sucrose metabolism	0.000455856	0.000455856	G6PC2,GCK
Glucose	KEGG:00010	Glycolysis / Gluconeogenesis	0.00169394	0.00169394	G6PC2,GCK
Glucose	KEGG:04922	Glucagon signaling pathway	0.0043448	0.0043448	G6PC2,GCK
Glucose	KEGG:04910	Insulin signaling pathway	0.0071374	0.0071374	G6PC2,GCK
Glucose	KEGG:00524	Neomycin, kanamycin and gentamicin biosynthesis	0.031251	0.031251	GCK
Glucose	REAC:R-HSA-70326	Glucose metabolism	0.0160995	0.0160995	G6PC2,GCK
Glucose	REAC:R-HSA-5619073	Defective GCK causes maturity-onset diabetes of the young 2 (MODY2)	0.0498271	0.0498271	GCK
Glucose	TF:M11760_1	Factor: HNF-4alpha; motif: RRGTCCAAAGTCCAN; match class: 1	0.012864	0.012864	G6PC2,GCK
Glucose	TF:M12710_1	Factor: ZNF549; motif: NNGNNCAAAGTNCAG; match class: 1	0.0342016	0.0342016	G6PC2,GCK
Glucose	MIRNA:hsa-miR-409-3p	hsa-miR-409-3p	0.0180955	0.0180955	G6PC2,GCK
Hemoglobin A1c	GO:0019200	carbohydrate kinase activity	9.74566e-05	9.74566e-05	GCK,PFKM,PFKL
Hemoglobin A1c	GO:0003872	6-phosphofructokinase activity	0.000348469	0.000348469	PFKM,PFKL
Hemoglobin A1c	GO:0070095	fructose-6-phosphate binding	0.000348469	0.000348469	PFKM,PFKL
Hemoglobin A1c	GO:0048029	monosaccharide binding	0.000664459	0.000664459	GCK,PFKM,PFKL
Hemoglobin A1c	GO:0070061	fructose binding	0.00174013	0.00174013	PFKM,PFKL
Hemoglobin A1c	GO:0008443	phosphofructokinase activity	0.00243515	0.00243515	PFKM,PFKL
Hemoglobin A1c	GO:0016208	AMP binding	0.00902189	0.00902189	PFKM,PFKL
Hemoglobin A1c	GO:0008381	mechanosensitive monoatomic ion channel activity	0.0121346	0.0121346	PIEZO1,TMC8
Hemoglobin A1c	GO:0030246	carbohydrate binding	0.0156312	0.0156312	GCK,PFKM,PFKL
Hemoglobin A1c	GO:0030506	ankyrin binding	0.0197285	0.0197285	RHAG,SPTB
Hemoglobin A1c	GO:0061718	glucose catabolic process to pyruvate	6.05071e-05	6.05071e-05	GCK,PFKM,PFKL
Hemoglobin A1c	GO:0061621	canonical glycolysis	6.05071e-05	6.05071e-05	GCK,PFKM,PFKL
Hemoglobin A1c	GO:0006735	NADH regeneration	6.05071e-05	6.05071e-05	GCK,PFKM,PFKL
Hemoglobin A1c	GO:0061620	glycolytic process through glucose-6-phosphate	8.31591e-05	8.31591e-05	GCK,PFKM,PFKL
Hemoglobin A1c	GO:0061615	glycolytic process through fructose-6-phosphate	8.31591e-05	8.31591e-05	GCK,PFKM,PFKL
Hemoglobin A1c	GO:0006007	glucose catabolic process	0.00014401	0.00014401	GCK,PFKM,PFKL
Hemoglobin A1c	GO:0019320	hexose catabolic process	0.00163823	0.00163823	GCK,PFKM,PFKL
Hemoglobin A1c	GO:0006006	glucose metabolic process	0.00204011	0.00204011	GCK,G6PC2,PFKM,PFKL
Hemoglobin A1c	GO:0046365	monosaccharide catabolic process	0.00247579	0.00247579	GCK,PFKM,PFKL
Hemoglobin A1c	GO:0019318	hexose metabolic process	0.00514442	0.00514442	GCK,G6PC2,PFKM,PFKL
Hemoglobin A1c	GO:0005996	monosaccharide metabolic process	0.0085933	0.0085933	GCK,G6PC2,PFKM,PFKL
Hemoglobin A1c	GO:0006096	glycolytic process	0.0292266	0.0292266	GCK,PFKM,PFKL
Hemoglobin A1c	GO:0006002	fructose 6-phosphate metabolic process	0.0336554	0.0336554	PFKM,PFKL
Hemoglobin A1c	GO:0030388	fructose 1,6-bisphosphate metabolic process	0.0336554	0.0336554	PFKM,PFKL
Hemoglobin A1c	GO:0005945	6-phosphofructokinase complex	0.000205067	0.000205067	PFKM,PFKL
Hemoglobin A1c	KEGG:00052	Galactose metabolism	1.22211e-07	1.22211e-07	GCK,G6PC2,PFKM,PFKL
Hemoglobin A1c	KEGG:00010	Glycolysis / Gluconeogenesis	2.95599e-06	2.95599e-06	GCK,G6PC2,PFKM,PFKL
Hemoglobin A1c	KEGG:04922	Glucagon signaling pathway	1.97455e-05	1.97455e-05	GCK,G6PC2,PFKM,PFKL
Hemoglobin A1c	KEGG:05230	Central carbon metabolism in cancer	0.000570564	0.000570564	GCK,PFKM,PFKL
Hemoglobin A1c	KEGG:01200	Carbon metabolism	0.00254156	0.00254156	GCK,PFKM,PFKL
Hemoglobin A1c	KEGG:04152	AMPK signaling pathway	0.00295943	0.00295943	G6PC2,PFKM,PFKL
Hemoglobin A1c	KEGG:00030	Pentose phosphate pathway	0.00933546	0.00933546	PFKM,PFKL
Hemoglobin A1c	KEGG:00051	Fructose and mannose metabolism	0.0113202	0.0113202	PFKM,PFKL
Hemoglobin A1c	KEGG:00500	Starch and sucrose metabolism	0.0127483	0.0127483	GCK,G6PC2
Hemoglobin A1c	KEGG:04920	Adipocytokine signaling pathway	0.0497078	0.0497078	G6PC2,JAK2
Hemoglobin A1c	REAC:R-HSA-70326	Glucose metabolism	0.00019241	0.00019241	GCK,G6PC2,PFKM,PFKL
Hemoglobin A1c	REAC:R-HSA-70171	Glycolysis	0.00706701	0.00706701	GCK,PFKM,PFKL
Hemoglobin A1c	REAC:R-HSA-71387	Metabolism of carbohydrates	0.0241857	0.0241857	GCK,G6PC2,PFKM,PFKL
Hemoglobin A1c	WP:WP534	Glycolysis and gluconeogenesis	0.000531765	0.000531765	GCK,PFKM,PFKL
Hemoglobin A1c	CORUM:5178	JAK2-PAFR-TYK2 complex	0.0499317	0.0499317	JAK2
Hemoglobin A1c	HP:0001046	Intermittent jaundice	0.000401122	0.000401122	PIEZO1,RHAG,SPTB
Hemoglobin A1c	HP:0001923	Reticulocytosis	0.00111502	0.00111502	PIEZO1,RHAG,PFKM,SPTB
Hemoglobin A1c	HP:0005502	Increased red cell osmotic fragility	0.00136066	0.00136066	PIEZO1,RHAG,SPTB
Hemoglobin A1c	HP:0020054	Abnormal erythrocyte physiology	0.00216066	0.00216066	PIEZO1,RHAG,SPTB
Hemoglobin A1c	HP:0004447	Poikilocytosis	0.0027666	0.0027666	PIEZO1,RHAG,SPTB,JAK2
Hemoglobin A1c	HP:0025546	Abnormal mean corpuscular hemoglobin concentration	0.00538841	0.00538841	PIEZO1,RHAG,SPTB
Hemoglobin A1c	HP:0004312	Abnormal reticulocyte morphology	0.00927552	0.00927552	PIEZO1,RHAG,PFKM,SPTB
Hemoglobin A1c	HP:0000952	Jaundice	0.0202322	0.0202322	PIEZO1,RHAG,PFKM,SPTB,JAK2
Hemoglobin A1c	HP:0005264	Abnormality of the gallbladder	0.0314151	0.0314151	PIEZO1,PFKM,SPTB,JAK2
Hemoglobin A1c	HP:0033479	Abnormal circulating bilirubin concentration	0.0361894	0.0361894	PIEZO1,RHAG,PFKM,SPTB
Hemoglobin A1c	HP:0002904	Hyperbilirubinemia	0.0361894	0.0361894	PIEZO1,RHAG,PFKM,SPTB
HDL cholesterol	GO:0034185	apolipoprotein binding	3.96274e-11	3.96274e-11	ABCA1,LCAT,LPL,LIPC,SCARB1
HDL cholesterol	GO:0015485	cholesterol binding	1.07549e-10	1.07549e-10	ABCA1,CETP,APOA1,APOC3,NR1H3,APOA5
HDL cholesterol	GO:0032934	sterol binding	3.2379e-10	3.2379e-10	ABCA1,CETP,APOA1,APOC3,NR1H3,APOA5
HDL cholesterol	GO:0043178	alcohol binding	1.14668e-09	1.14668e-09	ABCA1,CETP,APOA1,APOC3,NR1H3,APOA5
HDL cholesterol	GO:0005496	steroid binding	2.28783e-09	2.28783e-09	ABCA1,CETP,APOA1,APOC3,NR1H3,APOA5
HDL cholesterol	GO:0034186	apolipoprotein A-I binding	5.5043e-07	5.5043e-07	ABCA1,LCAT,SCARB1
HDL cholesterol	GO:0031210	phosphatidylcholine binding	7.77478e-07	7.77478e-07	ABCA1,CETP,APOA1,APOA5
HDL cholesterol	GO:0052689	carboxylic ester hydrolase activity	2.32683e-06	2.32683e-06	LCAT,LIPG,LPL,LIPC,PLA2G12A
HDL cholesterol	GO:0016298	lipase activity	2.63821e-06	2.63821e-06	LCAT,LIPG,LPL,LIPC,PLA2G12A
HDL cholesterol	GO:0050997	quaternary ammonium group binding	4.20357e-06	4.20357e-06	ABCA1,CETP,APOA1,APOA5
HDL cholesterol	GO:0004465	lipoprotein lipase activity	9.06086e-06	9.06086e-06	LIPG,LPL,LIPC
HDL cholesterol	GO:0008289	lipid binding	1.4824e-05	1.4824e-05	ABCA1,CETP,APOA1,SCARB1,APOC3,NR1H3,APOA5
HDL cholesterol	GO:0005543	phospholipid binding	2.56881e-05	2.56881e-05	ABCA1,CETP,APOA1,SCARB1,APOC3,APOA5
HDL cholesterol	GO:0008970	phospholipase A1 activity	3.06921e-05	3.06921e-05	LIPG,LPL,LIPC
HDL cholesterol	GO:0120020	cholesterol transfer activity	6.23829e-05	6.23829e-05	ABCA1,CETP,APOA1
HDL cholesterol	GO:0120015	sterol transfer activity	7.27516e-05	7.27516e-05	ABCA1,CETP,APOA1
HDL cholesterol	GO:0004620	phospholipase activity	9.58868e-05	9.58868e-05	LIPG,LPL,LIPC,PLA2G12A
HDL cholesterol	GO:0004806	triglyceride lipase activity	0.000110584	0.000110584	LIPG,LPL,LIPC
HDL cholesterol	GO:0071813	lipoprotein particle binding	0.000110584	0.000110584	LPL,LIPC,SCARB1
HDL cholesterol	GO:0071814	protein-lipid complex binding	0.000110584	0.000110584	LPL,LIPC,SCARB1
HDL cholesterol	GO:0070325	lipoprotein particle receptor binding	0.00017871	0.00017871	APOA1,APOC3,APOA5
HDL cholesterol	GO:0070653	high-density lipoprotein particle receptor binding	0.000285935	0.000285935	APOA1,APOC3
HDL cholesterol	GO:0015248	sterol transporter activity	0.000325671	0.000325671	ABCA1,CETP,APOA1
HDL cholesterol	GO:0120013	lipid transfer activity	0.000996847	0.000996847	ABCA1,CETP,APOA1
HDL cholesterol	GO:0060228	phosphatidylcholine-sterol O-acyltransferase activator activity	0.00142802	0.00142802	APOA1,APOA5
HDL cholesterol	GO:0036094	small molecule binding	0.00637528	0.00637528	ABCA1,CETP,APOA1,APOC3,NR1H3,APOA5
HDL cholesterol	GO:0030169	low-density lipoprotein particle binding	0.0113803	0.0113803	LIPC,SCARB1
HDL cholesterol	GO:0016788	hydrolase activity, acting on ester bonds	0.0129987	0.0129987	LCAT,LIPG,LPL,LIPC,PLA2G12A
HDL cholesterol	GO:0005319	lipid transporter activity	0.0360058	0.0360058	ABCA1,CETP,APOA1
HDL cholesterol	GO:0042632	cholesterol homeostasis	9.96241e-23	9.96241e-23	ABCA1,CETP,LCAT,LIPG,APOA1,LPL,LIPC,SCARB1,APOC3,NR1H3,APOA5
HDL cholesterol	GO:0055092	sterol homeostasis	1.17012e-22	1.17012e-22	ABCA1,CETP,LCAT,LIPG,APOA1,LPL,LIPC,SCARB1,APOC3,NR1H3,APOA5
HDL cholesterol	GO:0071827	plasma lipoprotein particle organization	2.56027e-22	2.56027e-22	ABCA1,CETP,LCAT,LIPG,APOA1,LPL,LIPC,SCARB1,APOC3,APOA5
HDL cholesterol	GO:0071825	protein-lipid complex subunit organization	4.37767e-22	4.37767e-22	ABCA1,CETP,LCAT,LIPG,APOA1,LPL,LIPC,SCARB1,APOC3,APOA5
HDL cholesterol	GO:0034368	protein-lipid complex remodeling	8.58078e-21	8.58078e-21	CETP,LCAT,LIPG,APOA1,LPL,LIPC,SCARB1,APOC3,APOA5
HDL cholesterol	GO:0034369	plasma lipoprotein particle remodeling	8.58078e-21	8.58078e-21	CETP,LCAT,LIPG,APOA1,LPL,LIPC,SCARB1,APOC3,APOA5
HDL cholesterol	GO:0034367	protein-containing complex remodeling	1.77686e-20	1.77686e-20	CETP,LCAT,LIPG,APOA1,LPL,LIPC,SCARB1,APOC3,APOA5
HDL cholesterol	GO:0097006	regulation of plasma lipoprotein particle levels	2.91155e-20	2.91155e-20	ABCA1,CETP,LCAT,LIPG,APOA1,LPL,LIPC,SCARB1,APOC3,APOA5
HDL cholesterol	GO:0055088	lipid homeostasis	9.65726e-20	9.65726e-20	ABCA1,CETP,LCAT,LIPG,APOA1,LPL,LIPC,SCARB1,APOC3,NR1H3,APOA5
HDL cholesterol	GO:0043691	reverse cholesterol transport	1.23338e-19	1.23338e-19	ABCA1,CETP,LCAT,LIPG,APOA1,LIPC,SCARB1,APOC3
HDL cholesterol	GO:0030301	cholesterol transport	2.56022e-18	2.56022e-18	ABCA1,CETP,LCAT,LIPG,APOA1,LIPC,SCARB1,APOC3,NR1H3,APOA5
HDL cholesterol	GO:0015918	sterol transport	4.35826e-18	4.35826e-18	ABCA1,CETP,LCAT,LIPG,APOA1,LIPC,SCARB1,APOC3,NR1H3,APOA5
HDL cholesterol	GO:0034370	triglyceride-rich lipoprotein particle remodeling	1.31213e-17	1.31213e-17	CETP,LCAT,APOA1,LPL,LIPC,APOC3,APOA5
HDL cholesterol	GO:0034372	very-low-density lipoprotein particle remodeling	1.31213e-17	1.31213e-17	CETP,LCAT,APOA1,LPL,LIPC,APOC3,APOA5
HDL cholesterol	GO:0055090	acylglycerol homeostasis	3.99018e-17	3.99018e-17	CETP,APOA1,LPL,LIPC,SCARB1,APOC3,NR1H3,APOA5
HDL cholesterol	GO:0070328	triglyceride homeostasis	3.99018e-17	3.99018e-17	CETP,APOA1,LPL,LIPC,SCARB1,APOC3,NR1H3,APOA5
HDL cholesterol	GO:0006641	triglyceride metabolic process	1.7559e-16	1.7559e-16	CETP,LIPG,APOA1,LPL,LIPC,SCARB1,APOC3,NR1H3,APOA5
HDL cholesterol	GO:0034375	high-density lipoprotein particle remodeling	1.89327e-16	1.89327e-16	CETP,LCAT,LIPG,APOA1,LIPC,SCARB1,APOC3
HDL cholesterol	GO:0006638	neutral lipid metabolic process	3.37052e-15	3.37052e-15	CETP,LIPG,APOA1,LPL,LIPC,SCARB1,APOC3,NR1H3,APOA5
HDL cholesterol	GO:0006639	acylglycerol metabolic process	3.37052e-15	3.37052e-15	CETP,LIPG,APOA1,LPL,LIPC,SCARB1,APOC3,NR1H3,APOA5
HDL cholesterol	GO:0010876	lipid localization	5.68741e-15	5.68741e-15	ABCA1,CETP,LCAT,LIPG,APOA1,LPL,LIPC,SCARB1,APOC3,NR1H3,APOA5
HDL cholesterol	GO:0015850	organic hydroxy compound transport	1.05322e-14	1.05322e-14	ABCA1,CETP,LCAT,LIPG,APOA1,LIPC,SCARB1,APOC3,NR1H3,APOA5
HDL cholesterol	GO:1905952	regulation of lipid localization	3.09792e-14	3.09792e-14	ABCA1,CETP,LIPG,APOA1,LPL,SCARB1,APOC3,NR1H3,APOA5
HDL cholesterol	GO:0006869	lipid transport	4.04789e-13	4.04789e-13	ABCA1,CETP,LCAT,LIPG,APOA1,LIPC,SCARB1,APOC3,NR1H3,APOA5
HDL cholesterol	GO:0046486	glycerolipid metabolic process	1.23682e-12	1.23682e-12	CETP,LCAT,LIPG,APOA1,LPL,LIPC,SCARB1,APOC3,NR1H3,APOA5
HDL cholesterol	GO:0033344	cholesterol efflux	2.19277e-12	2.19277e-12	ABCA1,CETP,APOA1,SCARB1,APOC3,NR1H3,APOA5
HDL cholesterol	GO:0019433	triglyceride catabolic process	6.03833e-12	6.03833e-12	LIPG,APOA1,LPL,LIPC,APOC3,APOA5
HDL cholesterol	GO:0046503	glycerolipid catabolic process	6.31645e-12	6.31645e-12	LIPG,APOA1,LPL,LIPC,SCARB1,APOC3,APOA5
HDL cholesterol	GO:0046470	phosphatidylcholine metabolic process	9.0415e-12	9.0415e-12	CETP,LCAT,APOA1,LIPC,SCARB1,NR1H3,APOA5
HDL cholesterol	GO:0048878	chemical homeostasis	2.42234e-11	2.42234e-11	ABCA1,CETP,LCAT,LIPG,APOA1,LPL,LIPC,SCARB1,APOC3,NR1H3,APOA5
HDL cholesterol	GO:0046464	acylglycerol catabolic process	7.25668e-11	7.25668e-11	LIPG,APOA1,LPL,LIPC,APOC3,APOA5
HDL cholesterol	GO:0046461	neutral lipid catabolic process	7.25668e-11	7.25668e-11	LIPG,APOA1,LPL,LIPC,APOC3,APOA5
HDL cholesterol	GO:0006644	phospholipid metabolic process	1.77328e-10	1.77328e-10	CETP,LCAT,LIPG,APOA1,LPL,LIPC,SCARB1,NR1H3,APOA5
HDL cholesterol	GO:0006633	fatty acid biosynthetic process	1.28154e-09	1.28154e-09	LIPG,APOA1,LPL,LIPC,APOC3,NR1H3,APOA5
HDL cholesterol	GO:0032374	regulation of cholesterol transport	1.61111e-09	1.61111e-09	CETP,LIPG,APOA1,APOC3,NR1H3,APOA5
HDL cholesterol	GO:0032371	regulation of sterol transport	1.61111e-09	1.61111e-09	CETP,LIPG,APOA1,APOC3,NR1H3,APOA5
HDL cholesterol	GO:0006629	lipid metabolic process	2.38611e-09	2.38611e-09	ABCA1,CETP,LCAT,LIPG,APOA1,LPL,LIPC,SCARB1,APOC3,NR1H3,APOA5
HDL cholesterol	GO:0042592	homeostatic process	6.61998e-09	6.61998e-09	ABCA1,CETP,LCAT,LIPG,APOA1,LPL,LIPC,SCARB1,APOC3,NR1H3,APOA5
HDL cholesterol	GO:0044255	cellular lipid metabolic process	1.16228e-08	1.16228e-08	CETP,LCAT,LIPG,APOA1,LPL,LIPC,SCARB1,APOC3,NR1H3,APOA5
HDL cholesterol	GO:0090207	regulation of triglyceride metabolic process	1.23842e-08	1.23842e-08	APOA1,SCARB1,APOC3,NR1H3,APOA5
HDL cholesterol	GO:0072330	monocarboxylic acid biosynthetic process	1.34474e-08	1.34474e-08	LIPG,APOA1,LPL,LIPC,APOC3,NR1H3,APOA5
HDL cholesterol	GO:0015914	phospholipid transport	1.42999e-08	1.42999e-08	ABCA1,CETP,APOA1,SCARB1,APOC3,APOA5
HDL cholesterol	GO:1905954	positive regulation of lipid localization	1.66206e-08	1.66206e-08	CETP,LIPG,APOA1,LPL,SCARB1,NR1H3
HDL cholesterol	GO:0044242	cellular lipid catabolic process	3.47192e-08	3.47192e-08	LIPG,APOA1,LPL,LIPC,SCARB1,APOC3,APOA5
HDL cholesterol	GO:0034381	plasma lipoprotein particle clearance	3.92158e-08	3.92158e-08	LIPG,APOA1,LIPC,SCARB1,APOC3
HDL cholesterol	GO:0008610	lipid biosynthetic process	4.07289e-08	4.07289e-08	LCAT,LIPG,APOA1,LPL,LIPC,SCARB1,APOC3,NR1H3,APOA5
HDL cholesterol	GO:0034384	high-density lipoprotein particle clearance	4.49544e-08	4.49544e-08	LIPG,APOA1,SCARB1,APOC3
HDL cholesterol	GO:0032368	regulation of lipid transport	6.6374e-08	6.6374e-08	CETP,LIPG,APOA1,APOC3,NR1H3,APOA5
HDL cholesterol	GO:0015748	organophosphate ester transport	1.293e-07	1.293e-07	ABCA1,CETP,APOA1,SCARB1,APOC3,APOA5
HDL cholesterol	GO:0016042	lipid catabolic process	1.50011e-07	1.50011e-07	LIPG,APOA1,LPL,LIPC,SCARB1,APOC3,APOA5
HDL cholesterol	GO:0055091	phospholipid homeostasis	1.52879e-07	1.52879e-07	ABCA1,CETP,LIPG,APOA1
HDL cholesterol	GO:0033700	phospholipid efflux	1.52879e-07	1.52879e-07	ABCA1,APOA1,APOC3,APOA5
HDL cholesterol	GO:0046394	carboxylic acid biosynthetic process	2.40172e-07	2.40172e-07	LIPG,APOA1,LPL,LIPC,APOC3,NR1H3,APOA5
HDL cholesterol	GO:0016053	organic acid biosynthetic process	2.60125e-07	2.60125e-07	LIPG,APOA1,LPL,LIPC,APOC3,NR1H3,APOA5
HDL cholesterol	GO:0010885	regulation of cholesterol storage	3.88689e-07	3.88689e-07	ABCA1,LPL,SCARB1,NR1H3
HDL cholesterol	GO:0006650	glycerophospholipid metabolic process	3.922e-07	3.922e-07	CETP,LCAT,APOA1,LIPC,SCARB1,NR1H3,APOA5
HDL cholesterol	GO:0051004	regulation of lipoprotein lipase activity	5.08086e-07	5.08086e-07	APOA1,APOC3,NR1H3,APOA5
HDL cholesterol	GO:0019637	organophosphate metabolic process	5.52375e-07	5.52375e-07	CETP,LCAT,LIPG,APOA1,LPL,LIPC,SCARB1,NR1H3,APOA5
HDL cholesterol	GO:0010878	cholesterol storage	6.52997e-07	6.52997e-07	ABCA1,LPL,SCARB1,NR1H3
HDL cholesterol	GO:0006631	fatty acid metabolic process	9.72785e-07	9.72785e-07	LIPG,APOA1,LPL,LIPC,APOC3,NR1H3,APOA5
HDL cholesterol	GO:0090208	positive regulation of triglyceride metabolic process	1.0331e-06	1.0331e-06	APOA1,SCARB1,NR1H3,APOA5
HDL cholesterol	GO:0034377	plasma lipoprotein particle assembly	1.55856e-06	1.55856e-06	ABCA1,APOA1,APOC3,APOA5
HDL cholesterol	GO:0065005	protein-lipid complex assembly	2.26223e-06	2.26223e-06	ABCA1,APOA1,APOC3,APOA5
HDL cholesterol	GO:0043933	protein-containing complex organization	3.75302e-06	3.75302e-06	ABCA1,CETP,LCAT,LIPG,APOA1,LPL,LIPC,SCARB1,APOC3,APOA5
HDL cholesterol	GO:0044281	small molecule metabolic process	4.02607e-06	4.02607e-06	ABCA1,CETP,LCAT,LIPG,APOA1,LPL,LIPC,APOC3,NR1H3,APOA5
HDL cholesterol	GO:0033036	macromolecule localization	4.44871e-06	4.44871e-06	ABCA1,CETP,LCAT,LIPG,APOA1,LPL,LIPC,SCARB1,APOC3,NR1H3,APOA5
HDL cholesterol	GO:0008203	cholesterol metabolic process	5.29687e-06	5.29687e-06	ABCA1,CETP,LCAT,APOA1,APOA5
HDL cholesterol	GO:0010743	regulation of macrophage derived foam cell differentiation	6.68038e-06	6.68038e-06	ABCA1,CETP,LPL,NR1H3
HDL cholesterol	GO:0010901	regulation of very-low-density lipoprotein particle remodeling	7.77267e-06	7.77267e-06	APOA1,APOC3,APOA5
HDL cholesterol	GO:1902652	secondary alcohol metabolic process	8.46164e-06	8.46164e-06	ABCA1,CETP,LCAT,APOA1,APOA5
HDL cholesterol	GO:0042304	regulation of fatty acid biosynthetic process	8.68097e-06	8.68097e-06	APOA1,APOC3,NR1H3,APOA5
HDL cholesterol	GO:0016125	sterol metabolic process	1.02805e-05	1.02805e-05	ABCA1,CETP,LCAT,APOA1,APOA5
HDL cholesterol	GO:0090077	foam cell differentiation	1.10992e-05	1.10992e-05	ABCA1,CETP,LPL,NR1H3
HDL cholesterol	GO:0010742	macrophage derived foam cell differentiation	1.10992e-05	1.10992e-05	ABCA1,CETP,LPL,NR1H3
HDL cholesterol	GO:0032373	positive regulation of sterol transport	1.10992e-05	1.10992e-05	CETP,LIPG,APOA1,NR1H3
HDL cholesterol	GO:0032376	positive regulation of cholesterol transport	1.10992e-05	1.10992e-05	CETP,LIPG,APOA1,NR1H3
HDL cholesterol	GO:0044283	small molecule biosynthetic process	1.3653e-05	1.3653e-05	LIPG,APOA1,LPL,LIPC,APOC3,NR1H3,APOA5
HDL cholesterol	GO:0051006	positive regulation of lipoprotein lipase activity	2.17455e-05	2.17455e-05	APOA1,NR1H3,APOA5
HDL cholesterol	GO:0032489	regulation of Cdc42 protein signal transduction	2.17455e-05	2.17455e-05	ABCA1,APOA1,APOC3
HDL cholesterol	GO:0032787	monocarboxylic acid metabolic process	2.24737e-05	2.24737e-05	LIPG,APOA1,LPL,LIPC,APOC3,NR1H3,APOA5
HDL cholesterol	GO:0046890	regulation of lipid biosynthetic process	2.99203e-05	2.99203e-05	APOA1,SCARB1,APOC3,NR1H3,APOA5
HDL cholesterol	GO:0010883	regulation of lipid storage	3.14599e-05	3.14599e-05	ABCA1,LPL,SCARB1,NR1H3
HDL cholesterol	GO:0070508	cholesterol import	3.26047e-05	3.26047e-05	APOA1,SCARB1,APOC3
HDL cholesterol	GO:0061365	positive regulation of triglyceride lipase activity	3.26047e-05	3.26047e-05	APOA1,NR1H3,APOA5
HDL cholesterol	GO:0050994	regulation of lipid catabolic process	3.76318e-05	3.76318e-05	APOA1,SCARB1,APOC3,APOA5
HDL cholesterol	GO:0071702	organic substance transport	5.97902e-05	5.97902e-05	ABCA1,CETP,LCAT,LIPG,APOA1,LIPC,SCARB1,APOC3,NR1H3,APOA5
HDL cholesterol	GO:0010896	regulation of triglyceride catabolic process	8.52874e-05	8.52874e-05	APOA1,APOC3,APOA5
HDL cholesterol	GO:0034380	high-density lipoprotein particle assembly	8.52874e-05	8.52874e-05	ABCA1,APOA1,APOA5
HDL cholesterol	GO:0010745	negative regulation of macrophage derived foam cell differentiation	0.000110828	0.000110828	ABCA1,CETP,NR1H3
HDL cholesterol	GO:0032370	positive regulation of lipid transport	0.000124887	0.000124887	CETP,LIPG,APOA1,NR1H3
HDL cholesterol	GO:0019915	lipid storage	0.000170408	0.000170408	ABCA1,LPL,SCARB1,NR1H3
HDL cholesterol	GO:0046889	positive regulation of lipid biosynthetic process	0.000170408	0.000170408	APOA1,SCARB1,NR1H3,APOA5
HDL cholesterol	GO:0032488	Cdc42 protein signal transduction	0.000176171	0.000176171	ABCA1,APOA1,APOC3
HDL cholesterol	GO:0019217	regulation of fatty acid metabolic process	0.000180824	0.000180824	APOA1,APOC3,NR1H3,APOA5
HDL cholesterol	GO:0032879	regulation of localization	0.000204963	0.000204963	ABCA1,CETP,LIPG,APOA1,LPL,SCARB1,APOC3,NR1H3,APOA5
HDL cholesterol	GO:0060191	regulation of lipase activity	0.000313038	0.000313038	APOA1,APOC3,NR1H3,APOA5
HDL cholesterol	GO:0045723	positive regulation of fatty acid biosynthetic process	0.000315554	0.000315554	APOA1,NR1H3,APOA5
HDL cholesterol	GO:0030100	regulation of endocytosis	0.000456547	0.000456547	APOA1,SCARB1,APOC3,NR1H3,APOA5
HDL cholesterol	GO:0019752	carboxylic acid metabolic process	0.00050111	0.00050111	LIPG,APOA1,LPL,LIPC,APOC3,NR1H3,APOA5
HDL cholesterol	GO:0008202	steroid metabolic process	0.000590104	0.000590104	ABCA1,CETP,LCAT,APOA1,APOA5
HDL cholesterol	GO:0043436	oxoacid metabolic process	0.000593887	0.000593887	LIPG,APOA1,LPL,LIPC,APOC3,NR1H3,APOA5
HDL cholesterol	GO:0006082	organic acid metabolic process	0.000629619	0.000629619	LIPG,APOA1,LPL,LIPC,APOC3,NR1H3,APOA5
HDL cholesterol	GO:0010565	regulation of cellular ketone metabolic process	0.00094862	0.00094862	APOA1,APOC3,NR1H3,APOA5
HDL cholesterol	GO:0019216	regulation of lipid metabolic process	0.0010233	0.0010233	APOA1,SCARB1,APOC3,NR1H3,APOA5
HDL cholesterol	GO:0044058	regulation of digestive system process	0.00112692	0.00112692	APOA1,NR1H3,APOA5
HDL cholesterol	GO:0006066	alcohol metabolic process	0.00120611	0.00120611	ABCA1,CETP,LCAT,APOA1,APOA5
HDL cholesterol	GO:0045834	positive regulation of lipid metabolic process	0.00185901	0.00185901	APOA1,SCARB1,NR1H3,APOA5
HDL cholesterol	GO:0045923	positive regulation of fatty acid metabolic process	0.001907	0.001907	APOA1,NR1H3,APOA5
HDL cholesterol	GO:0010874	regulation of cholesterol efflux	0.00209683	0.00209683	CETP,APOA1,NR1H3
HDL cholesterol	GO:1905953	negative regulation of lipid localization	0.00378605	0.00378605	ABCA1,APOC3,NR1H3
HDL cholesterol	GO:0010903	negative regulation of very-low-density lipoprotein particle remodeling	0.00380758	0.00380758	APOA1,APOC3
HDL cholesterol	GO:0010982	regulation of high-density lipoprotein particle clearance	0.00380758	0.00380758	LIPG,APOC3
HDL cholesterol	GO:0006796	phosphate-containing compound metabolic process	0.00395789	0.00395789	CETP,LCAT,LIPG,APOA1,LPL,LIPC,SCARB1,NR1H3,APOA5
HDL cholesterol	GO:0006793	phosphorus metabolic process	0.00424831	0.00424831	CETP,LCAT,LIPG,APOA1,LPL,LIPC,SCARB1,NR1H3,APOA5
HDL cholesterol	GO:0009395	phospholipid catabolic process	0.00506675	0.00506675	LIPG,LIPC,SCARB1
HDL cholesterol	GO:0051179	localization	0.00622083	0.00622083	ABCA1,CETP,LCAT,LIPG,APOA1,LPL,LIPC,SCARB1,APOC3,NR1H3,APOA5
HDL cholesterol	GO:0042180	cellular ketone metabolic process	0.00740355	0.00740355	APOA1,APOC3,NR1H3,APOA5
HDL cholesterol	GO:0060627	regulation of vesicle-mediated transport	0.00897801	0.00897801	APOA1,SCARB1,APOC3,NR1H3,APOA5
HDL cholesterol	GO:1901615	organic hydroxy compound metabolic process	0.00897801	0.00897801	ABCA1,CETP,LCAT,APOA1,APOA5
HDL cholesterol	GO:0071830	triglyceride-rich lipoprotein particle clearance	0.00951118	0.00951118	LIPC,APOC3
HDL cholesterol	GO:0010886	positive regulation of cholesterol storage	0.00951118	0.00951118	LPL,SCARB1
HDL cholesterol	GO:0034382	chylomicron remnant clearance	0.00951118	0.00951118	LIPC,APOC3
HDL cholesterol	GO:0060193	positive regulation of lipase activity	0.0130051	0.0130051	APOA1,NR1H3,APOA5
HDL cholesterol	GO:0044248	cellular catabolic process	0.0132833	0.0132833	LIPG,APOA1,LPL,LIPC,SCARB1,APOC3,APOA5
HDL cholesterol	GO:0022600	digestive system process	0.016566	0.016566	APOA1,NR1H3,APOA5
HDL cholesterol	GO:0006810	transport	0.0172165	0.0172165	ABCA1,CETP,LCAT,LIPG,APOA1,LIPC,SCARB1,APOC3,NR1H3,APOA5
HDL cholesterol	GO:0051049	regulation of transport	0.0173647	0.0173647	CETP,LIPG,APOA1,SCARB1,APOC3,NR1H3,APOA5
HDL cholesterol	GO:0030300	regulation of intestinal cholesterol absorption	0.0177397	0.0177397	APOA1,APOA5
HDL cholesterol	GO:0010898	positive regulation of triglyceride catabolic process	0.0177397	0.0177397	APOA1,APOA5
HDL cholesterol	GO:0045017	glycerolipid biosynthetic process	0.0226806	0.0226806	LCAT,APOA1,SCARB1,NR1H3
HDL cholesterol	GO:1904729	regulation of intestinal lipid absorption	0.0227989	0.0227989	APOA1,APOA5
HDL cholesterol	GO:0035023	regulation of Rho protein signal transduction	0.0244935	0.0244935	ABCA1,APOA1,APOC3
HDL cholesterol	GO:0051234	establishment of localization	0.025764	0.025764	ABCA1,CETP,LCAT,LIPG,APOA1,LIPC,SCARB1,APOC3,NR1H3,APOA5
HDL cholesterol	GO:0062012	regulation of small molecule metabolic process	0.0263593	0.0263593	APOA1,APOC3,NR1H3,APOA5
HDL cholesterol	GO:0010887	negative regulation of cholesterol storage	0.0284869	0.0284869	ABCA1,NR1H3
HDL cholesterol	GO:0007586	digestion	0.0333513	0.0333513	APOA1,NR1H3,APOA5
HDL cholesterol	GO:1904478	regulation of intestinal absorption	0.0348032	0.0348032	APOA1,APOA5
HDL cholesterol	GO:2001140	positive regulation of phospholipid transport	0.0417467	0.0417467	CETP,APOA1
HDL cholesterol	GO:0034638	phosphatidylcholine catabolic process	0.0417467	0.0417467	LIPC,SCARB1
HDL cholesterol	GO:0010867	positive regulation of triglyceride biosynthetic process	0.0417467	0.0417467	SCARB1,NR1H3
HDL cholesterol	GO:2001138	regulation of phospholipid transport	0.0493169	0.0493169	CETP,APOA1
HDL cholesterol	GO:0034374	low-density lipoprotein particle remodeling	0.0493169	0.0493169	CETP,LIPC
HDL cholesterol	GO:0034364	high-density lipoprotein particle	8.1765e-11	8.1765e-11	CETP,LCAT,APOA1,APOC3,APOA5
HDL cholesterol	GO:0034358	plasma lipoprotein particle	2.36288e-10	2.36288e-10	CETP,LCAT,APOA1,APOC3,APOA5
HDL cholesterol	GO:1990777	lipoprotein particle	2.36288e-10	2.36288e-10	CETP,LCAT,APOA1,APOC3,APOA5
HDL cholesterol	GO:0032994	protein-lipid complex	4.61443e-10	4.61443e-10	CETP,LCAT,APOA1,APOC3,APOA5
HDL cholesterol	GO:0042627	chylomicron	3.43323e-06	3.43323e-06	APOA1,APOC3,APOA5
HDL cholesterol	GO:0034385	triglyceride-rich plasma lipoprotein particle	1.2992e-05	1.2992e-05	APOA1,APOC3,APOA5
HDL cholesterol	GO:0034361	very-low-density lipoprotein particle	1.2992e-05	1.2992e-05	APOA1,APOC3,APOA5
HDL cholesterol	GO:0005576	extracellular region	0.00089459	0.00089459	CETP,LCAT,LIPG,APOA1,LPL,LIPC,SCARB1,APOC3,PLA2G12A,APOA5
HDL cholesterol	GO:0034366	spherical high-density lipoprotein particle	0.00137044	0.00137044	APOA1,APOC3
HDL cholesterol	GO:0005615	extracellular space	0.00457134	0.00457134	CETP,LCAT,LIPG,APOA1,LPL,LIPC,SCARB1,APOC3,APOA5
HDL cholesterol	KEGG:04979	Cholesterol metabolism	8.38838e-17	8.38838e-17	ABCA1,CETP,LCAT,LIPG,APOA1,LPL,LIPC,SCARB1,APOC3
HDL cholesterol	KEGG:03320	PPAR signaling pathway	2.41575e-06	2.41575e-06	APOA1,LPL,APOC3,NR1H3,APOA5
HDL cholesterol	KEGG:04975	Fat digestion and absorption	1.79605e-05	1.79605e-05	ABCA1,APOA1,SCARB1,PLA2G12A
HDL cholesterol	KEGG:00561	Glycerolipid metabolism	0.004899	0.004899	LIPG,LPL,LIPC
HDL cholesterol	KEGG:04977	Vitamin digestion and absorption	0.0300856	0.0300856	APOA1,SCARB1
HDL cholesterol	REAC:R-HSA-174824	Plasma lipoprotein assembly, remodeling, and clearance	2.4736e-19	2.4736e-19	ABCA1,CETP,LCAT,LIPG,APOA1,LPL,LIPC,APOC3,NR1H3,APOA5
HDL cholesterol	REAC:R-HSA-8963899	Plasma lipoprotein remodeling	1.0908e-16	1.0908e-16	CETP,LCAT,LIPG,APOA1,LPL,LIPC,APOC3,APOA5
HDL cholesterol	REAC:R-HSA-8964058	HDL remodeling	1.37121e-11	1.37121e-11	CETP,LCAT,LIPG,APOA1,APOC3
HDL cholesterol	REAC:R-HSA-382551	Transport of small molecules	4.90521e-09	4.90521e-09	ABCA1,CETP,LCAT,LIPG,APOA1,LPL,LIPC,APOC3,NR1H3,APOA5
HDL cholesterol	REAC:R-HSA-8963901	Chylomicron remodeling	3.51696e-08	3.51696e-08	APOA1,LPL,APOC3,APOA5
HDL cholesterol	REAC:R-HSA-8963898	Plasma lipoprotein assembly	0.000183306	0.000183306	ABCA1,APOA1,APOC3
HDL cholesterol	REAC:R-HSA-8963889	Assembly of active LPL and LIPC lipase complexes	0.000183306	0.000183306	LPL,LIPC,APOA5
HDL cholesterol	REAC:R-HSA-5682113	Defective ABCA1 causes TGD	0.000271526	0.000271526	ABCA1,APOA1
HDL cholesterol	REAC:R-HSA-1989781	PPARA activates gene expression	0.00102199	0.00102199	ABCA1,APOA1,NR1H3,APOA5
HDL cholesterol	REAC:R-HSA-400206	Regulation of lipid metabolism by PPARalpha	0.0010586	0.0010586	ABCA1,APOA1,NR1H3,APOA5
HDL cholesterol	REAC:R-HSA-8964043	Plasma lipoprotein clearance	0.00158793	0.00158793	APOA1,LIPC,NR1H3
HDL cholesterol	REAC:R-HSA-9029569	NR1H3 & NR1H2 regulate gene expression linked to cholesterol transport and efflux	0.00158793	0.00158793	ABCA1,CETP,NR1H3
HDL cholesterol	REAC:R-HSA-975634	Retinoid metabolism and transport	0.00293236	0.00293236	APOA1,LPL,APOC3
HDL cholesterol	REAC:R-HSA-9024446	NR1H2 and NR1H3-mediated signaling	0.00314006	0.00314006	ABCA1,CETP,NR1H3
HDL cholesterol	REAC:R-HSA-6806667	Metabolism of fat-soluble vitamins	0.00382099	0.00382099	APOA1,LPL,APOC3
HDL cholesterol	REAC:R-HSA-8963896	HDL assembly	0.0056862	0.0056862	ABCA1,APOA1
HDL cholesterol	REAC:R-HSA-8963888	Chylomicron assembly	0.0121644	0.0121644	APOA1,APOC3
HDL cholesterol	REAC:R-HSA-2187338	Visual phototransduction	0.0326765	0.0326765	APOA1,LPL,APOC3
HDL cholesterol	WP:WP430	Statin inhibition of cholesterol production	1.13522e-18	1.13522e-18	ABCA1,CETP,LCAT,APOA1,LPL,LIPC,SCARB1,APOC3,APOA5
HDL cholesterol	WP:WP4522	Metabolic pathway of LDL, HDL and TG, including diseases	2.78999e-18	2.78999e-18	ABCA1,CETP,LCAT,LIPG,APOA1,LPL,LIPC,SCARB1
HDL cholesterol	WP:WP5304	Cholesterol metabolism	4.72755e-15	4.72755e-15	ABCA1,CETP,LCAT,LIPG,APOA1,LPL,LIPC,SCARB1,APOC3
HDL cholesterol	WP:WP5110	Familial hyperlipidemia type 3	4.33319e-13	4.33319e-13	CETP,LCAT,APOA1,LPL,LIPC,SCARB1
HDL cholesterol	WP:WP5112	Familial hyperlipidemia type 5	1.26225e-12	1.26225e-12	CETP,LCAT,APOA1,LPL,LIPC,APOA5
HDL cholesterol	WP:WP5108	Familial hyperlipidemia type 1	4.6729e-12	4.6729e-12	CETP,LCAT,APOA1,LPL,LIPC,APOA5
HDL cholesterol	WP:WP5111	Familial hyperlipidemia type 4	1.87339e-11	1.87339e-11	CETP,LCAT,APOA1,LPL,LIPC,APOA5
HDL cholesterol	WP:WP3601	Lipid particles composition	7.39507e-11	7.39507e-11	CETP,LCAT,APOA1,LPL,APOC3
HDL cholesterol	WP:WP5109	Familial hyperlipidemia type 2	1.2763e-09	1.2763e-09	CETP,LCAT,APOA1,LPL,LIPC
HDL cholesterol	WP:WP5323	Fatty Acids and Lipoproteins Transport in Hepatocytes	2.11919e-08	2.11919e-08	ABCA1,CETP,LCAT,APOA1,LPL,LIPC,SCARB1,APOC3,APOA5
HDL cholesterol	WP:WP3942	PPAR signaling pathway	2.72014e-06	2.72014e-06	APOA1,LPL,APOC3,NR1H3,APOA5
HDL cholesterol	WP:WP2878	PPAR-alpha pathway	4.39702e-06	4.39702e-06	APOA1,APOC3,NR1H3,APOA5
HDL cholesterol	WP:WP1533	Vitamin B12 metabolism	0.0054094	0.0054094	ABCA1,APOA1,SCARB1
HDL cholesterol	WP:WP176	Folate metabolism	0.0134072	0.0134072	ABCA1,APOA1,SCARB1
HDL cholesterol	WP:WP15	Selenium micronutrient network	0.0258196	0.0258196	ABCA1,APOA1,SCARB1
HDL cholesterol	WP:WP2011	SREBF and miR33 in cholesterol and lipid homeostasis	0.0331919	0.0331919	ABCA1,NR1H3
HDL cholesterol	HP:0010979	Abnormality of lipoprotein cholesterol concentration	1.87853e-13	1.87853e-13	ABCA1,CETP,LCAT,APOA1,LPL,LIPC,APOC3,APOA5
HDL cholesterol	HP:0031888	Abnormal HDL cholesterol concentration	2.21031e-13	2.21031e-13	ABCA1,CETP,LCAT,APOA1,LIPC,APOC3,APOA5
HDL cholesterol	HP:0003107	Abnormal circulating cholesterol concentration	6.28812e-11	6.28812e-11	ABCA1,CETP,LCAT,APOA1,LPL,LIPC,APOC3,APOA5
HDL cholesterol	HP:0010980	Hyperlipoproteinemia	5.8851e-09	5.8851e-09	CETP,LCAT,LPL,LIPC,APOC3,APOA5
HDL cholesterol	HP:0003077	Hyperlipidemia	4.20179e-08	4.20179e-08	ABCA1,CETP,LCAT,LPL,LIPC,APOC3,APOA5
HDL cholesterol	HP:0003119	Abnormal circulating lipid concentration	1.057e-07	1.057e-07	ABCA1,CETP,LCAT,APOA1,LPL,LIPC,APOC3,APOA5
HDL cholesterol	HP:0000991	Xanthomatosis	2.4345e-07	2.4345e-07	ABCA1,APOA1,LPL,LIPC,APOA5
HDL cholesterol	HP:0010981	Hypolipoproteinemia	2.94017e-07	2.94017e-07	ABCA1,LCAT,APOA1,APOC3,APOA5
HDL cholesterol	HP:0012184	Increased HDL cholesterol concentration	2.9452e-06	2.9452e-06	CETP,LIPC,APOC3
HDL cholesterol	HP:0003233	Decreased HDL cholesterol concentration	1.79765e-05	1.79765e-05	ABCA1,LCAT,APOA1,APOA5
HDL cholesterol	HP:0003362	Increased VLDL cholesterol concentration	2.94064e-05	2.94064e-05	LCAT,LPL,APOA5
HDL cholesterol	HP:0031889	Abnormal VLDL cholesterol concentration	2.94064e-05	2.94064e-05	LCAT,LPL,APOA5
HDL cholesterol	HP:0002621	Atherosclerosis	5.43665e-05	5.43665e-05	ABCA1,LCAT,APOA1,LIPC,APOA5
HDL cholesterol	HP:0002634	Arteriosclerosis	7.88784e-05	7.88784e-05	ABCA1,LCAT,APOA1,LIPC,APOA5
HDL cholesterol	HP:0002155	Hypertriglyceridemia	9.4059e-05	9.4059e-05	ABCA1,LCAT,LPL,LIPC,APOA5
HDL cholesterol	HP:0001681	Angina pectoris	0.000196279	0.000196279	ABCA1,LCAT,APOA1,LIPC
HDL cholesterol	HP:0025201	Abnormal circulating apolipoprotein concentration	0.00024625	0.00024625	ABCA1,APOA1,LPL
HDL cholesterol	HP:0031886	Abnormal LDL cholesterol concentration	0.000440453	0.000440453	LCAT,LPL,APOC3,APOA5
HDL cholesterol	HP:0003124	Hypercholesterolemia	0.00197499	0.00197499	CETP,LPL,LIPC,APOC3
HDL cholesterol	HP:0001114	Xanthelasma	0.00198114	0.00198114	ABCA1,APOA1,LPL
HDL cholesterol	HP:0005181	Premature coronary artery atherosclerosis	0.00237552	0.00237552	ABCA1,APOA1,LIPC
HDL cholesterol	HP:0033460	Increased circulating apolipoprotein circulation	0.00238021	0.00238021	ABCA1,LPL
HDL cholesterol	HP:0031799	Decreased circulating apolipoprotein AI concentration	0.00238021	0.00238021	ABCA1,APOA1
HDL cholesterol	HP:0031800	Elevated circulating apolipoprotein A-II concentration	0.00238021	0.00238021	ABCA1,LPL
HDL cholesterol	HP:0010732	Nodular changes affecting the eyelids	0.00281875	0.00281875	ABCA1,APOA1,LPL
HDL cholesterol	HP:0001013	Eruptive xanthomas	0.00713474	0.00713474	LPL,LIPC
HDL cholesterol	HP:0007759	Opacification of the corneal stroma	0.00766228	0.00766228	ABCA1,LCAT,APOA1,LIPC
HDL cholesterol	HP:0011492	Abnormal corneal stroma morphology	0.0103077	0.0103077	ABCA1,LCAT,APOA1,LIPC
HDL cholesterol	HP:0012238	Increased circulating chylomicron concentration	0.0142577	0.0142577	LPL,APOA5
HDL cholesterol	HP:0031887	Abnormal chylomicron concentration	0.0142577	0.0142577	LPL,APOA5
HDL cholesterol	HP:0033459	Decreased circulating apolipoprotein concentration	0.0142577	0.0142577	ABCA1,APOA1
HDL cholesterol	HP:0032180	Abnormal circulating metabolite concentration	0.0214389	0.0214389	ABCA1,CETP,LCAT,APOA1,LPL,LIPC,APOC3,APOA5
Insulin-like growth factor 2	GO:0005520	insulin-like growth factor binding	0.00138344	0.00138344	IGFALS,IGFBP3
Insulin-like growth factor 3	GO:0043567	regulation of insulin-like growth factor receptor signaling pathway	0.010946	0.010946	GH1,IGFBP3
Insulin-like growth factor 4	GO:0048009	insulin-like growth factor receptor signaling pathway	0.0250299	0.0250299	GH1,IGFBP3
Insulin-like growth factor 5	GO:0042567	insulin-like growth factor ternary complex	7.00025e-05	7.00025e-05	IGFALS,IGFBP3
Insulin-like growth factor 6	GO:0016942	insulin-like growth factor binding protein complex	0.000116657	0.000116657	IGFALS,IGFBP3
Insulin-like growth factor 7	GO:0036454	growth factor complex	0.000326526	0.000326526	IGFALS,IGFBP3
Insulin-like growth factor 8	KEGG:04935	Growth hormone synthesis, secretion and action	0.00065835	0.00065835	IGFALS,GH1,IGFBP3
Insulin-like growth factor 9	WP:WP4194	Hormonal control of pubertal growth spurt	0.0499698	0.0499698	GH1
Insulin-like growth factor 10	CORUM:541	IGF1-IGFBP3-ALS complex	0.0499317	0.0499317	IGFALS
Insulin-like growth factor 11	HP:0030353	Decreased serum insulin-like growth factor 1	0.00868881	0.00868881	IGFALS,GH1
Insulin-like growth factor 11	HP:0030352	Abnormal serum insulin-like growth factor 1 level	0.0142181	0.0142181	IGFALS,GH1
Low-density lipoproteins - direct	GO:0050750	low-density lipoprotein particle receptor binding	1.52308e-05	1.52308e-05	APOB,PCSK9,APOE
Low-density lipoproteins - direct	GO:0070325	lipoprotein particle receptor binding	2.81434e-05	2.81434e-05	APOB,PCSK9,APOE
Low-density lipoproteins - direct	GO:0070326	very-low-density lipoprotein particle receptor binding	0.000149437	0.000149437	PCSK9,APOE
Low-density lipoproteins - direct	GO:0030169	low-density lipoprotein particle binding	0.00298046	0.00298046	PCSK9,LDLR
Low-density lipoproteins - direct	GO:0120020	cholesterol transfer activity	0.0047147	0.0047147	APOB,ABCG5
Low-density lipoproteins - direct	GO:0120015	sterol transfer activity	0.00520978	0.00520978	APOB,ABCG5
Low-density lipoproteins - direct	GO:0005319	lipid transporter activity	0.00580358	0.00580358	APOB,ABCG5,APOE
Low-density lipoproteins - direct	GO:0071813	lipoprotein particle binding	0.00684239	0.00684239	PCSK9,LDLR
Low-density lipoproteins - direct	GO:0071814	protein-lipid complex binding	0.00684239	0.00684239	PCSK9,LDLR
Low-density lipoproteins - direct	GO:0015248	sterol transporter activity	0.0138758	0.0138758	APOB,ABCG5
Low-density lipoproteins - direct	GO:0120013	lipid transfer activity	0.0289865	0.0289865	APOB,ABCG5
Low-density lipoproteins - direct	GO:0042632	cholesterol homeostasis	1.83941e-10	1.83941e-10	APOB,PCSK9,LDLR,ANGPTL3,ABCG5,APOE
Low-density lipoproteins - direct	GO:0055092	sterol homeostasis	2.0015e-10	2.0015e-10	APOB,PCSK9,LDLR,ANGPTL3,ABCG5,APOE
Low-density lipoproteins - direct	GO:0055088	lipid homeostasis	7.03066e-09	7.03066e-09	APOB,PCSK9,LDLR,ANGPTL3,ABCG5,APOE
Low-density lipoproteins - direct	GO:0030301	cholesterol transport	3.56796e-07	3.56796e-07	APOB,PCSK9,LDLR,ABCG5,APOE
Low-density lipoproteins - direct	GO:0015918	sterol transport	4.62006e-07	4.62006e-07	APOB,PCSK9,LDLR,ABCG5,APOE
Low-density lipoproteins - direct	GO:0034381	plasma lipoprotein particle clearance	1.41371e-06	1.41371e-06	APOB,PCSK9,LDLR,APOE
Low-density lipoproteins - direct	GO:0010876	lipid localization	2.56586e-06	2.56586e-06	APOB,PCSK9,LDLR,ANGPTL3,ABCG5,APOE
Low-density lipoproteins - direct	GO:0097006	regulation of plasma lipoprotein particle levels	1.42203e-05	1.42203e-05	APOB,PCSK9,LDLR,APOE
Low-density lipoproteins - direct	GO:0015850	organic hydroxy compound transport	2.09364e-05	2.09364e-05	APOB,PCSK9,LDLR,ABCG5,APOE
Low-density lipoproteins - direct	GO:0006869	lipid transport	0.00012629	0.00012629	APOB,PCSK9,LDLR,ABCG5,APOE
Low-density lipoproteins - direct	GO:0034383	low-density lipoprotein particle clearance	0.000138975	0.000138975	APOB,PCSK9,LDLR
Low-density lipoproteins - direct	GO:0048878	chemical homeostasis	0.000232116	0.000232116	APOB,PCSK9,LDLR,ANGPTL3,ABCG5,APOE
Low-density lipoproteins - direct	GO:1905952	regulation of lipid localization	0.000284559	0.000284559	APOB,PCSK9,ABCG5,APOE
Low-density lipoproteins - direct	GO:0061771	response to caloric restriction	0.000643206	0.000643206	LDLR,APOE
Low-density lipoproteins - direct	GO:0032805	positive regulation of low-density lipoprotein particle receptor catabolic process	0.000643206	0.000643206	PCSK9,APOE
Low-density lipoproteins - direct	GO:0010989	negative regulation of low-density lipoprotein particle clearance	0.0012861	0.0012861	PCSK9,LDLR
Low-density lipoproteins - direct	GO:0032799	low-density lipoprotein receptor particle metabolic process	0.00214297	0.00214297	PCSK9,APOE
Low-density lipoproteins - direct	GO:0032802	low-density lipoprotein particle receptor catabolic process	0.00214297	0.00214297	PCSK9,APOE
Low-density lipoproteins - direct	GO:0032803	regulation of low-density lipoprotein particle receptor catabolic process	0.00214297	0.00214297	PCSK9,APOE
Low-density lipoproteins - direct	GO:0001920	negative regulation of receptor recycling	0.00214297	0.00214297	PCSK9,LDLR
Low-density lipoproteins - direct	GO:0043112	receptor metabolic process	0.0021588	0.0021588	PCSK9,LDLR,APOE
Low-density lipoproteins - direct	GO:0032371	regulation of sterol transport	0.00227821	0.00227821	PCSK9,ABCG5,APOE
Low-density lipoproteins - direct	GO:0032374	regulation of cholesterol transport	0.00227821	0.00227821	PCSK9,ABCG5,APOE
Low-density lipoproteins - direct	GO:0090118	receptor-mediated endocytosis involved in cholesterol transport	0.00321367	0.00321367	PCSK9,LDLR
Low-density lipoproteins - direct	GO:0019915	lipid storage	0.00389221	0.00389221	APOB,ANGPTL3,APOE
Low-density lipoproteins - direct	GO:0010985	negative regulation of lipoprotein particle clearance	0.00449803	0.00449803	PCSK9,LDLR
Low-density lipoproteins - direct	GO:2000646	positive regulation of receptor catabolic process	0.00449803	0.00449803	PCSK9,APOE
Low-density lipoproteins - direct	GO:0042592	homeostatic process	0.00472515	0.00472515	APOB,PCSK9,LDLR,ANGPTL3,ABCG5,APOE
Low-density lipoproteins - direct	GO:0006641	triglyceride metabolic process	0.00544972	0.00544972	APOB,LDLR,APOE
Low-density lipoproteins - direct	GO:2000644	regulation of receptor catabolic process	0.00963155	0.00963155	PCSK9,APOE
Low-density lipoproteins - direct	GO:0008203	cholesterol metabolic process	0.0100203	0.0100203	APOB,ANGPTL3,APOE
Low-density lipoproteins - direct	GO:0010988	regulation of low-density lipoprotein particle clearance	0.011769	0.011769	PCSK9,LDLR
Low-density lipoproteins - direct	GO:1902652	secondary alcohol metabolic process	0.0132308	0.0132308	APOB,ANGPTL3,APOE
Low-density lipoproteins - direct	GO:0032368	regulation of lipid transport	0.0140261	0.0140261	PCSK9,ABCG5,APOE
Low-density lipoproteins - direct	GO:0006638	neutral lipid metabolic process	0.0140261	0.0140261	APOB,LDLR,APOE
Low-density lipoproteins - direct	GO:0006639	acylglycerol metabolic process	0.0140261	0.0140261	APOB,LDLR,APOE
Low-density lipoproteins - direct	GO:0032372	negative regulation of sterol transport	0.0141194	0.0141194	PCSK9,ABCG5
Low-density lipoproteins - direct	GO:1905907	negative regulation of amyloid fibril formation	0.0141194	0.0141194	LDLR,APOE
Low-density lipoproteins - direct	GO:0032375	negative regulation of cholesterol transport	0.0141194	0.0141194	PCSK9,ABCG5
Low-density lipoproteins - direct	GO:0016125	sterol metabolic process	0.0148523	0.0148523	APOB,ANGPTL3,APOE
Low-density lipoproteins - direct	GO:0045834	positive regulation of lipid metabolic process	0.0232067	0.0232067	LDLR,ANGPTL3,APOE
Low-density lipoproteins - direct	GO:1905906	regulation of amyloid fibril formation	0.0256464	0.0256464	LDLR,APOE
Low-density lipoproteins - direct	GO:0030299	intestinal cholesterol absorption	0.0256464	0.0256464	LDLR,ABCG5
Low-density lipoproteins - direct	GO:0010984	regulation of lipoprotein particle clearance	0.0290588	0.0290588	PCSK9,LDLR
Low-density lipoproteins - direct	GO:0044241	lipid digestion	0.0290588	0.0290588	LDLR,ABCG5
Low-density lipoproteins - direct	GO:0001919	regulation of receptor recycling	0.0326831	0.0326831	PCSK9,LDLR
Low-density lipoproteins - direct	GO:0098856	intestinal lipid absorption	0.0365192	0.0365192	LDLR,ABCG5
Low-density lipoproteins - direct	GO:0007616	long-term memory	0.040567	0.040567	LDLR,APOE
Low-density lipoproteins - direct	GO:0009896	positive regulation of catabolic process	0.0416801	0.0416801	PCSK9,LDLR,ANGPTL3,APOE
Low-density lipoproteins - direct	GO:0034377	plasma lipoprotein particle assembly	0.0492967	0.0492967	APOB,APOE
Low-density lipoproteins - direct	GO:1990666	PCSK9-LDLR complex	2.04571e-05	2.04571e-05	PCSK9,LDLR
Low-density lipoproteins - direct	GO:0034363	intermediate-density lipoprotein particle	0.000122685	0.000122685	APOB,APOE
Low-density lipoproteins - direct	GO:0034362	low-density lipoprotein particle	0.000306569	0.000306569	APOB,APOE
Low-density lipoproteins - direct	GO:0030669	clathrin-coated endocytic vesicle membrane	0.000354631	0.000354631	APOB,LDLR,APOE
Low-density lipoproteins - direct	GO:0005769	early endosome	0.00062264	0.00062264	APOB,PCSK9,LDLR,APOE
Low-density lipoproteins - direct	GO:0045334	clathrin-coated endocytic vesicle	0.000671882	0.000671882	APOB,LDLR,APOE
Low-density lipoproteins - direct	GO:0042627	chylomicron	0.000918847	0.000918847	APOB,APOE
Low-density lipoproteins - direct	GO:0030665	clathrin-coated vesicle membrane	0.00117072	0.00117072	APOB,LDLR,APOE
Low-density lipoproteins - direct	GO:0034385	triglyceride-rich plasma lipoprotein particle	0.00214147	0.00214147	APOB,APOE
Low-density lipoproteins - direct	GO:0034361	very-low-density lipoprotein particle	0.00214147	0.00214147	APOB,APOE
Low-density lipoproteins - direct	GO:0036020	endolysosome membrane	0.00387051	0.00387051	PCSK9,LDLR
Low-density lipoproteins - direct	GO:0030662	coated vesicle membrane	0.00455937	0.00455937	APOB,LDLR,APOE
Low-density lipoproteins - direct	GO:0030666	endocytic vesicle membrane	0.00473263	0.00473263	APOB,LDLR,APOE
Low-density lipoproteins - direct	GO:0030136	clathrin-coated vesicle	0.00482086	0.00482086	APOB,LDLR,APOE
Low-density lipoproteins - direct	GO:1990777	lipoprotein particle	0.00515027	0.00515027	APOB,APOE
Low-density lipoproteins - direct	GO:0071682	endocytic vesicle lumen	0.00515027	0.00515027	APOB,APOE
Low-density lipoproteins - direct	GO:0034358	plasma lipoprotein particle	0.00515027	0.00515027	APOB,APOE
Low-density lipoproteins - direct	GO:0032994	protein-lipid complex	0.00661132	0.00661132	APOB,APOE
Low-density lipoproteins - direct	GO:0036019	endolysosome	0.00825327	0.00825327	PCSK9,LDLR
Low-density lipoproteins - direct	GO:0005770	late endosome	0.0115012	0.0115012	PCSK9,LDLR,APOE
Low-density lipoproteins - direct	GO:0030135	coated vesicle	0.0174911	0.0174911	APOB,LDLR,APOE
Low-density lipoproteins - direct	GO:0005788	endoplasmic reticulum lumen	0.0268319	0.0268319	APOB,PCSK9,APOE
Low-density lipoproteins - direct	GO:0030139	endocytic vesicle	0.0279408	0.0279408	APOB,LDLR,APOE
Low-density lipoproteins - direct	GO:0009986	cell surface	0.0289691	0.0289691	PCSK9,LDLR,NECTIN2,ANGPTL3
Low-density lipoproteins - direct	GO:0005768	endosome	0.0310006	0.0310006	APOB,PCSK9,LDLR,APOE
Low-density lipoproteins - direct	GO:0030659	cytoplasmic vesicle membrane	0.0425624	0.0425624	APOB,PCSK9,LDLR,APOE
Low-density lipoproteins - direct	GO:0012506	vesicle membrane	0.0452442	0.0452442	APOB,PCSK9,LDLR,APOE
Low-density lipoproteins - direct	GO:0034359	mature chylomicron	0.0499767	0.0499767	APOB
Low-density lipoproteins - direct	GO:0034360	chylomicron remnant	0.0499767	0.0499767	APOB
Low-density lipoproteins - direct	KEGG:04979	Cholesterol metabolism	6.57103e-11	6.57103e-11	APOB,PCSK9,LDLR,ANGPTL3,ABCG5,APOE
Low-density lipoproteins - direct	KEGG:04975	Fat digestion and absorption	0.0400984	0.0400984	APOB,ABCG5
Low-density lipoproteins - direct	REAC:R-HSA-174824	Plasma lipoprotein assembly, remodeling, and clearance	5.16886e-08	5.16886e-08	APOB,PCSK9,LDLR,ANGPTL3,APOE
Low-density lipoproteins - direct	REAC:R-HSA-8964026	Chylomicron clearance	3.88656e-07	3.88656e-07	APOB,LDLR,APOE
Low-density lipoproteins - direct	REAC:R-HSA-8964043	Plasma lipoprotein clearance	8.43379e-07	8.43379e-07	APOB,PCSK9,LDLR,APOE
Low-density lipoproteins - direct	REAC:R-HSA-8964038	LDL clearance	3.75144e-05	3.75144e-05	APOB,PCSK9,LDLR
Low-density lipoproteins - direct	REAC:R-HSA-382551	Transport of small molecules	0.00013294	0.00013294	APOB,PCSK9,LDLR,ANGPTL3,ABCG5,APOE
Low-density lipoproteins - direct	REAC:R-HSA-8963899	Plasma lipoprotein remodeling	0.00019133	0.00019133	APOB,ANGPTL3,APOE
Low-density lipoproteins - direct	REAC:R-HSA-975634	Retinoid metabolism and transport	0.000509176	0.000509176	APOB,LDLR,APOE
Low-density lipoproteins - direct	REAC:R-HSA-9024446	NR1H2 and NR1H3-mediated signaling	0.000545394	0.000545394	ANGPTL3,ABCG5,APOE
Low-density lipoproteins - direct	REAC:R-HSA-6806667	Metabolism of fat-soluble vitamins	0.000664217	0.000664217	APOB,LDLR,APOE
Low-density lipoproteins - direct	REAC:R-HSA-8963901	Chylomicron remodeling	0.00376632	0.00376632	APOB,APOE
Low-density lipoproteins - direct	REAC:R-HSA-8963888	Chylomicron assembly	0.00376632	0.00376632	APOB,APOE
Low-density lipoproteins - direct	REAC:R-HSA-2187338	Visual phototransduction	0.00575995	0.00575995	APOB,LDLR,APOE
Low-density lipoproteins - direct	REAC:R-HSA-8957275	Post-translational protein phosphorylation	0.00749783	0.00749783	APOB,PCSK9,APOE
Low-density lipoproteins - direct	REAC:R-HSA-381426	Regulation of Insulin-like Growth Factor (IGF) transport and uptake by Insulin-like Growth Factor Binding Proteins (IGFBPs)	0.0116594	0.0116594	APOB,PCSK9,APOE
Low-density lipoproteins - direct	REAC:R-HSA-8963898	Plasma lipoprotein assembly	0.0127738	0.0127738	APOB,APOE
Low-density lipoproteins - direct	REAC:R-HSA-3000480	Scavenging by Class A Receptors	0.0142722	0.0142722	APOB,APOE
Low-density lipoproteins - direct	REAC:R-HSA-196854	Metabolism of vitamins and cofactors	0.0389888	0.0389888	APOB,LDLR,APOE
Low-density lipoproteins - direct	WP:WP5304	Cholesterol metabolism	2.63837e-10	2.63837e-10	APOB,PCSK9,LDLR,ANGPTL3,ABCG5,APOE
Low-density lipoproteins - direct	WP:WP4522	Metabolic pathway of LDL, HDL and TG, including diseases	4.43975e-08	4.43975e-08	APOB,PCSK9,LDLR,APOE
Low-density lipoproteins - direct	WP:WP430	Statin inhibition of cholesterol production	5.84535e-07	5.84535e-07	APOB,LDLR,ABCG5,APOE
Low-density lipoproteins - direct	WP:WP3601	Lipid particles composition	4.55553e-06	4.55553e-06	APOB,LDLR,APOE
Low-density lipoproteins - direct	WP:WP5109	Familial hyperlipidemia type 2	2.12121e-05	2.12121e-05	APOB,PCSK9,LDLR
Low-density lipoproteins - direct	WP:WP2846	PCSK9-mediated LDL receptor degradation	6.18947e-05	6.18947e-05	PCSK9,LDLR
Low-density lipoproteins - direct	WP:WP3408	Evolocumab mechanism to reduce LDL cholesterol	6.18947e-05	6.18947e-05	PCSK9,LDLR
Low-density lipoproteins - direct	WP:WP5333	Cholesterol metabolism	0.000268462	0.000268462	APOB,LDLR,ABCG5
Low-density lipoproteins - direct	WP:WP1533	Vitamin B12 metabolism	0.000778678	0.000778678	APOB,LDLR,APOE
Low-density lipoproteins - direct	WP:WP4389	Bile acids synthesis and enterohepatic circulation	0.00406833	0.00406833	LDLR,ABCG5
Low-density lipoproteins - direct	WP:WP5110	Familial hyperlipidemia type 3	0.00480606	0.00480606	LDLR,APOE
Low-density lipoproteins - direct	WP:WP5108	Familial hyperlipidemia type 1	0.00940795	0.00940795	LDLR,ANGPTL3
Low-density lipoproteins - direct	WP:WP5238	Cholestasis	0.0105105	0.0105105	LDLR,ABCG5
Low-density lipoproteins - direct	WP:WP5323	Fatty Acids and Lipoproteins Transport in Hepatocytes	0.0144509	0.0144509	APOB,PCSK9,LDLR,APOE
Low-density lipoproteins - direct	MIRNA:hsa-miR-8053	hsa-miR-8053	0.0107373	0.0107373	LDLR,ANGPTL3
Low-density lipoproteins - direct	CORUM:7263	ABCG5-ABCG8 complex	0.0499317	0.0499317	ABCG5
Low-density lipoproteins - direct	HP:0012397	Aortic atherosclerotic lesion	3.2517e-11	3.2517e-11	APOB,PCSK9,LDLR,ABCG5,APOE
Low-density lipoproteins - direct	HP:0000799	Renal steatosis	1.19188e-10	1.19188e-10	APOB,PCSK9,LDLR,ABCG5,APOE
Low-density lipoproteins - direct	HP:0031886	Abnormal LDL cholesterol concentration	4.34059e-10	4.34059e-10	APOB,PCSK9,LDLR,ANGPTL3,ABCG5,APOE
Low-density lipoproteins - direct	HP:0010874	Tendon xanthomatosis	5.16214e-10	5.16214e-10	APOB,PCSK9,LDLR,ABCG5,APOE
Low-density lipoproteins - direct	HP:0010979	Abnormality of lipoprotein cholesterol concentration	1.73028e-09	1.73028e-09	APOB,PCSK9,LDLR,ANGPTL3,ABCG5,APOE
Low-density lipoproteins - direct	HP:0005181	Premature coronary artery atherosclerosis	2.20773e-09	2.20773e-09	APOB,PCSK9,LDLR,ABCG5,APOE
Low-density lipoproteins - direct	HP:0006693	Myocardial steatosis	9.38179e-09	9.38179e-09	APOB,PCSK9,LDLR,ABCG5
Low-density lipoproteins - direct	HP:0007201	Cerebral artery atherosclerosis	9.38179e-09	9.38179e-09	APOB,PCSK9,LDLR,ABCG5
Low-density lipoproteins - direct	HP:0030882	Coronary artery aneurysm	2.18836e-08	2.18836e-08	APOB,PCSK9,LDLR,ABCG5
Low-density lipoproteins - direct	HP:0000991	Xanthomatosis	2.52803e-08	2.52803e-08	APOB,PCSK9,LDLR,ABCG5,APOE
Low-density lipoproteins - direct	HP:0005177	Premature arteriosclerosis	4.37528e-08	4.37528e-08	APOB,PCSK9,LDLR,ABCG5
Low-density lipoproteins - direct	HP:0004950	Peripheral arterial stenosis	5.17637e-08	5.17637e-08	APOB,PCSK9,LDLR,ABCG5,APOE
Low-density lipoproteins - direct	HP:0003141	Increased LDL cholesterol concentration	6.09966e-08	6.09966e-08	APOB,PCSK9,LDLR,ABCG5,APOE
Low-density lipoproteins - direct	HP:0001681	Angina pectoris	1.1195e-07	1.1195e-07	APOB,PCSK9,LDLR,ABCG5,APOE
Low-density lipoproteins - direct	HP:0003107	Abnormal circulating cholesterol concentration	1.27494e-07	1.27494e-07	APOB,PCSK9,LDLR,ANGPTL3,ABCG5,APOE
Low-density lipoproteins - direct	HP:0004416	Precocious atherosclerosis	1.31172e-07	1.31172e-07	APOB,PCSK9,LDLR,ABCG5
Low-density lipoproteins - direct	HP:3000062	Abnormal internal carotid artery morphology	1.31172e-07	1.31172e-07	APOB,PCSK9,LDLR,ABCG5
Low-density lipoproteins - direct	HP:0010980	Hyperlipoproteinemia	1.68907e-07	1.68907e-07	APOB,PCSK9,LDLR,ABCG5,APOE
Low-density lipoproteins - direct	HP:0001677	Coronary artery atherosclerosis	6.01843e-07	6.01843e-07	APOB,PCSK9,LDLR,ABCG5,APOE
Low-density lipoproteins - direct	HP:0001084	Corneal arcus	8.51208e-07	8.51208e-07	APOB,PCSK9,LDLR,APOE
Low-density lipoproteins - direct	HP:0008011	Peripheral opacification of the cornea	1.13457e-06	1.13457e-06	APOB,PCSK9,LDLR,APOE
Low-density lipoproteins - direct	HP:0001114	Xanthelasma	1.48318e-06	1.48318e-06	APOB,PCSK9,LDLR,APOE
Low-density lipoproteins - direct	HP:0003124	Hypercholesterolemia	2.1111e-06	2.1111e-06	APOB,PCSK9,LDLR,ABCG5,APOE
Low-density lipoproteins - direct	HP:0010732	Nodular changes affecting the eyelids	2.41386e-06	2.41386e-06	APOB,PCSK9,LDLR,APOE
Low-density lipoproteins - direct	HP:0006704	Abnormal coronary artery morphology	2.46748e-06	2.46748e-06	APOB,PCSK9,LDLR,ABCG5,APOE
Low-density lipoproteins - direct	HP:0004963	Calcification of the aorta	5.50734e-06	5.50734e-06	APOB,PCSK9,LDLR,ABCG5
Low-density lipoproteins - direct	HP:0002621	Atherosclerosis	5.74622e-06	5.74622e-06	APOB,PCSK9,LDLR,ABCG5,APOE
Low-density lipoproteins - direct	HP:0001920	Renal artery stenosis	7.86242e-06	7.86242e-06	APOB,PCSK9,LDLR,ABCG5
Low-density lipoproteins - direct	HP:0002634	Arteriosclerosis	8.35442e-06	8.35442e-06	APOB,PCSK9,LDLR,ABCG5,APOE
Low-density lipoproteins - direct	HP:0033836	Abnormal intrarenal artery morphology	1.27133e-05	1.27133e-05	APOB,PCSK9,LDLR,ABCG5
Low-density lipoproteins - direct	HP:0008776	Abnormal renal artery morphology	1.27133e-05	1.27133e-05	APOB,PCSK9,LDLR,ABCG5
Low-density lipoproteins - direct	HP:0033835	Abnormal renal vascular morphology	1.47425e-05	1.47425e-05	APOB,PCSK9,LDLR,ABCG5
Low-density lipoproteins - direct	HP:0004381	Supravalvular aortic stenosis	1.7005e-05	1.7005e-05	APOB,PCSK9,LDLR,ABCG5
Low-density lipoproteins - direct	HP:0003207	Arterial calcification	1.7005e-05	1.7005e-05	APOB,PCSK9,LDLR,ABCG5
Low-density lipoproteins - direct	HP:0004934	Vascular calcification	2.53659e-05	2.53659e-05	APOB,PCSK9,LDLR,ABCG5
Low-density lipoproteins - direct	HP:0100545	Arterial stenosis	2.69725e-05	2.69725e-05	APOB,PCSK9,LDLR,ABCG5,APOE
Low-density lipoproteins - direct	HP:0003119	Abnormal circulating lipid concentration	3.23595e-05	3.23595e-05	APOB,PCSK9,LDLR,ANGPTL3,ABCG5,APOE
Low-density lipoproteins - direct	HP:0030148	Heart murmur	4.56813e-05	4.56813e-05	APOB,PCSK9,LDLR,ABCG5
Low-density lipoproteins - direct	HP:0011915	Cardiovascular calcification	4.56813e-05	4.56813e-05	APOB,PCSK9,LDLR,ABCG5
Low-density lipoproteins - direct	HP:0003077	Hyperlipidemia	5.24548e-05	5.24548e-05	APOB,PCSK9,LDLR,ABCG5,APOE
Low-density lipoproteins - direct	HP:0031657	Abnormal heart sound	5.65202e-05	5.65202e-05	APOB,PCSK9,LDLR,ABCG5
Low-density lipoproteins - direct	HP:0001397	Hepatic steatosis	0.00014403	0.00014403	APOB,PCSK9,LDLR,ABCG5,APOE
Low-density lipoproteins - direct	HP:0031137	Storage in hepatocytes	0.000154045	0.000154045	APOB,PCSK9,LDLR,ABCG5,APOE
Low-density lipoproteins - direct	HP:0006561	Lipid accumulation in hepatocytes	0.000154045	0.000154045	APOB,PCSK9,LDLR,ABCG5,APOE
Low-density lipoproteins - direct	HP:0001138	Optic neuropathy	0.000299579	0.000299579	APOB,PCSK9,LDLR,ABCG5
Low-density lipoproteins - direct	HP:0009145	Abnormal cerebral artery morphology	0.000742987	0.000742987	APOB,PCSK9,LDLR,ABCG5
Low-density lipoproteins - direct	HP:3000036	Abnormal head blood vessel morphology	0.00087108	0.00087108	APOB,PCSK9,LDLR,ABCG5
Low-density lipoproteins - direct	HP:0001658	Myocardial infarction	0.00141927	0.00141927	APOB,PCSK9,LDLR,ABCG5
Low-density lipoproteins - direct	HP:0033678	Acute coronary syndrome	0.00141927	0.00141927	APOB,PCSK9,LDLR,ABCG5
Low-density lipoproteins - direct	HP:0005344	Abnormal carotid artery morphology	0.00148556	0.00148556	APOB,PCSK9,LDLR,ABCG5
Low-density lipoproteins - direct	HP:0007759	Opacification of the corneal stroma	0.00162505	0.00162505	APOB,PCSK9,LDLR,APOE
Low-density lipoproteins - direct	HP:0011492	Abnormal corneal stroma morphology	0.00219121	0.00219121	APOB,PCSK9,LDLR,APOE
Low-density lipoproteins - direct	HP:0001645	Sudden cardiac death	0.00336225	0.00336225	APOB,PCSK9,LDLR,ABCG5
Low-density lipoproteins - direct	HP:0005162	Abnormal left ventricular function	0.00361713	0.00361713	APOB,PCSK9,LDLR,ABCG5
Low-density lipoproteins - direct	HP:0010981	Hypolipoproteinemia	0.00365124	0.00365124	APOB,ANGPTL3,APOE
Low-density lipoproteins - direct	HP:0200036	Skin nodule	0.00388614	0.00388614	APOB,PCSK9,LDLR,APOE
Low-density lipoproteins - direct	HP:0001699	Sudden death	0.00582573	0.00582573	APOB,PCSK9,LDLR,ABCG5
Low-density lipoproteins - direct	HP:0030872	Abnormal cardiac ventricular function	0.00660911	0.00660911	APOB,PCSK9,LDLR,ABCG5
Low-density lipoproteins - direct	HP:0001695	Cardiac arrest	0.0111412	0.0111412	APOB,PCSK9,LDLR,ABCG5
Low-density lipoproteins - direct	HP:0001679	Abnormal aortic morphology	0.0130735	0.0130735	APOB,PCSK9,LDLR,ABCG5,APOE
Low-density lipoproteins - direct	HP:0001653	Mitral regurgitation	0.013764	0.013764	APOB,PCSK9,LDLR,ABCG5
Low-density lipoproteins - direct	HP:0031652	Abnormal aortic valve physiology	0.0185245	0.0185245	APOB,PCSK9,LDLR,ABCG5
Low-density lipoproteins - direct	HP:0031481	Abnormal mitral valve physiology	0.0189699	0.0189699	APOB,PCSK9,LDLR,ABCG5
Low-density lipoproteins - direct	HP:0034376	Atrioventricular valve regurgitation	0.0266508	0.0266508	APOB,PCSK9,LDLR,ABCG5
Low-density lipoproteins - direct	HP:0002829	Arthralgia	0.0342893	0.0342893	APOB,PCSK9,LDLR,ABCG5
Low-density lipoproteins - direct	HP:0031650	Abnormal atrioventricular valve physiology	0.0364286	0.0364286	APOB,PCSK9,LDLR,ABCG5
Lipoprotein (a)	GO:0015606	spermidine transmembrane transporter activity	3.85602e-07	3.85602e-07	SLC22A2,SLC22A1,SLC22A3
Lipoprotein (a)	GO:0015203	polyamine transmembrane transporter activity	1.34563e-05	1.34563e-05	SLC22A2,SLC22A1,SLC22A3
Lipoprotein (a)	GO:0019534	toxin transmembrane transporter activity	2.15143e-05	2.15143e-05	SLC22A2,SLC22A1,SLC22A3
Lipoprotein (a)	GO:0008504	monoamine transmembrane transporter activity	6.32503e-05	6.32503e-05	SLC22A2,SLC22A1,SLC22A3
Lipoprotein (a)	GO:0005326	neurotransmitter transmembrane transporter activity	0.000259518	0.000259518	SLC22A2,SLC22A1,SLC22A3
Lipoprotein (a)	GO:0015651	quaternary ammonium group transmembrane transporter activity	0.000311192	0.000311192	SLC22A2,SLC22A1,SLC22A3
Lipoprotein (a)	GO:0015489	putrescine transmembrane transporter activity	0.00111163	0.00111163	SLC22A2,SLC22A1
Lipoprotein (a)	GO:0015101	organic cation transmembrane transporter activity	0.00169788	0.00169788	SLC22A2,SLC22A1,SLC22A3
Lipoprotein (a)	GO:0015214	pyrimidine nucleoside transmembrane transporter activity	0.00775982	0.00775982	SLC22A2,SLC22A1
Lipoprotein (a)	GO:0005337	nucleoside transmembrane transporter activity	0.0132841	0.0132841	SLC22A2,SLC22A1
Lipoprotein (a)	GO:0015132	prostaglandin transmembrane transporter activity	0.0243036	0.0243036	SLC22A2,SLC22A1
Lipoprotein (a)	GO:0071714	icosanoid transmembrane transporter activity	0.0287025	0.0287025	SLC22A2,SLC22A1
Lipoprotein (a)	GO:0034185	apolipoprotein binding	0.0385845	0.0385845	LPA,PLG
Lipoprotein (a)	GO:0015848	spermidine transport	6.81802e-06	6.81802e-06	SLC22A2,SLC22A1,SLC22A3
Lipoprotein (a)	GO:1901998	toxin transport	0.000203696	0.000203696	SLC22A2,SLC22A1,SLC22A3
Lipoprotein (a)	GO:0015846	polyamine transport	0.000279889	0.000279889	SLC22A2,SLC22A1,SLC22A3
Lipoprotein (a)	GO:0051610	serotonin uptake	0.000484472	0.000484472	SLC22A2,SLC22A1,SLC22A3
Lipoprotein (a)	GO:0090494	dopamine uptake	0.000946657	0.000946657	SLC22A2,SLC22A1,SLC22A3
Lipoprotein (a)	GO:0015874	norepinephrine transport	0.000946657	0.000946657	SLC22A2,SLC22A1,SLC22A3
Lipoprotein (a)	GO:0090493	catecholamine uptake	0.00114872	0.00114872	SLC22A2,SLC22A1,SLC22A3
Lipoprotein (a)	GO:0006837	serotonin transport	0.00114872	0.00114872	SLC22A2,SLC22A1,SLC22A3
Lipoprotein (a)	GO:0015697	quaternary ammonium group transport	0.00259256	0.00259256	SLC22A2,SLC22A1,SLC22A3
Lipoprotein (a)	GO:0072530	purine-containing compound transmembrane transport	0.00297939	0.00297939	SLC22A2,SLC22A1,SLC22A3
Lipoprotein (a)	GO:0015847	putrescine transport	0.00521661	0.00521661	SLC22A2,SLC22A1
Lipoprotein (a)	GO:0098810	neurotransmitter reuptake	0.00679732	0.00679732	SLC22A2,SLC22A1,SLC22A3
Lipoprotein (a)	GO:0051615	histamine uptake	0.0104264	0.0104264	SLC22A2,SLC22A3
Lipoprotein (a)	GO:0042908	xenobiotic transport	0.01092	0.01092	SLC22A2,SLC22A1,SLC22A3
Lipoprotein (a)	GO:0015872	dopamine transport	0.014046	0.014046	SLC22A2,SLC22A1,SLC22A3
Lipoprotein (a)	GO:0001504	neurotransmitter uptake	0.015206	0.015206	SLC22A2,SLC22A1,SLC22A3
Lipoprotein (a)	GO:0015695	organic cation transport	0.0251357	0.0251357	SLC22A2,SLC22A1,SLC22A3
Lipoprotein (a)	GO:1990962	xenobiotic transport across blood-brain barrier	0.0260319	0.0260319	SLC22A2,SLC22A1
Lipoprotein (a)	GO:0071934	thiamine transmembrane transport	0.0260319	0.0260319	SLC22A2,SLC22A1
Lipoprotein (a)	GO:0051937	catecholamine transport	0.0343643	0.0343643	SLC22A2,SLC22A1,SLC22A3
Lipoprotein (a)	GO:0051620	norepinephrine uptake	0.0364209	0.0364209	SLC22A2,SLC22A3
Lipoprotein (a)	GO:0015888	thiamine transport	0.0364209	0.0364209	SLC22A2,SLC22A1
Lipoprotein (a)	REAC:R-HSA-2161517	Abacavir transmembrane transport	6.65697e-06	6.65697e-06	SLC22A2,SLC22A1,SLC22A3
Lipoprotein (a)	REAC:R-HSA-2161522	Abacavir ADME	7.95509e-05	7.95509e-05	SLC22A2,SLC22A1,SLC22A3
Lipoprotein (a)	REAC:R-HSA-549127	Organic cation transport	7.95509e-05	7.95509e-05	SLC22A2,SLC22A1,SLC22A3
Lipoprotein (a)	REAC:R-HSA-549132	Organic cation/anion/zwitterion transport	0.000300374	0.000300374	SLC22A2,SLC22A1,SLC22A3
Lipoprotein (a)	REAC:R-HSA-112311	Neurotransmitter clearance	0.0247411	0.0247411	SLC22A2,SLC22A1
Lipoprotein (a)	HP:0002588	Duodenal ulcer	0.04159	0.04159	PLG,ARID1B
Phosphate	GO:0050187	phosphoamidase activity	0.0499712	0.0499712	ALPL
Phosphate	GO:0106177	cyclic-GMP-AMP hydrolase activity	0.0499712	0.0499712	ENPP1
Phosphate	WP:WP4790	FGF23 signaling in hypophosphatemic rickets and related disorders	0.00618803	0.00618803	ALPL,ENPP1
Phosphate	WP:WP4808	Endochondral ossification with skeletal dysplasias	0.0472988	0.0472988	ALPL,ENPP1
Phosphate	WP:WP474	Endochondral ossification	0.0472988	0.0472988	ALPL,ENPP1
Total bilirubin	GO:0015020	glucuronosyltransferase activity	7.82185e-16	7.82185e-16	UGT1A7,UGT1A9,UGT1A3,UGT1A1,UGT1A4,UGT1A6,UGT1A10,UGT1A8
Total bilirubin	GO:0046982	protein heterodimerization activity	4.2422e-11	4.2422e-11	UGT1A7,UGT1A9,UGT1A3,UGT1A1,UGT1A4,UGT1A6,UGT1A10,UGT1A8,DGKD
Total bilirubin	GO:0008194	UDP-glycosyltransferase activity	1.04831e-10	1.04831e-10	UGT1A7,UGT1A9,UGT1A3,UGT1A1,UGT1A4,UGT1A6,UGT1A10,UGT1A8
Total bilirubin	GO:0001972	retinoic acid binding	1.05841e-09	1.05841e-09	UGT1A7,UGT1A9,UGT1A3,UGT1A1,UGT1A8
Total bilirubin	GO:0016758	hexosyltransferase activity	1.45531e-09	1.45531e-09	UGT1A7,UGT1A9,UGT1A3,UGT1A1,UGT1A4,UGT1A6,UGT1A10,UGT1A8
Total bilirubin	GO:0016757	glycosyltransferase activity	1.7019e-08	1.7019e-08	UGT1A7,UGT1A9,UGT1A3,UGT1A1,UGT1A4,UGT1A6,UGT1A10,UGT1A8
Total bilirubin	GO:0005501	retinoid binding	2.88083e-08	2.88083e-08	UGT1A7,UGT1A9,UGT1A3,UGT1A1,UGT1A8
Total bilirubin	GO:0019840	isoprenoid binding	2.88083e-08	2.88083e-08	UGT1A7,UGT1A9,UGT1A3,UGT1A1,UGT1A8
Total bilirubin	GO:0042803	protein homodimerization activity	1.64485e-06	1.64485e-06	UGT1A7,UGT1A9,UGT1A3,UGT1A1,UGT1A4,UGT1A6,UGT1A10,UGT1A8,DGKD
Total bilirubin	GO:0033293	monocarboxylic acid binding	2.84668e-06	2.84668e-06	UGT1A7,UGT1A9,UGT1A3,UGT1A1,UGT1A8
Total bilirubin	GO:0046983	protein dimerization activity	7.01262e-06	7.01262e-06	UGT1A7,UGT1A9,UGT1A3,UGT1A1,UGT1A4,UGT1A6,UGT1A10,UGT1A8,DGKD
Total bilirubin	GO:0019899	enzyme binding	5.73376e-05	5.73376e-05	UGT1A5,UGT1A7,UGT1A9,UGT1A3,UGT1A1,UGT1A4,UGT1A6,UGT1A10,UGT1A8,DGKD,ATG16L1
Total bilirubin	GO:0031406	carboxylic acid binding	0.000109563	0.000109563	UGT1A7,UGT1A9,UGT1A3,UGT1A1,UGT1A8
Total bilirubin	GO:0042802	identical protein binding	0.000113013	0.000113013	UGT1A7,UGT1A9,UGT1A3,UGT1A1,UGT1A4,UGT1A6,UGT1A10,UGT1A8,DGKD,HJURP,ATG16L1
Total bilirubin	GO:0043177	organic acid binding	0.000153969	0.000153969	UGT1A7,UGT1A9,UGT1A3,UGT1A1,UGT1A8
Total bilirubin	GO:0016740	transferase activity	0.00249915	0.00249915	UGT1A7,UGT1A9,UGT1A3,UGT1A1,UGT1A4,UGT1A6,UGT1A10,UGT1A8,DGKD,ATG16L1
Total bilirubin	GO:0008289	lipid binding	0.00899249	0.00899249	UGT1A7,UGT1A9,UGT1A3,UGT1A1,UGT1A8,DGKD
Total bilirubin	GO:0015347	sodium-independent organic anion transmembrane transporter activity	0.0316377	0.0316377	SLCO1B3,SLCO1B1
Total bilirubin	GO:0015125	bile acid transmembrane transporter activity	0.0450005	0.0450005	SLCO1B3,SLCO1B1
Total bilirubin	GO:0052695	cellular glucuronidation	9.5106e-20	9.5106e-20	UGT1A5,UGT1A7,UGT1A9,UGT1A3,UGT1A1,UGT1A4,UGT1A6,UGT1A10,UGT1A8
Total bilirubin	GO:0006063	uronic acid metabolic process	2.64153e-19	2.64153e-19	UGT1A5,UGT1A7,UGT1A9,UGT1A3,UGT1A1,UGT1A4,UGT1A6,UGT1A10,UGT1A8
Total bilirubin	GO:0019585	glucuronate metabolic process	2.64153e-19	2.64153e-19	UGT1A5,UGT1A7,UGT1A9,UGT1A3,UGT1A1,UGT1A4,UGT1A6,UGT1A10,UGT1A8
Total bilirubin	GO:0006805	xenobiotic metabolic process	1.27706e-14	1.27706e-14	UGT1A7,UGT1A9,UGT1A3,UGT1A1,UGT1A6,UGT1A10,UGT1A8,SLCO1B3,SLCO1B1,NR1I2
Total bilirubin	GO:0071466	cellular response to xenobiotic stimulus	1.29786e-13	1.29786e-13	UGT1A7,UGT1A9,UGT1A3,UGT1A1,UGT1A6,UGT1A10,UGT1A8,SLCO1B3,SLCO1B1,NR1I2
Total bilirubin	GO:0009812	flavonoid metabolic process	4.9337e-13	4.9337e-13	UGT1A7,UGT1A9,UGT1A3,UGT1A1,UGT1A10,UGT1A8
Total bilirubin	GO:0052696	flavonoid glucuronidation	1.34478e-12	1.34478e-12	UGT1A7,UGT1A9,UGT1A3,UGT1A1,UGT1A8
Total bilirubin	GO:0009410	response to xenobiotic stimulus	2.71791e-12	2.71791e-12	UGT1A7,UGT1A9,UGT1A3,UGT1A1,UGT1A6,UGT1A10,UGT1A8,SLCO1B3,SLCO1B1,NR1I2
Total bilirubin	GO:0042440	pigment metabolic process	2.95531e-12	2.95531e-12	UGT1A7,UGT1A9,UGT1A1,UGT1A4,UGT1A10,UGT1A8,SLCO1B3,SLCO1B1
Total bilirubin	GO:0051552	flavone metabolic process	8.0633e-12	8.0633e-12	UGT1A7,UGT1A9,UGT1A1,UGT1A10,UGT1A8
Total bilirubin	GO:0052697	xenobiotic glucuronidation	2.82028e-11	2.82028e-11	UGT1A7,UGT1A9,UGT1A3,UGT1A1,UGT1A8
Total bilirubin	GO:0042573	retinoic acid metabolic process	1.57173e-07	1.57173e-07	UGT1A7,UGT1A9,UGT1A3,UGT1A1,UGT1A8
Total bilirubin	GO:0033015	tetrapyrrole catabolic process	1.11395e-06	1.11395e-06	UGT1A1,UGT1A4,SLCO1B3,SLCO1B1
Total bilirubin	GO:0006787	porphyrin-containing compound catabolic process	1.11395e-06	1.11395e-06	UGT1A1,UGT1A4,SLCO1B3,SLCO1B1
Total bilirubin	GO:0032787	monocarboxylic acid metabolic process	1.34199e-06	1.34199e-06	UGT1A5,UGT1A7,UGT1A9,UGT1A3,UGT1A1,UGT1A4,UGT1A6,UGT1A10,UGT1A8
Total bilirubin	GO:2001030	negative regulation of cellular glucuronidation	1.70568e-06	1.70568e-06	UGT1A1,UGT1A4,UGT1A10
Total bilirubin	GO:1904224	negative regulation of glucuronosyltransferase activity	1.70568e-06	1.70568e-06	UGT1A1,UGT1A4,UGT1A10
Total bilirubin	GO:1904223	regulation of glucuronosyltransferase activity	1.70568e-06	1.70568e-06	UGT1A1,UGT1A4,UGT1A10
Total bilirubin	GO:0001889	liver development	1.79381e-06	1.79381e-06	UGT1A7,UGT1A9,UGT1A6,UGT1A10,UGT1A8
Total bilirubin	GO:0061008	hepaticobiliary system development	2.00603e-06	2.00603e-06	UGT1A7,UGT1A9,UGT1A6,UGT1A10,UGT1A8
Total bilirubin	GO:2001029	regulation of cellular glucuronidation	6.81802e-06	6.81802e-06	UGT1A1,UGT1A4,UGT1A10
Total bilirubin	GO:0001523	retinoid metabolic process	1.67572e-05	1.67572e-05	UGT1A7,UGT1A9,UGT1A3,UGT1A1,UGT1A8
Total bilirubin	GO:0016101	diterpenoid metabolic process	1.93062e-05	1.93062e-05	UGT1A7,UGT1A9,UGT1A3,UGT1A1,UGT1A8
Total bilirubin	GO:0045922	negative regulation of fatty acid metabolic process	2.70807e-05	2.70807e-05	UGT1A1,UGT1A4,UGT1A10,UGT1A8
Total bilirubin	GO:0006721	terpenoid metabolic process	3.27574e-05	3.27574e-05	UGT1A7,UGT1A9,UGT1A3,UGT1A1,UGT1A8
Total bilirubin	GO:0019752	carboxylic acid metabolic process	6.9899e-05	6.9899e-05	UGT1A5,UGT1A7,UGT1A9,UGT1A3,UGT1A1,UGT1A4,UGT1A6,UGT1A10,UGT1A8
Total bilirubin	GO:0043436	oxoacid metabolic process	8.671e-05	8.671e-05	UGT1A5,UGT1A7,UGT1A9,UGT1A3,UGT1A1,UGT1A4,UGT1A6,UGT1A10,UGT1A8
Total bilirubin	GO:0006082	organic acid metabolic process	9.33799e-05	9.33799e-05	UGT1A5,UGT1A7,UGT1A9,UGT1A3,UGT1A1,UGT1A4,UGT1A6,UGT1A10,UGT1A8
Total bilirubin	GO:0006720	isoprenoid metabolic process	0.000153485	0.000153485	UGT1A7,UGT1A9,UGT1A3,UGT1A1,UGT1A8
Total bilirubin	GO:0006778	porphyrin-containing compound metabolic process	0.00020704	0.00020704	UGT1A1,UGT1A4,SLCO1B3,SLCO1B1
Total bilirubin	GO:0008202	steroid metabolic process	0.000219087	0.000219087	UGT1A7,UGT1A3,UGT1A1,UGT1A4,UGT1A8,NR1I2
Total bilirubin	GO:0046149	pigment catabolic process	0.000279889	0.000279889	UGT1A4,SLCO1B3,SLCO1B1
Total bilirubin	GO:0042167	heme catabolic process	0.000279889	0.000279889	UGT1A4,SLCO1B3,SLCO1B1
Total bilirubin	GO:0033013	tetrapyrrole metabolic process	0.000443847	0.000443847	UGT1A1,UGT1A4,SLCO1B3,SLCO1B1
Total bilirubin	GO:0048732	gland development	0.000589688	0.000589688	UGT1A7,UGT1A9,UGT1A6,UGT1A10,UGT1A8
Total bilirubin	GO:0019217	regulation of fatty acid metabolic process	0.00129603	0.00129603	UGT1A1,UGT1A4,UGT1A10,UGT1A8
Total bilirubin	GO:0006629	lipid metabolic process	0.00146057	0.00146057	UGT1A7,UGT1A9,UGT1A3,UGT1A1,UGT1A4,UGT1A10,UGT1A8,DGKD,NR1I2
Total bilirubin	GO:0042445	hormone metabolic process	0.00173356	0.00173356	UGT1A7,UGT1A9,UGT1A3,UGT1A1,UGT1A8
Total bilirubin	GO:0006789	bilirubin conjugation	0.00174001	0.00174001	UGT1A1,UGT1A4
Total bilirubin	GO:0062014	negative regulation of small molecule metabolic process	0.00212525	0.00212525	UGT1A1,UGT1A4,UGT1A10,UGT1A8
Total bilirubin	GO:0044255	cellular lipid metabolic process	0.00231274	0.00231274	UGT1A7,UGT1A9,UGT1A3,UGT1A1,UGT1A4,UGT1A10,UGT1A8,DGKD
Total bilirubin	GO:0045833	negative regulation of lipid metabolic process	0.0027285	0.0027285	UGT1A1,UGT1A4,UGT1A10,UGT1A8
Total bilirubin	GO:0010565	regulation of cellular ketone metabolic process	0.00672938	0.00672938	UGT1A1,UGT1A4,UGT1A10,UGT1A8
Total bilirubin	GO:0008210	estrogen metabolic process	0.00829267	0.00829267	UGT1A7,UGT1A3,UGT1A1
Total bilirubin	GO:0045912	negative regulation of carbohydrate metabolic process	0.015206	0.015206	UGT1A1,UGT1A4,UGT1A10
Total bilirubin	GO:0070640	vitamin D3 metabolic process	0.017366	0.017366	UGT1A3,UGT1A4
Total bilirubin	GO:0070887	cellular response to chemical stimulus	0.0174887	0.0174887	UGT1A7,UGT1A9,UGT1A3,UGT1A1,UGT1A6,UGT1A10,UGT1A8,SLCO1B3,SLCO1B1,NR1I2
Total bilirubin	GO:0042168	heme metabolic process	0.0177123	0.0177123	UGT1A4,SLCO1B3,SLCO1B1
Total bilirubin	GO:0044281	small molecule metabolic process	0.0200846	0.0200846	UGT1A5,UGT1A7,UGT1A9,UGT1A3,UGT1A1,UGT1A4,UGT1A6,UGT1A10,UGT1A8
Total bilirubin	GO:0009804	coumarin metabolic process	0.0260319	0.0260319	UGT1A7,UGT1A8
Total bilirubin	GO:0009698	phenylpropanoid metabolic process	0.0260319	0.0260319	UGT1A7,UGT1A8
Total bilirubin	GO:0006631	fatty acid metabolic process	0.0295299	0.0295299	UGT1A7,UGT1A1,UGT1A4,UGT1A10,UGT1A8
Total bilirubin	GO:0042221	response to chemical	0.0320496	0.0320496	UGT1A7,UGT1A9,UGT1A3,UGT1A1,UGT1A6,UGT1A10,UGT1A8,SLCO1B3,DGKD,SLCO1B1,NR1I2
Total bilirubin	GO:0005789	endoplasmic reticulum membrane	0.000274885	0.000274885	UGT1A7,UGT1A9,UGT1A3,UGT1A1,UGT1A4,UGT1A6,UGT1A10,UGT1A8
Total bilirubin	GO:0098827	endoplasmic reticulum subcompartment	0.000300106	0.000300106	UGT1A7,UGT1A9,UGT1A3,UGT1A1,UGT1A4,UGT1A6,UGT1A10,UGT1A8
Total bilirubin	GO:0042175	nuclear outer membrane-endoplasmic reticulum membrane network	0.000327285	0.000327285	UGT1A7,UGT1A9,UGT1A3,UGT1A1,UGT1A4,UGT1A6,UGT1A10,UGT1A8
Total bilirubin	GO:0031984	organelle subcompartment	0.00238133	0.00238133	UGT1A7,UGT1A9,UGT1A3,UGT1A1,UGT1A4,UGT1A6,UGT1A10,UGT1A8
Total bilirubin	GO:0005783	endoplasmic reticulum	0.00499311	0.00499311	UGT1A5,UGT1A7,UGT1A9,UGT1A3,UGT1A1,UGT1A4,UGT1A6,UGT1A10,UGT1A8
Total bilirubin	KEGG:00053	Ascorbate and aldarate metabolism	1.02616e-17	1.02616e-17	UGT1A5,UGT1A7,UGT1A9,UGT1A3,UGT1A1,UGT1A4,UGT1A6,UGT1A10,UGT1A8
Total bilirubin	KEGG:04976	Bile secretion	1.15765e-17	1.15765e-17	UGT1A5,UGT1A7,UGT1A9,UGT1A3,UGT1A1,UGT1A4,UGT1A6,UGT1A10,UGT1A8,SLCO1B3,SLCO1B1
Total bilirubin	KEGG:00040	Pentose and glucuronate interconversions	5.04743e-17	5.04743e-17	UGT1A5,UGT1A7,UGT1A9,UGT1A3,UGT1A1,UGT1A4,UGT1A6,UGT1A10,UGT1A8
Total bilirubin	KEGG:00860	Porphyrin metabolism	4.00986e-16	4.00986e-16	UGT1A5,UGT1A7,UGT1A9,UGT1A3,UGT1A1,UGT1A4,UGT1A6,UGT1A10,UGT1A8
Total bilirubin	KEGG:00140	Steroid hormone biosynthesis	1.42438e-14	1.42438e-14	UGT1A5,UGT1A7,UGT1A9,UGT1A3,UGT1A1,UGT1A4,UGT1A6,UGT1A10,UGT1A8
Total bilirubin	KEGG:05204	Chemical carcinogenesis - DNA adducts	2.99216e-14	2.99216e-14	UGT1A5,UGT1A7,UGT1A9,UGT1A3,UGT1A1,UGT1A4,UGT1A6,UGT1A10,UGT1A8
Total bilirubin	KEGG:00982	Drug metabolism - cytochrome P450	3.4463e-14	3.4463e-14	UGT1A5,UGT1A7,UGT1A9,UGT1A3,UGT1A1,UGT1A4,UGT1A6,UGT1A10,UGT1A8
Total bilirubin	KEGG:00830	Retinol metabolism	3.4463e-14	3.4463e-14	UGT1A5,UGT1A7,UGT1A9,UGT1A3,UGT1A1,UGT1A4,UGT1A6,UGT1A10,UGT1A8
Total bilirubin	KEGG:00980	Metabolism of xenobiotics by cytochrome P450	7.6984e-14	7.6984e-14	UGT1A5,UGT1A7,UGT1A9,UGT1A3,UGT1A1,UGT1A4,UGT1A6,UGT1A10,UGT1A8
Total bilirubin	KEGG:00983	Drug metabolism - other enzymes	1.42878e-13	1.42878e-13	UGT1A5,UGT1A7,UGT1A9,UGT1A3,UGT1A1,UGT1A4,UGT1A6,UGT1A10,UGT1A8
Total bilirubin	KEGG:01240	Biosynthesis of cofactors	6.58089e-11	6.58089e-11	UGT1A5,UGT1A7,UGT1A9,UGT1A3,UGT1A1,UGT1A4,UGT1A6,UGT1A10,UGT1A8
Total bilirubin	KEGG:05207	Chemical carcinogenesis - receptor activation	1.22075e-09	1.22075e-09	UGT1A5,UGT1A7,UGT1A9,UGT1A3,UGT1A1,UGT1A4,UGT1A6,UGT1A10,UGT1A8
Total bilirubin	KEGG:01100	Metabolic pathways	0.00403777	0.00403777	UGT1A5,UGT1A7,UGT1A9,UGT1A3,UGT1A1,UGT1A4,UGT1A6,UGT1A10,UGT1A8,DGKD
Total bilirubin	REAC:R-HSA-156588	Glucuronidation	1.32891e-18	1.32891e-18	UGT1A5,UGT1A7,UGT1A9,UGT1A3,UGT1A1,UGT1A4,UGT1A6,UGT1A10,UGT1A8
Total bilirubin	REAC:R-HSA-9748784	Drug ADME	2.01801e-17	2.01801e-17	UGT1A5,UGT1A7,UGT1A9,UGT1A3,UGT1A1,UGT1A4,UGT1A6,UGT1A10,UGT1A8,SLCO1B3,SLCO1B1
Total bilirubin	REAC:R-HSA-9749641	Aspirin ADME	1.25388e-13	1.25388e-13	UGT1A5,UGT1A7,UGT1A9,UGT1A3,UGT1A1,UGT1A4,UGT1A6,UGT1A8
Total bilirubin	REAC:R-HSA-156580	Phase II - Conjugation of compounds	2.03687e-12	2.03687e-12	UGT1A5,UGT1A7,UGT1A9,UGT1A3,UGT1A1,UGT1A4,UGT1A6,UGT1A10,UGT1A8
Total bilirubin	REAC:R-HSA-211859	Biological oxidations	1.32758e-09	1.32758e-09	UGT1A5,UGT1A7,UGT1A9,UGT1A3,UGT1A1,UGT1A4,UGT1A6,UGT1A10,UGT1A8
Total bilirubin	REAC:R-HSA-189483	Heme degradation	9.99665e-07	9.99665e-07	UGT1A1,UGT1A4,SLCO1B3,SLCO1B1
Total bilirubin	REAC:R-HSA-189445	Metabolism of porphyrins	1.25099e-05	1.25099e-05	UGT1A1,UGT1A4,SLCO1B3,SLCO1B1
Total bilirubin	REAC:R-HSA-9753281	Paracetamol ADME	2.01942e-05	2.01942e-05	UGT1A9,UGT1A1,UGT1A6,UGT1A10
Total bilirubin	REAC:R-HSA-9754706	Atorvastatin ADME	4.6609e-05	4.6609e-05	UGT1A3,SLCO1B3,SLCO1B1
Total bilirubin	REAC:R-HSA-1430728	Metabolism	0.00669481	0.00669481	UGT1A5,UGT1A7,UGT1A9,UGT1A3,UGT1A1,UGT1A4,UGT1A6,UGT1A10,UGT1A8,SLCO1B3,SLCO1B1
Total bilirubin	REAC:R-HSA-879518	Transport of organic anions	0.0287915	0.0287915	SLCO1B3,SLCO1B1
Total bilirubin	WP:WP5224	2q37 copy number variation syndrome	3.31882e-17	3.31882e-17	MROH2A,UGT1A7,UGT1A9,UGT1A1,UGT1A4,UGT1A6,UGT1A10,UGT1A8,USP40,TRPM8,DGKD,DNAJB3,HJURP
Total bilirubin	WP:WP698	Glucuronidation	8.33071e-17	8.33071e-17	UGT1A5,UGT1A7,UGT1A9,UGT1A3,UGT1A1,UGT1A4,UGT1A6,UGT1A10,UGT1A8
Total bilirubin	WP:WP1604	Codeine and morphine metabolism	2.52339e-11	2.52339e-11	UGT1A9,UGT1A1,UGT1A6,UGT1A10,UGT1A8,SLCO1B1
Total bilirubin	WP:WP2876	Pregnane X receptor pathway	7.42865e-09	7.42865e-09	UGT1A9,UGT1A1,UGT1A4,UGT1A6,SLCO1B1,NR1I2
Total bilirubin	WP:WP702	Metapathway biotransformation Phase I and II	4.15012e-07	4.15012e-07	UGT1A5,UGT1A7,UGT1A9,UGT1A3,UGT1A1,UGT1A4,UGT1A6,UGT1A10
Total bilirubin	WP:WP229	Irinotecan pathway	1.30759e-06	1.30759e-06	UGT1A9,UGT1A1,UGT1A10,SLCO1B1
Total bilirubin	WP:WP2873	Aryl hydrocarbon receptor pathway	5.68925e-06	5.68925e-06	UGT1A7,UGT1A9,UGT1A1,UGT1A4,UGT1A6
Total bilirubin	WP:WP697	Estrogen metabolism	6.24071e-06	6.24071e-06	UGT1A9,UGT1A3,UGT1A1,UGT1A6
Total bilirubin	WP:WP2875	Constitutive androstane receptor pathway	7.0492e-05	7.0492e-05	UGT1A9,UGT1A1,UGT1A4,UGT1A6
Total bilirubin	WP:WP2882	Nuclear receptors meta-pathway	0.000496673	0.000496673	UGT1A7,UGT1A9,UGT1A1,UGT1A4,UGT1A6,SLCO1B1,NR1I2
Total bilirubin	WP:WP691	Tamoxifen metabolism	0.00150997	0.00150997	UGT1A4,UGT1A10,UGT1A8
Total bilirubin	WP:WP2884	NRF2 pathway	0.00175238	0.00175238	UGT1A7,UGT1A9,UGT1A1,UGT1A4,UGT1A6
Total bilirubin	WP:WP694	Arylamine metabolism	0.00646916	0.00646916	UGT1A9,UGT1A4
Total bilirubin	WP:WP1600	Nicotine metabolism in liver cells	0.00969022	0.00969022	UGT1A9,UGT1A4
Total bilirubin	TF:M11602_1	Factor: TCF-1; motif: ASATCAAAG; match class: 1	1.01959e-06	1.01959e-06	MROH2A,UGT1A5,UGT1A7,UGT1A9,UGT1A3,UGT1A4,UGT1A6,UGT1A10,UGT1A8,SLCO1B3-SLCO1B7,SLCO1B3,DGKD,SLCO1B1
Total bilirubin	TF:M00206	Factor: HNF-1; motif: DGTTAATKAWTNACCAM	5.55683e-06	5.55683e-06	MROH2A,UGT1A5,UGT1A7,UGT1A9,UGT1A3,UGT1A1,UGT1A4,UGT1A10,UGT1A8,SLCO1B3,TRPM8,SLCO1B1
Total bilirubin	TF:M06054	Factor: ZNF99; motif: KGKTGAGGAMCA	0.00358557	0.00358557	UGT1A5,UGT1A3,UGT1A4
Total bilirubin	TF:M11615_1	Factor: TCF-3; motif: ASATCAAAG; match class: 1	0.00405067	0.00405067	UGT1A5,UGT1A3,UGT1A4
Total bilirubin	TF:M11606_1	Factor: LEF-1; motif: ASATCAAAG; match class: 1	0.00417191	0.00417191	UGT1A5,UGT1A7,UGT1A3,UGT1A4,UGT1A6,UGT1A8,SLCO1B3-SLCO1B7,DGKD,SLCO1B1
Total bilirubin	TF:M01011	Factor: HNF-1; motif: NNNNGNTAAWNATTAACYNNN	0.00496762	0.00496762	UGT1A5,UGT1A9,UGT1A3,UGT1A1,UGT1A4,UGT1A6,SLCO1B3-SLCO1B7,SLCO1B3,TRPM8,SLCO1B1,NR1I2
Total bilirubin	TF:M11613	Factor: TCF-3; motif: ASATCAAAG	0.00593275	0.00593275	MROH2A,UGT1A5,UGT1A3,UGT1A1,UGT1A4,UGT1A6,UGT1A8,SLCO1B3,SLCO1B1
Total bilirubin	TF:M04334	Factor: HMX2; motif: ANCAMTTAANN	0.00690335	0.00690335	MROH2A,UGT1A7,UGT1A9,UGT1A1,UGT1A10,UGT1A8,USP40,SLCO1B3-SLCO1B7,SLCO1B3,TRPM8,SAG,DGKD,HJURP,SLCO1B1,NR1I2
Total bilirubin	TF:M10096	Factor: TCF-4; motif: NCCTTTGATSTNN	0.00719765	0.00719765	MROH2A,UGT1A5,UGT1A3,UGT1A1,UGT1A4,UGT1A6,UGT1A8,DGKD,SLCO1B1
Total bilirubin	TF:M03546_1	Factor: Dlx-5; motif: AATTAN; match class: 1	0.00756336	0.00756336	UGT1A5,UGT1A7,UGT1A9,UGT1A3,UGT1A1,UGT1A4,UGT1A6,UGT1A10,UGT1A8,USP40,SLCO1B3-SLCO1B7,SLCO1B3,TRPM8,SAG,DGKD,SLCO1B1
Total bilirubin	TF:M01654_1	Factor: DRI1; motif: AATTAA; match class: 1	0.00756336	0.00756336	UGT1A5,UGT1A7,UGT1A9,UGT1A3,UGT1A1,UGT1A4,UGT1A6,UGT1A10,UGT1A8,USP40,SLCO1B3-SLCO1B7,SLCO1B3,TRPM8,SAG,DGKD,SLCO1B1
Total bilirubin	TF:M07433_1	Factor: TCF-1; motif: NNNSWWCAAAGN; match class: 1	0.0105432	0.0105432	MROH2A,UGT1A5,UGT1A3,UGT1A4,UGT1A6,DGKD,SLCO1B1,NR1I2
Total bilirubin	TF:M03841_1	Factor: PEBP2beta; motif: TGTGGTY; match class: 1	0.011208	0.011208	MROH2A,UGT1A5,UGT1A7,UGT1A3,UGT1A4,UGT1A10,UGT1A8,SLCO1B3-SLCO1B7,SAG,NR1I2
Total bilirubin	TF:M01357	Factor: Pbx1; motif: NYAYMCATCAAWNWNNN	0.0142922	0.0142922	MROH2A,UGT1A5,UGT1A7,UGT1A9,UGT1A3,UGT1A4,UGT1A10,UGT1A8,SLCO1B3-SLCO1B7,SLCO1B3,SAG,SLCO1B1
Total bilirubin	TF:M08190_1	Factor: AR; motif: GGAACGGWACATGTTCT; match class: 1	0.0161307	0.0161307	UGT1A5,UGT1A7,UGT1A9,UGT1A3,UGT1A4,UGT1A10,UGT1A8,ATG16L1,SLCO1B1,NR1I2
Total bilirubin	TF:M02162	Factor: HNF1A; motif: GGTTAATNATTAMC	0.0167336	0.0167336	UGT1A5,UGT1A9,UGT1A3,UGT1A1,UGT1A4,SLCO1B3-SLCO1B7,SLCO1B3,SLCO1B1
Total bilirubin	TF:M01022	Factor: LEF-1; motif: NWTCAAAGNN	0.016755	0.016755	MROH2A,UGT1A5,UGT1A3,UGT1A1,UGT1A4,UGT1A6,UGT1A8,TRPM8,DGKD,ATG16L1,SLCO1B1,NR1I2
Total bilirubin	TF:M08773	Factor: HOXA7; motif: NYMATTAN	0.0171929	0.0171929	UGT1A5,UGT1A7,UGT1A9,UGT1A3,UGT1A1,UGT1A4,UGT1A10,UGT1A8,USP40,SLCO1B3-SLCO1B7,SLCO1B3,TRPM8,SAG,SLCO1B1
Total bilirubin	TF:M12558	Factor: TCF7; motif: NNCTTTGAWNN	0.018147	0.018147	MROH2A,UGT1A5,UGT1A3,UGT1A1,UGT1A4,UGT1A6,UGT1A8,SLCO1B3,DGKD,SLCO1B1
Total bilirubin	TF:M01022_1	Factor: LEF-1; motif: NWTCAAAGNN; match class: 1	0.0218012	0.0218012	MROH2A,UGT1A5,UGT1A3,UGT1A4,UGT1A6
Total bilirubin	TF:M10091	Factor: TCF-1; motif: NNNMACATCAAAGNNN	0.0233354	0.0233354	MROH2A,UGT1A5,UGT1A3,UGT1A1,UGT1A4,UGT1A6,UGT1A10,UGT1A8,DGKD,SLCO1B1
Total bilirubin	TF:M05883	Factor: ZNF709; motif: NGRWCCAAACCC	0.0236411	0.0236411	UGT1A5,UGT1A7,UGT1A9,UGT1A3,UGT1A6,UGT1A10,UGT1A8,USP40,HJURP
Total bilirubin	TF:M07044	Factor: HNF-1alpha; motif: NGNNAAWNATTAACNN	0.0302625	0.0302625	UGT1A5,UGT1A9,UGT1A3,UGT1A1,UGT1A4,SLCO1B3-SLCO1B7,SLCO1B3,SLCO1B1,NR1I2
Total bilirubin	TF:M12674	Factor: TCF4; motif: NNCTTTGATSTN	0.0349859	0.0349859	MROH2A,UGT1A5,UGT1A3,UGT1A1,UGT1A4,UGT1A6,UGT1A8,SLCO1B1
Total bilirubin	TF:M00790	Factor: HNF-1; motif: WRGTTAATNATTAACNNN	0.0376735	0.0376735	UGT1A5,UGT1A9,UGT1A3,UGT1A1,UGT1A4,UGT1A6,SLCO1B3-SLCO1B7,SLCO1B3,TRPM8,SLCO1B1,NR1I2
Total bilirubin	TF:M11153	Factor: MESP2; motif: NAMCATATGKYN	0.0379309	0.0379309	MROH2A,UGT1A5,UGT1A7,UGT1A3,UGT1A10,TRPM8
Total bilirubin	TF:M01357_1	Factor: Pbx1; motif: NYAYMCATCAAWNWNNN; match class: 1	0.0432604	0.0432604	UGT1A7,UGT1A3,UGT1A8,SLCO1B3-SLCO1B7,SLCO1B1
Total bilirubin	TF:M04073	Factor: POU2F2; motif: NWTRMATATKCAWN	0.045788	0.045788	UGT1A5,UGT1A3,UGT1A4,UGT1A6,UGT1A10,UGT1A8,SLCO1B3-SLCO1B7,SLCO1B3,TRPM8,DGKD,HJURP,ATG16L1,SLCO1B1
Total bilirubin	TF:M08901	Factor: TCF3; motif: DCATCAAAGB	0.0481228	0.0481228	MROH2A,UGT1A5,UGT1A3,UGT1A1,UGT1A4,UGT1A6,UGT1A10,UGT1A8,DGKD,ATG16L1,SLCO1B1
Total bilirubin	HP:0031811	Bilirubinuria	0.000418069	0.000418069	SLCO1B3,SLCO1B1
Total bilirubin	HP:0032106	Conjunctival icterus	0.00417725	0.00417725	SLCO1B3,SLCO1B1
Total bilirubin	HP:0001046	Intermittent jaundice	0.0150215	0.0150215	SLCO1B3,SLCO1B1
Total bilirubin	HP:0010473	Porphyrinuria	0.0150215	0.0150215	SLCO1B3,SLCO1B1
Total bilirubin	HP:0010984	Digenic inheritance	0.0379189	0.0379189	SLCO1B3,SLCO1B1
Total bilirubin	HP:0033479	Abnormal circulating bilirubin concentration	0.0407525	0.0407525	UGT1A1,SLCO1B3,SLCO1B1
Total bilirubin	HP:0002904	Hyperbilirubinemia	0.0407525	0.0407525	UGT1A1,SLCO1B3,SLCO1B1
Total protein	GO:0019864	IgG binding	8.62867e-05	8.62867e-05	FCGRT,FCGR2B
Total protein	GO:0019865	immunoglobulin binding	0.000784664	0.000784664	FCGRT,FCGR2B
Total protein	GO:0030889	negative regulation of B cell proliferation	0.00227897	0.00227897	TNFRSF13B,FCGR2B
Total protein	GO:0050869	negative regulation of B cell activation	0.00875667	0.00875667	TNFRSF13B,FCGR2B
Total protein	GO:0030888	regulation of B cell proliferation	0.0328632	0.0328632	TNFRSF13B,FCGR2B
Total protein	GO:0050672	negative regulation of lymphocyte proliferation	0.0481192	0.0481192	TNFRSF13B,FCGR2B
Total protein	GO:0032945	negative regulation of mononuclear cell proliferation	0.0498035	0.0498035	TNFRSF13B,FCGR2B
Triglycerides	GO:0070325	lipoprotein particle receptor binding	2.81434e-05	2.81434e-05	APOC3,APOB,APOA5
Triglycerides	GO:0035473	lipase binding	0.000249004	0.000249004	APOB,APOA5
Triglycerides	GO:0008201	heparin binding	0.0016295	0.0016295	APOB,APOA5,LPL
Triglycerides	GO:0055102	lipase inhibitor activity	0.00193864	0.00193864	APOC3,ANGPTL3
Triglycerides	GO:0005539	glycosaminoglycan binding	0.00538635	0.00538635	APOB,APOA5,LPL
Triglycerides	GO:0050750	low-density lipoprotein particle receptor binding	0.00627364	0.00627364	APOB,APOA5
Triglycerides	GO:1901681	sulfur compound binding	0.00890012	0.00890012	APOB,APOA5,LPL
Triglycerides	GO:0005102	signaling receptor binding	0.018393	0.018393	APOC3,APOB,ANGPTL3,APOA5,LPL
Triglycerides	GO:0015485	cholesterol binding	0.0326611	0.0326611	APOC3,APOA5
Triglycerides	GO:0097367	carbohydrate derivative binding	0.0457528	0.0457528	APOB,APOA5,LPL,SIK3
Triglycerides	GO:0032934	sterol binding	0.0464701	0.0464701	APOC3,APOA5
Triglycerides	GO:0042632	cholesterol homeostasis	8.79881e-08	8.79881e-08	APOC3,APOB,ANGPTL3,APOA5,LPL
Triglycerides	GO:0055092	sterol homeostasis	9.43496e-08	9.43496e-08	APOC3,APOB,ANGPTL3,APOA5,LPL
Triglycerides	GO:0034369	plasma lipoprotein particle remodeling	4.9217e-07	4.9217e-07	APOC3,APOB,APOA5,LPL
Triglycerides	GO:0034368	protein-lipid complex remodeling	4.9217e-07	4.9217e-07	APOC3,APOB,APOA5,LPL
Triglycerides	GO:0034367	protein-containing complex remodeling	6.58493e-07	6.58493e-07	APOC3,APOB,APOA5,LPL
Triglycerides	GO:0070328	triglyceride homeostasis	7.55899e-07	7.55899e-07	APOC3,ANGPTL3,APOA5,LPL
Triglycerides	GO:0055090	acylglycerol homeostasis	7.55899e-07	7.55899e-07	APOC3,ANGPTL3,APOA5,LPL
Triglycerides	GO:0055088	lipid homeostasis	1.79559e-06	1.79559e-06	APOC3,APOB,ANGPTL3,APOA5,LPL
Triglycerides	GO:0071827	plasma lipoprotein particle organization	2.42808e-06	2.42808e-06	APOC3,APOB,APOA5,LPL
Triglycerides	GO:0071825	protein-lipid complex subunit organization	2.95776e-06	2.95776e-06	APOC3,APOB,APOA5,LPL
Triglycerides	GO:0097006	regulation of plasma lipoprotein particle levels	1.42203e-05	1.42203e-05	APOC3,APOB,APOA5,LPL
Triglycerides	GO:0034372	very-low-density lipoprotein particle remodeling	1.73076e-05	1.73076e-05	APOC3,APOA5,LPL
Triglycerides	GO:0034370	triglyceride-rich lipoprotein particle remodeling	1.73076e-05	1.73076e-05	APOC3,APOA5,LPL
Triglycerides	GO:0006641	triglyceride metabolic process	3.05502e-05	3.05502e-05	APOC3,APOB,APOA5,LPL
Triglycerides	GO:0051004	regulation of lipoprotein lipase activity	5.34349e-05	5.34349e-05	APOC3,ANGPTL3,APOA5
Triglycerides	GO:0006639	acylglycerol metabolic process	0.000108889	0.000108889	APOC3,APOB,APOA5,LPL
Triglycerides	GO:0006638	neutral lipid metabolic process	0.000108889	0.000108889	APOC3,APOB,APOA5,LPL
Triglycerides	GO:0034377	plasma lipoprotein particle assembly	0.000120875	0.000120875	APOC3,APOB,APOA5
Triglycerides	GO:0065005	protein-lipid complex assembly	0.000158792	0.000158792	APOC3,APOB,APOA5
Triglycerides	GO:0019433	triglyceride catabolic process	0.000158792	0.000158792	APOC3,APOA5,LPL
Triglycerides	GO:0010876	lipid localization	0.000238685	0.000238685	APOC3,APOB,ANGPTL3,APOA5,LPL
Triglycerides	GO:1905952	regulation of lipid localization	0.000284559	0.000284559	APOC3,APOB,APOA5,LPL
Triglycerides	GO:0046461	neutral lipid catabolic process	0.000512186	0.000512186	APOC3,APOA5,LPL
Triglycerides	GO:0046464	acylglycerol catabolic process	0.000512186	0.000512186	APOC3,APOA5,LPL
Triglycerides	GO:0050994	regulation of lipid catabolic process	0.00126542	0.00126542	APOC3,ANGPTL3,APOA5
Triglycerides	GO:0044242	cellular lipid catabolic process	0.00147329	0.00147329	APOC3,ANGPTL3,APOA5,LPL
Triglycerides	GO:0046503	glycerolipid catabolic process	0.00266256	0.00266256	APOC3,APOA5,LPL
Triglycerides	GO:0051005	negative regulation of lipoprotein lipase activity	0.00321367	0.00321367	APOC3,ANGPTL3
Triglycerides	GO:0010886	positive regulation of cholesterol storage	0.00321367	0.00321367	APOB,LPL
Triglycerides	GO:0010901	regulation of very-low-density lipoprotein particle remodeling	0.00321367	0.00321367	APOC3,APOA5
Triglycerides	GO:0016042	lipid catabolic process	0.00337343	0.00337343	APOC3,ANGPTL3,APOA5,LPL
Triglycerides	GO:0019915	lipid storage	0.00389221	0.00389221	APOB,ANGPTL3,LPL
Triglycerides	GO:0060191	regulation of lipase activity	0.00612605	0.00612605	APOC3,ANGPTL3,APOA5
Triglycerides	GO:0034379	very-low-density lipoprotein particle assembly	0.00963155	0.00963155	APOC3,APOB
Triglycerides	GO:0006631	fatty acid metabolic process	0.00972876	0.00972876	APOC3,ANGPTL3,APOA5,LPL
Triglycerides	GO:0048878	chemical homeostasis	0.00988659	0.00988659	APOC3,APOB,ANGPTL3,APOA5,LPL
Triglycerides	GO:0008203	cholesterol metabolic process	0.0100203	0.0100203	APOB,ANGPTL3,APOA5
Triglycerides	GO:0030301	cholesterol transport	0.0110253	0.0110253	APOC3,APOB,APOA5
Triglycerides	GO:0015918	sterol transport	0.0128447	0.0128447	APOC3,APOB,APOA5
Triglycerides	GO:0046486	glycerolipid metabolic process	0.0129476	0.0129476	APOC3,APOB,APOA5,LPL
Triglycerides	GO:1902652	secondary alcohol metabolic process	0.0132308	0.0132308	APOB,ANGPTL3,APOA5
Triglycerides	GO:0010896	regulation of triglyceride catabolic process	0.0141194	0.0141194	APOC3,APOA5
Triglycerides	GO:0016125	sterol metabolic process	0.0148523	0.0148523	APOB,ANGPTL3,APOA5
Triglycerides	GO:0033700	phospholipid efflux	0.0166824	0.0166824	APOC3,APOA5
Triglycerides	GO:0044255	cellular lipid metabolic process	0.0197261	0.0197261	APOC3,APOB,ANGPTL3,APOA5,LPL
Triglycerides	GO:0060192	negative regulation of lipase activity	0.0224461	0.0224461	APOC3,ANGPTL3
Triglycerides	GO:0006633	fatty acid biosynthetic process	0.0243556	0.0243556	APOC3,APOA5,LPL
Triglycerides	GO:0010885	regulation of cholesterol storage	0.0256464	0.0256464	APOB,LPL
Triglycerides	GO:0010744	positive regulation of macrophage derived foam cell differentiation	0.0326831	0.0326831	APOB,LPL
Triglycerides	GO:0010878	cholesterol storage	0.0326831	0.0326831	APOB,LPL
Triglycerides	GO:0010884	positive regulation of lipid storage	0.0448262	0.0448262	APOB,LPL
Triglycerides	GO:0042627	chylomicron	8.60029e-07	8.60029e-07	APOC3,APOB,APOA5
Triglycerides	GO:0034361	very-low-density lipoprotein particle	3.25737e-06	3.25737e-06	APOC3,APOB,APOA5
Triglycerides	GO:0034385	triglyceride-rich plasma lipoprotein particle	3.25737e-06	3.25737e-06	APOC3,APOB,APOA5
Triglycerides	GO:1990777	lipoprotein particle	1.26564e-05	1.26564e-05	APOC3,APOB,APOA5
Triglycerides	GO:0034358	plasma lipoprotein particle	1.26564e-05	1.26564e-05	APOC3,APOB,APOA5
Triglycerides	GO:0032994	protein-lipid complex	1.85687e-05	1.85687e-05	APOC3,APOB,APOA5
Triglycerides	GO:0034363	intermediate-density lipoprotein particle	0.000122685	0.000122685	APOC3,APOB
Triglycerides	GO:0034364	high-density lipoprotein particle	0.00348428	0.00348428	APOC3,APOA5
Triglycerides	GO:0034359	mature chylomicron	0.0499767	0.0499767	APOB
Triglycerides	GO:0034360	chylomicron remnant	0.0499767	0.0499767	APOB
Triglycerides	KEGG:04979	Cholesterol metabolism	9.66804e-07	9.66804e-07	APOC3,APOB,ANGPTL3,LPL
Triglycerides	KEGG:03320	PPAR signaling pathway	0.000702849	0.000702849	APOC3,APOA5,LPL
Triglycerides	KEGG:04975	Fat digestion and absorption	0.0192968	0.0192968	APOB,PLA2G12A
Triglycerides	REAC:R-HSA-8963899	Plasma lipoprotein remodeling	2.14332e-10	2.14332e-10	APOC3,APOB,ANGPTL3,APOA5,LPL
Triglycerides	REAC:R-HSA-8963901	Chylomicron remodeling	1.20684e-09	1.20684e-09	APOC3,APOB,APOA5,LPL
Triglycerides	REAC:R-HSA-174824	Plasma lipoprotein assembly, remodeling, and clearance	1.38157e-08	1.38157e-08	APOC3,APOB,ANGPTL3,APOA5,LPL
Triglycerides	REAC:R-HSA-8963889	Assembly of active LPL and LIPC lipase complexes	1.68239e-05	1.68239e-05	ANGPTL3,APOA5,LPL
Triglycerides	REAC:R-HSA-975634	Retinoid metabolism and transport	0.000271579	0.000271579	APOC3,APOB,LPL
Triglycerides	REAC:R-HSA-6806667	Metabolism of fat-soluble vitamins	0.000354372	0.000354372	APOC3,APOB,LPL
Triglycerides	REAC:R-HSA-382551	Transport of small molecules	0.00160229	0.00160229	APOC3,APOB,ANGPTL3,APOA5,LPL
Triglycerides	REAC:R-HSA-8963888	Chylomicron assembly	0.00250513	0.00250513	APOC3,APOB
Triglycerides	REAC:R-HSA-2187338	Visual phototransduction	0.00308377	0.00308377	APOC3,APOB,LPL
Triglycerides	REAC:R-HSA-8963898	Plasma lipoprotein assembly	0.0085006	0.0085006	APOC3,APOB
Triglycerides	REAC:R-HSA-196854	Metabolism of vitamins and cofactors	0.0210028	0.0210028	APOC3,APOB,LPL
Triglycerides	WP:WP430	Statin inhibition of cholesterol production	2.3557e-07	2.3557e-07	APOC3,APOB,APOA5,LPL
Triglycerides	WP:WP3601	Lipid particles composition	2.44293e-06	2.44293e-06	APOC3,APOB,LPL
Triglycerides	WP:WP5304	Cholesterol metabolism	7.64007e-06	7.64007e-06	APOC3,APOB,ANGPTL3,LPL
Triglycerides	WP:WP5108	Familial hyperlipidemia type 1	1.65752e-05	1.65752e-05	ANGPTL3,APOA5,LPL
Triglycerides	WP:WP3942	PPAR signaling pathway	0.000959931	0.000959931	APOC3,APOA5,LPL
Triglycerides	WP:WP5112	Familial hyperlipidemia type 5	0.00433503	0.00433503	APOA5,LPL
Triglycerides	WP:WP5109	Familial hyperlipidemia type 2	0.0049527	0.0049527	APOB,LPL
Triglycerides	WP:WP4522	Metabolic pathway of LDL, HDL and TG, including diseases	0.00561122	0.00561122	APOB,LPL
Triglycerides	WP:WP5323	Fatty Acids and Lipoproteins Transport in Hepatocytes	0.00603138	0.00603138	APOC3,APOB,APOA5,LPL
Triglycerides	WP:WP5111	Familial hyperlipidemia type 4	0.00951519	0.00951519	APOA5,LPL
Triglycerides	WP:WP2878	PPAR-alpha pathway	0.0133696	0.0133696	APOC3,APOA5
Triglycerides	HP:0003563	Decreased LDL cholesterol concentration	1.08109e-06	1.08109e-06	APOC3,APOB,ANGPTL3,APOA5
Triglycerides	HP:0031886	Abnormal LDL cholesterol concentration	1.13274e-06	1.13274e-06	APOC3,APOB,ANGPTL3,APOA5,LPL
Triglycerides	HP:0010979	Abnormality of lipoprotein cholesterol concentration	3.52802e-06	3.52802e-06	APOC3,APOB,ANGPTL3,APOA5,LPL
Triglycerides	HP:0010981	Hypolipoproteinemia	3.56276e-05	3.56276e-05	APOC3,APOB,ANGPTL3,APOA5
Triglycerides	HP:0003107	Abnormal circulating cholesterol concentration	0.000121511	0.000121511	APOC3,APOB,ANGPTL3,APOA5,LPL
Triglycerides	HP:0010980	Hyperlipoproteinemia	0.000136341	0.000136341	APOC3,APOB,APOA5,LPL
Triglycerides	HP:0031888	Abnormal HDL cholesterol concentration	0.0036775	0.0036775	APOC3,APOB,APOA5
Triglycerides	HP:0000991	Xanthomatosis	0.00593755	0.00593755	APOB,APOA5,LPL
Triglycerides	HP:0012238	Increased circulating chylomicron concentration	0.0106962	0.0106962	APOA5,LPL
Triglycerides	HP:0031887	Abnormal chylomicron concentration	0.0106962	0.0106962	APOA5,LPL
Triglycerides	HP:0003119	Abnormal circulating lipid concentration	0.0113956	0.0113956	APOC3,APOB,ANGPTL3,APOA5,LPL
Triglycerides	HP:0003077	Hyperlipidemia	0.0125761	0.0125761	APOC3,APOB,APOA5,LPL
Triglycerides	HP:0003362	Increased VLDL cholesterol concentration	0.0178148	0.0178148	APOA5,LPL
Triglycerides	HP:0031889	Abnormal VLDL cholesterol concentration	0.0178148	0.0178148	APOA5,LPL
Urate	GO:0015143	urate transmembrane transporter activity	0.000216255	0.000216255	SLC22A12,SLC2A9
Urate	GO:0030165	PDZ domain binding	0.0261603	0.0261603	SLC22A12,PDZK1
Urate	GO:0046415	urate metabolic process	2.75653e-06	2.75653e-06	SLC22A12,SLC2A9,SLC22A11
Urate	GO:0015747	urate transport	0.00140644	0.00140644	SLC22A12,SLC2A9
Urate	GO:0016324	apical plasma membrane	0.00782147	0.00782147	SLC22A12,PDZK1,SLC22A11
Urate	GO:0031526	brush border membrane	0.0107653	0.0107653	SLC22A12,PDZK1
Urate	GO:0045177	apical part of cell	0.0110616	0.0110616	SLC22A12,PDZK1,SLC22A11
Urate	GO:0005903	brush border	0.0282672	0.0282672	SLC22A12,PDZK1
Urate	REAC:R-HSA-561048	Organic anion transport	0.000167822	0.000167822	SLC22A12,SLC22A11
Urate	REAC:R-HSA-549132	Organic cation/anion/zwitterion transport	0.00175995	0.00175995	SLC22A12,SLC22A11
Urate	REAC:R-HSA-425407	SLC-mediated transmembrane transport	0.00759128	0.00759128	SLC22A12,SLC2A9,SLC22A11
Urate	CORUM:6793	PDZK1-NHERF1-EZR complex	0.0499317	0.0499317	PDZK1
Urate	HP:0008651	Uric acid urolithiasis independent of gout	0.000179593	0.000179593	SLC22A12,SLC2A9
Urate	HP:0000791	Uric acid nephrolithiasis	0.00179519	0.00179519	SLC22A12,SLC2A9
Urate	HP:0012595	Mild proteinuria	0.00269242	0.00269242	SLC22A12,SLC2A9
Urate	HP:0003149	Hyperuricosuria	0.00645913	0.00645913	SLC22A12,SLC2A9
Urate	HP:0012610	Abnormality of urinary uric acid level	0.0118369	0.0118369	SLC22A12,SLC2A9
Urate	HP:0030973	Postexertional symptom exacerbation	0.016316	0.016316	SLC22A12,SLC2A9
Urate	HP:0003537	Hypouricemia	0.0215097	0.0215097	SLC22A12,SLC2A9
Urate	HP:0003138	Increased blood urea nitrogen	0.0306387	0.0306387	SLC22A12,SLC2A9
Urate	HP:0031970	Abnormal blood urea nitrogen concentration	0.0340383	0.0340383	SLC22A12,SLC2A9
Vitamin D	GO:0004397	histidine ammonia-lyase activity	0.0497989	0.0497989	HAL
Vitamin D	REAC:R-HSA-5579027	Defective CYP27B1 causes VDDR1B	0.0498271	0.0498271	CYP2R1
Height	GO:0016941	natriuretic peptide receptor activity	0.000696643	0.000696643	NPR3,NPR2
Height	GO:0051427	hormone receptor binding	0.0499533	0.0499533	GHRH,GH1
Height	GO:0001501	skeletal system development	2.10932e-06	2.10932e-06	FGFR3,NPR3,HAPLN3,IHH,GH1,DDR2,FGF2
Height	GO:0048589	developmental growth	0.00288396	0.00288396	FGFR3,GHRH,GH1,DDR2,FGF2
Height	GO:0048638	regulation of developmental growth	0.0125463	0.0125463	FGFR3,GHRH,GH1,FGF2
Height	GO:0040018	positive regulation of multicellular organism growth	0.0188272	0.0188272	GHRH,GH1
Height	GO:0043568	positive regulation of insulin-like growth factor receptor signaling pathway	0.0250906	0.0250906	GHRH,GH1
Height	GO:0035265	organ growth	0.0279706	0.0279706	FGFR3,DDR2,FGF2
Height	GO:0003416	endochondral bone growth	0.0322436	0.0322436	FGFR3,DDR2
Height	GO:0007167	enzyme-linked receptor protein signaling pathway	0.0385552	0.0385552	FGFR3,NPR2,GHRH,GH1,DDR2,FGF2
Height	GO:0035988	chondrocyte proliferation	0.0492128	0.0492128	FGFR3,DDR2
Height	GO:0098868	bone growth	0.0492128	0.0492128	FGFR3,DDR2
Height	REAC:R-HSA-2033514	FGFR3 mutant receptor activation	0.00587253	0.00587253	FGFR3,FGF2
Height	REAC:R-HSA-1839130	Signaling by activated point mutants of FGFR3	0.00587253	0.00587253	FGFR3,FGF2
Height	REAC:R-HSA-5655332	Signaling by FGFR3 in disease	0.0221084	0.0221084	FGFR3,FGF2
Height	WP:WP474	Endochondral ossification	4.79996e-08	4.79996e-08	FGFR3,IHH,GH1,DDR2,FGF2
Height	WP:WP4808	Endochondral ossification with skeletal dysplasias	4.79996e-08	4.79996e-08	FGFR3,IHH,GH1,DDR2,FGF2
Height	WP:WP4767	FGFR3 signaling in chondrocyte proliferation and terminal differentiation	0.000110346	0.000110346	FGFR3,NPR2,IHH
Height	WP:WP4194	Hormonal control of pubertal growth spurt	0.000618187	0.000618187	GHRH,GH1
Height	WP:WP4787	Osteoblast differentiation and related diseases	0.00973518	0.00973518	FGFR3,IHH,FGF2
Height	HP:0005920	Abnormal epiphysis morphology of the phalanges of the hand	0.000136341	0.000136341	FGFR3,NPR3,NPR2,IHH
Height	HP:0005924	Abnormal hand epiphysis morphology	0.000434032	0.000434032	FGFR3,NPR3,NPR2,IHH
Height	HP:0003839	Abnormality of upper limb epiphysis morphology	0.000627295	0.000627295	FGFR3,NPR3,NPR2,IHH
Height	HP:0001230	Broad metacarpals	0.00176609	0.00176609	NPR2,IHH,DDR2
Height	HP:0010014	Abnormality of the epiphysis of the 1st metacarpal	0.00178516	0.00178516	NPR3,IHH
Height	HP:0005916	Abnormal metacarpal morphology	0.00341809	0.00341809	FGFR3,NPR3,NPR2,IHH,DDR2
Height	HP:0009834	Abnormal proximal phalanx morphology of the hand	0.00593755	0.00593755	FGFR3,NPR3,IHH
Height	HP:0010230	Cone-shaped epiphyses of the phalanges of the hand	0.00593755	0.00593755	FGFR3,NPR2,IHH
Height	HP:0034281	Phalangeal cone-shaped epiphyses	0.00661854	0.00661854	FGFR3,NPR2,IHH
Height	HP:0005930	Abnormal epiphysis morphology	0.0102317	0.0102317	FGFR3,NPR3,NPR2,IHH,DDR2
Height	HP:0006505	Abnormal limb epiphysis morphology	0.0166999	0.0166999	FGFR3,NPR3,NPR2,IHH
Height	HP:0010245	Abnormality of the epiphyses of the proximal phalanges of the hand	0.0178148	0.0178148	NPR3,IHH
Height	HP:0003498	Disproportionate short stature	0.0188229	0.0188229	FGFR3,NPR2,IHH,DDR2
Height	HP:0002984	Hypoplasia of the radius	0.0206266	0.0206266	FGFR3,NPR2,IHH
Height	HP:0003015	Flared metaphysis	0.0309606	0.0309606	FGFR3,NPR2,DDR2
Height	HP:0010241	Short proximal phalanx of finger	0.0373596	0.0373596	FGFR3,IHH
Height	HP:0002991	Abnormality of fibula morphology	0.0467576	0.0467576	FGFR3,IHH,DDR2
Height	HP:0032107	Limbal stem cell deficiency	0.0497785	0.0497785	FGFR3,DDR2
