# Supplementary material for: A method to estimate the contribution of rare coding variants to complex trait heritability
Source: Nat Commun. 2024 Feb 9;15:1245. doi: 10.1038/s41467-024-45407-8 (PMC10858280; doi:10.1038/s41467-024-45407-8)
Supplement: Supplementary file 10 — Source data [file 41467_2024_45407_MOESM10_ESM.xlsx]

## Sheet: fig2 and fig3
TRAIT	GENE_BURDEN_H2	GENE_BURDEN_LCL	GENE_BURDEN_UCL	GENE_WISE_H2	GENE_WISE_LCL	GENE_WISE_UCL	EXOME_WIDE_H2	EXOME_WIDE_LCL	EXOME_WIDE_UCL	Exome-wise vs Gene burden	Gene-wise h2 vs Gene burden	Gene-wise vs Exome-wise
Albumin	0.0099	0.007	0.0128	0.0554	0.0258	0.0849	0.0543	0.0257	0.0829	0.82	0.82	0.02
Alkaline phosphatase	0.0438	0.0406	0.0469	0.1426	0.1129	0.1723	0.1384	0.1097	0.1671	0.68	0.69	0.03
Alanine aminotransferase	0.0161	0.0132	0.0191	0.0795	0.0499	0.1091	0.0778	0.0492	0.1064	0.79	0.8	0.02
Apolipoprotein A-1	0.0129	0.01	0.0158	0.0473	0.0177	0.0768	0.0456	0.017	0.0742	0.72	0.73	0.04
Apolipoprotein B	0.0151	0.0122	0.018	0.097	0.0674	0.1266	0.0958	0.0672	0.1245	0.84	0.84	0.01
Aspartate aminotransferase	0.0101	0.0072	0.013	0.0557	0.0261	0.0853	0.0586	0.0301	0.0872	0.83	0.82	-0.05
Calcium	0.0065	0.0036	0.0093	0.0485	0.0189	0.0781	0.0506	0.0221	0.0792	0.87	0.87	-0.04
Cholesterol	0.0137	0.0108	0.0166	0.074	0.0444	0.1036	0.0756	0.047	0.1042	0.82	0.81	-0.02
Creatinine	0.013	0.0101	0.0159	0.0612	0.0317	0.0908	0.0593	0.0308	0.0879	0.78	0.79	0.03
C-reactive protein	0.0142	0.0113	0.0171	0.0714	0.0418	0.1009	0.0662	0.0376	0.0948	0.79	0.8	0.07
Cystatin C	0.0144	0.0115	0.0173	0.0778	0.0482	0.1074	0.0779	0.0493	0.1065	0.81	0.81	0
Direct bilirubin	0.01	0.0071	0.0129	0.0992	0.0695	0.1288	0.0849	0.0563	0.1135	0.88	0.9	0.14
Gamma glutamyl transferase	0.01	0.0071	0.0129	0.0751	0.0455	0.1047	0.0695	0.0409	0.0981	0.86	0.87	0.07
Glucose	0.0056	0.0027	0.0084	0.0192	-0.0103	0.0487	0.0182	-0.0103	0.0467	0.69	0.71	0.05
Hemoglobin A1c	0.0104	0.0075	0.0133	0.096	0.0663	0.1256	0.0954	0.0667	0.124	0.89	0.89	0.01
HDL cholesterol	0.014	0.0111	0.0169	0.0675	0.0379	0.0971	0.0656	0.037	0.0942	0.79	0.79	0.03
Insulin-like growth factor 1	0.0116	0.0087	0.0145	0.0802	0.0506	0.1098	0.0794	0.0508	0.1081	0.85	0.86	0.01
LDL direct	0.0138	0.0109	0.0167	0.0865	0.0569	0.1161	0.0874	0.0588	0.116	0.84	0.84	-0.01
Lipoprotein (a)	0.0128	0.0099	0.0157	0.0427	0.0132	0.0723	0.0408	0.0123	0.0694	0.69	0.7	0.04
Phosphate	0.0107	0.0078	0.0136	0.0762	0.0466	0.1058	0.0733	0.0446	0.1019	0.85	0.86	0.04
Total bilirubin	0.0103	0.0074	0.0131	0.093	0.0633	0.1226	0.077	0.0484	0.1056	0.87	0.89	0.17
Total protein	0.0093	0.0064	0.0122	0.069	0.0394	0.0986	0.0685	0.0399	0.0971	0.86	0.86	0.01
Triglycerides	0.0108	0.0079	0.0137	0.0839	0.0543	0.1135	0.0863	0.0577	0.1149	0.88	0.87	-0.03
Urea	0.0044	0.0015	0.0072	0.0343	0.0048	0.0639	0.0322	0.0037	0.0608	0.87	0.87	0.06
Urate	0.0191	0.0162	0.0221	0.0634	0.0338	0.093	0.0595	0.0309	0.0881	0.68	0.7	0.06
Vitamin D	0.0044	0.0016	0.0073	0.0198	-0.0097	0.0493	0.0197	-0.0088	0.0482	0.77	0.78	0
Systolic blood pressure	0.006	0.0031	0.0089	0.0662	0.0366	0.0958	0.0678	0.0392	0.0964	0.91	0.91	-0.02
Diastolic blood pressure	0.0073	0.0044	0.0101	0.0872	0.0576	0.1168	0.0858	0.0572	0.1144	0.92	0.92	0.02
Body mass index	0.0076	0.0047	0.0104	0.099	0.0693	0.1286	0.0988	0.0702	0.1275	0.92	0.92	0
Waist to hip ratio	0.005	0.0022	0.0079	0.0736	0.044	0.1032	0.0737	0.0451	0.1023	0.93	0.93	0
Height	0.0248	0.0218	0.0278	0.2231	0.1932	0.2529	0.219	0.1902	0.2478	0.89	0.89	0.02

## Sheet: fig4
MAF	PATHOGENICITY_CLASS	PERCENTILE	TRAIT	PROPORTION_VARIANTS	PROPORTION_HERITABILITY
0.001	MCAP	0	ALP	1	1
0.001	MCAP	5	ALP	0.962507	0.936937
0.001	MCAP	10	ALP	0.924675	0.927928
0.001	MCAP	15	ALP	0.885805	0.862162
0.001	MCAP	20	ALP	0.846395	0.872973
0.001	MCAP	25	ALP	0.805868	0.855856
0.001	MCAP	30	ALP	0.764641	0.847748
0.001	MCAP	35	ALP	0.722204	0.818919
0.001	MCAP	40	ALP	0.680056	0.813514
0.001	MCAP	45	ALP	0.635812	0.772973
0.001	MCAP	50	ALP	0.591163	0.731532
0.001	MCAP	55	ALP	0.545083	0.697297
0.001	MCAP	60	ALP	0.498205	0.684685
0.001	MCAP	65	ALP	0.450078	0.661261
0.001	MCAP	70	ALP	0.400727	0.616216
0.001	MCAP	75	ALP	0.350352	0.618018
0.001	MCAP	80	ALP	0.29827	0.561261
0.001	MCAP	85	ALP	0.245354	0.494595
0.001	MCAP	90	ALP	0.190605	0.409009
0.001	MCAP	95	ALP	0.136712	0.30991
0.001	MCAP	100	ALP	0.0861418	0.143243
0.001	MCAP	51.5	ALP	0.577149	0.727928
0.001	MCAP	105	ALP	0.0852174	0.133333
0.001	MCAP	0	ALP	0	0
0.005	MCAP	0	ALP	1	1
0.005	MCAP	5	ALP	0.956496	0.892308
0.005	MCAP	10	ALP	0.918469	0.884615
0.005	MCAP	15	ALP	0.879461	0.830769
0.005	MCAP	20	ALP	0.839976	0.830769
0.005	MCAP	25	ALP	0.799434	0.815385
0.005	MCAP	30	ALP	0.758241	0.807692
0.005	MCAP	35	ALP	0.715924	0.776923
0.005	MCAP	40	ALP	0.673876	0.755385
0.005	MCAP	45	ALP	0.629796	0.720769
0.005	MCAP	50	ALP	0.585381	0.669231
0.005	MCAP	55	ALP	0.539528	0.636923
0.005	MCAP	60	ALP	0.492869	0.604615
0.005	MCAP	65	ALP	0.445015	0.576154
0.005	MCAP	70	ALP	0.39598	0.536923
0.005	MCAP	75	ALP	0.345946	0.534615
0.005	MCAP	80	ALP	0.294218	0.49
0.005	MCAP	85	ALP	0.241684	0.430769
0.005	MCAP	90	ALP	0.187482	0.349231
0.005	MCAP	95	ALP	0.134264	0.261538
0.005	MCAP	100	ALP	0.0845089	0.12
0.005	MCAP	51.5	ALP	0.571448	0.67
0.005	MCAP	105	ALP	0.0836245	0.119231
0.005	MCAP	0	ALP	0	0
0.01	MCAP	0	ALP	1	1
0.01	MCAP	5	ALP	0.952622	0.902098
0.01	MCAP	10	ALP	0.914635	0.888112
0.01	MCAP	15	ALP	0.875648	0.839161
0.01	MCAP	20	ALP	0.836228	0.839161
0.01	MCAP	25	ALP	0.795785	0.825175
0.01	MCAP	30	ALP	0.754695	0.818182
0.01	MCAP	35	ALP	0.712531	0.783217
0.01	MCAP	40	ALP	0.670628	0.755245
0.01	MCAP	45	ALP	0.626721	0.72028
0.01	MCAP	50	ALP	0.582469	0.674825
0.01	MCAP	55	ALP	0.53681	0.643357
0.01	MCAP	60	ALP	0.490337	0.61049
0.01	MCAP	65	ALP	0.44269	0.581818
0.01	MCAP	70	ALP	0.393867	0.544755
0.01	MCAP	75	ALP	0.344085	0.541958
0.01	MCAP	80	ALP	0.292586	0.497902
0.01	MCAP	85	ALP	0.240335	0.443357
0.01	MCAP	90	ALP	0.18646	0.367832
0.01	MCAP	95	ALP	0.133549	0.287413
0.01	MCAP	100	ALP	0.084098	0.156643
0.01	MCAP	51.5	ALP	0.568588	0.673427
0.01	MCAP	105	ALP	0.0832157	0.14965
0.01	MCAP	0	ALP	0	0
0.001	MCAP	0	APOA1	1	0.836317
0.001	MCAP	5	APOA1	0.962507	1
0.001	MCAP	10	APOA1	0.924675	0.959079
0.001	MCAP	15	APOA1	0.885805	0.933504
0.001	MCAP	20	APOA1	0.846395	0.84399
0.001	MCAP	25	APOA1	0.805868	0.859335
0.001	MCAP	30	APOA1	0.764641	0.920716
0.001	MCAP	35	APOA1	0.722204	0.910486
0.001	MCAP	40	APOA1	0.680056	0.877238
0.001	MCAP	45	APOA1	0.635812	0.923274
0.001	MCAP	50	APOA1	0.591163	0.867008
0.001	MCAP	55	APOA1	0.545083	0.792839
0.001	MCAP	60	APOA1	0.498205	0.751918
0.001	MCAP	65	APOA1	0.450078	0.746803
0.001	MCAP	70	APOA1	0.400727	0.746803
0.001	MCAP	75	APOA1	0.350352	0.774936
0.001	MCAP	80	APOA1	0.29827	0.639386
0.001	MCAP	85	APOA1	0.245354	0.598465
0.001	MCAP	90	APOA1	0.190605	0.542199
0.001	MCAP	95	APOA1	0.136712	0.404092
0.001	MCAP	100	APOA1	0.0861418	0.197954
0.001	MCAP	51.5	APOA1	0.577149	0.841432
0.001	MCAP	105	APOA1	0.0852174	0.178261
0.001	MCAP	0	APOA1	0	0
0.005	MCAP	0	APOA1	1	0.911704
0.005	MCAP	5	APOA1	0.956496	1
0.005	MCAP	10	APOA1	0.918469	0.960986
0.005	MCAP	15	APOA1	0.879461	0.928131
0.005	MCAP	20	APOA1	0.839976	0.854209
0.005	MCAP	25	APOA1	0.799434	0.86037
0.005	MCAP	30	APOA1	0.758241	0.915811
0.005	MCAP	35	APOA1	0.715924	0.897331
0.005	MCAP	40	APOA1	0.673876	0.86037
0.005	MCAP	45	APOA1	0.629796	0.907598
0.005	MCAP	50	APOA1	0.585381	0.856263
0.005	MCAP	55	APOA1	0.539528	0.784394
0.005	MCAP	60	APOA1	0.492869	0.74538
0.005	MCAP	65	APOA1	0.445015	0.731006
0.005	MCAP	70	APOA1	0.39598	0.689938
0.005	MCAP	75	APOA1	0.345946	0.691992
0.005	MCAP	80	APOA1	0.294218	0.583162
0.005	MCAP	85	APOA1	0.241684	0.546201
0.005	MCAP	90	APOA1	0.187482	0.482546
0.005	MCAP	95	APOA1	0.134264	0.361396
0.005	MCAP	100	APOA1	0.0845089	0.175359
0.005	MCAP	51.5	APOA1	0.571448	0.827515
0.005	MCAP	105	APOA1	0.0836245	0.167351
0.005	MCAP	0	APOA1	0	0
0.01	MCAP	0	APOA1	1	0.907869
0.01	MCAP	5	APOA1	0.952622	1
0.01	MCAP	10	APOA1	0.914635	0.952015
0.01	MCAP	15	APOA1	0.875648	0.925144
0.01	MCAP	20	APOA1	0.836228	0.852207
0.01	MCAP	25	APOA1	0.795785	0.861804
0.01	MCAP	30	APOA1	0.754695	0.913628
0.01	MCAP	35	APOA1	0.712531	0.900192
0.01	MCAP	40	APOA1	0.670628	0.861804
0.01	MCAP	45	APOA1	0.626721	0.888676
0.01	MCAP	50	APOA1	0.582469	0.834933
0.01	MCAP	55	APOA1	0.53681	0.760077
0.01	MCAP	60	APOA1	0.490337	0.714012
0.01	MCAP	65	APOA1	0.44269	0.710173
0.01	MCAP	70	APOA1	0.393867	0.671785
0.01	MCAP	75	APOA1	0.344085	0.667946
0.01	MCAP	80	APOA1	0.292586	0.566219
0.01	MCAP	85	APOA1	0.240335	0.53167
0.01	MCAP	90	APOA1	0.18646	0.472169
0.01	MCAP	95	APOA1	0.133549	0.34357
0.01	MCAP	100	APOA1	0.084098	0.169866
0.01	MCAP	51.5	APOA1	0.568588	0.808061
0.01	MCAP	105	APOA1	0.0832157	0.165259
0.01	MCAP	0	APOA1	0	0
0.001	MCAP	0	HBA1C	1	1
0.001	MCAP	5	HBA1C	0.962507	0.892487
0.001	MCAP	10	HBA1C	0.924675	0.926166
0.001	MCAP	15	HBA1C	0.885805	0.874352
0.001	MCAP	20	HBA1C	0.846395	0.854922
0.001	MCAP	25	HBA1C	0.805868	0.804404
0.001	MCAP	30	HBA1C	0.764641	0.742228
0.001	MCAP	35	HBA1C	0.722204	0.713731
0.001	MCAP	40	HBA1C	0.680056	0.698187
0.001	MCAP	45	HBA1C	0.635812	0.642487
0.001	MCAP	50	HBA1C	0.591163	0.667098
0.001	MCAP	55	HBA1C	0.545083	0.608808
0.001	MCAP	60	HBA1C	0.498205	0.607513
0.001	MCAP	65	HBA1C	0.450078	0.606218
0.001	MCAP	70	HBA1C	0.400727	0.51943
0.001	MCAP	75	HBA1C	0.350352	0.51943
0.001	MCAP	80	HBA1C	0.29827	0.463731
0.001	MCAP	85	HBA1C	0.245354	0.413212
0.001	MCAP	90	HBA1C	0.190605	0.335492
0.001	MCAP	95	HBA1C	0.136712	0.277202
0.001	MCAP	100	HBA1C	0.0861418	0.13342
0.001	MCAP	51.5	HBA1C	0.577149	0.654145
0.001	MCAP	105	HBA1C	0.0852174	0.111269
0.001	MCAP	0	HBA1C	0	0
0.005	MCAP	0	HBA1C	1	1
0.005	MCAP	5	HBA1C	0.956496	0.901532
0.005	MCAP	10	HBA1C	0.918469	0.931072
0.005	MCAP	15	HBA1C	0.879461	0.889497
0.005	MCAP	20	HBA1C	0.839976	0.865427
0.005	MCAP	25	HBA1C	0.799434	0.815098
0.005	MCAP	30	HBA1C	0.758241	0.751641
0.005	MCAP	35	HBA1C	0.715924	0.723195
0.005	MCAP	40	HBA1C	0.673876	0.701313
0.005	MCAP	45	HBA1C	0.629796	0.653173
0.005	MCAP	50	HBA1C	0.585381	0.667396
0.005	MCAP	55	HBA1C	0.539528	0.630197
0.005	MCAP	60	HBA1C	0.492869	0.628009
0.005	MCAP	65	HBA1C	0.445015	0.610503
0.005	MCAP	70	HBA1C	0.39598	0.527352
0.005	MCAP	75	HBA1C	0.345946	0.517505
0.005	MCAP	80	HBA1C	0.294218	0.463895
0.005	MCAP	85	HBA1C	0.241684	0.40919
0.005	MCAP	90	HBA1C	0.187482	0.330416
0.005	MCAP	95	HBA1C	0.134264	0.260394
0.005	MCAP	100	HBA1C	0.0845089	0.119256
0.005	MCAP	51.5	HBA1C	0.571448	0.665208
0.005	MCAP	105	HBA1C	0.0836245	0.101204
0.005	MCAP	0	HBA1C	0	0
0.01	MCAP	0	HBA1C	1	1
0.01	MCAP	5	HBA1C	0.952622	0.888542
0.01	MCAP	10	HBA1C	0.914635	0.9125
0.01	MCAP	15	HBA1C	0.875648	0.875
0.01	MCAP	20	HBA1C	0.836228	0.854167
0.01	MCAP	25	HBA1C	0.795785	0.805208
0.01	MCAP	30	HBA1C	0.754695	0.745833
0.01	MCAP	35	HBA1C	0.712531	0.719792
0.01	MCAP	40	HBA1C	0.670628	0.695833
0.01	MCAP	45	HBA1C	0.626721	0.645833
0.01	MCAP	50	HBA1C	0.582469	0.654167
0.01	MCAP	55	HBA1C	0.53681	0.619792
0.01	MCAP	60	HBA1C	0.490337	0.619792
0.01	MCAP	65	HBA1C	0.44269	0.602083
0.01	MCAP	70	HBA1C	0.393867	0.521875
0.01	MCAP	75	HBA1C	0.344085	0.514583
0.01	MCAP	80	HBA1C	0.292586	0.461458
0.01	MCAP	85	HBA1C	0.240335	0.405208
0.01	MCAP	90	HBA1C	0.18646	0.325
0.01	MCAP	95	HBA1C	0.133549	0.25625
0.01	MCAP	100	HBA1C	0.084098	0.119792
0.01	MCAP	51.5	HBA1C	0.568588	0.654167
0.01	MCAP	105	HBA1C	0.0832157	0.101562
0.01	MCAP	0	HBA1C	0	0
0.001	MCAP	0	IGF1	1	0.976577
0.001	MCAP	5	IGF1	0.962507	1
0.001	MCAP	10	IGF1	0.924675	0.971171
0.001	MCAP	15	IGF1	0.885805	0.962162
0.001	MCAP	20	IGF1	0.846395	0.947748
0.001	MCAP	25	IGF1	0.805868	0.913514
0.001	MCAP	30	IGF1	0.764641	0.875676
0.001	MCAP	35	IGF1	0.722204	0.859459
0.001	MCAP	40	IGF1	0.680056	0.81982
0.001	MCAP	45	IGF1	0.635812	0.827027
0.001	MCAP	50	IGF1	0.591163	0.843243
0.001	MCAP	55	IGF1	0.545083	0.812613
0.001	MCAP	60	IGF1	0.498205	0.722523
0.001	MCAP	65	IGF1	0.450078	0.581982
0.001	MCAP	70	IGF1	0.400727	0.437838
0.001	MCAP	75	IGF1	0.350352	0.403604
0.001	MCAP	80	IGF1	0.29827	0.300901
0.001	MCAP	85	IGF1	0.245354	0.263063
0.001	MCAP	90	IGF1	0.190605	0.221622
0.001	MCAP	95	IGF1	0.136712	0.196396
0.001	MCAP	100	IGF1	0.0861418	0.0884685
0.001	MCAP	51.5	IGF1	0.577149	0.812613
0.001	MCAP	105	IGF1	0.0852174	0.0763964
0.001	MCAP	0	IGF1	0	0
0.005	MCAP	0	IGF1	1	1
0.005	MCAP	5	IGF1	0.956496	0.96181
0.005	MCAP	10	IGF1	0.918469	0.933522
0.005	MCAP	15	IGF1	0.879461	0.930693
0.005	MCAP	20	IGF1	0.839976	0.916549
0.005	MCAP	25	IGF1	0.799434	0.879774
0.005	MCAP	30	IGF1	0.758241	0.824611
0.005	MCAP	35	IGF1	0.715924	0.817539
0.005	MCAP	40	IGF1	0.673876	0.775106
0.005	MCAP	45	IGF1	0.629796	0.758133
0.005	MCAP	50	IGF1	0.585381	0.768034
0.005	MCAP	55	IGF1	0.539528	0.719943
0.005	MCAP	60	IGF1	0.492869	0.640736
0.005	MCAP	65	IGF1	0.445015	0.519095
0.005	MCAP	70	IGF1	0.39598	0.391796
0.005	MCAP	75	IGF1	0.345946	0.37058
0.005	MCAP	80	IGF1	0.294218	0.272984
0.005	MCAP	85	IGF1	0.241684	0.23338
0.005	MCAP	90	IGF1	0.187482	0.195191
0.005	MCAP	95	IGF1	0.134264	0.173975
0.005	MCAP	100	IGF1	0.0845089	0.0711457
0.005	MCAP	51.5	IGF1	0.571448	0.739745
0.005	MCAP	105	IGF1	0.0836245	0.0632249
0.005	MCAP	0	IGF1	0	0
0.01	MCAP	0	IGF1	1	1
0.01	MCAP	5	IGF1	0.952622	0.897756
0.01	MCAP	10	IGF1	0.914635	0.870324
0.01	MCAP	15	IGF1	0.875648	0.862843
0.01	MCAP	20	IGF1	0.836228	0.850374
0.01	MCAP	25	IGF1	0.795785	0.817955
0.01	MCAP	30	IGF1	0.754695	0.769327
0.01	MCAP	35	IGF1	0.712531	0.761845
0.01	MCAP	40	IGF1	0.670628	0.721945
0.01	MCAP	45	IGF1	0.626721	0.69202
0.01	MCAP	50	IGF1	0.582469	0.697007
0.01	MCAP	55	IGF1	0.53681	0.653367
0.01	MCAP	60	IGF1	0.490337	0.5798
0.01	MCAP	65	IGF1	0.44269	0.475062
0.01	MCAP	70	IGF1	0.393867	0.360349
0.01	MCAP	75	IGF1	0.344085	0.336658
0.01	MCAP	80	IGF1	0.292586	0.243142
0.01	MCAP	85	IGF1	0.240335	0.206983
0.01	MCAP	90	IGF1	0.18646	0.174564
0.01	MCAP	95	IGF1	0.133549	0.15212
0.01	MCAP	100	IGF1	0.084098	0.0628429
0.01	MCAP	51.5	IGF1	0.568588	0.669576
0.01	MCAP	105	IGF1	0.0832157	0.0583541
0.01	MCAP	0	IGF1	0	0
0.001	MCAP	0	LDL	1	1
0.001	MCAP	5	LDL	0.962507	0.799689
0.001	MCAP	10	LDL	0.924675	0.770186
0.001	MCAP	15	LDL	0.885805	0.723602
0.001	MCAP	20	LDL	0.846395	0.73913
0.001	MCAP	25	LDL	0.805868	0.746894
0.001	MCAP	30	LDL	0.764641	0.706522
0.001	MCAP	35	LDL	0.722204	0.701863
0.001	MCAP	40	LDL	0.680056	0.641304
0.001	MCAP	45	LDL	0.635812	0.596273
0.001	MCAP	50	LDL	0.591163	0.610248
0.001	MCAP	55	LDL	0.545083	0.580745
0.001	MCAP	60	LDL	0.498205	0.551242
0.001	MCAP	65	LDL	0.450078	0.484472
0.001	MCAP	70	LDL	0.400727	0.498447
0.001	MCAP	75	LDL	0.350352	0.468944
0.001	MCAP	80	LDL	0.29827	0.36646
0.001	MCAP	85	LDL	0.245354	0.329193
0.001	MCAP	90	LDL	0.190605	0.32764
0.001	MCAP	95	LDL	0.136712	0.256211
0.001	MCAP	100	LDL	0.0861418	0.184783
0.001	MCAP	51.5	LDL	0.577149	0.59472
0.001	MCAP	105	LDL	0.0852174	0.175466
0.001	MCAP	0	LDL	0	0
0.005	MCAP	0	LDL	1	1
0.005	MCAP	5	LDL	0.956496	0.822394
0.005	MCAP	10	LDL	0.918469	0.779923
0.005	MCAP	15	LDL	0.879461	0.752896
0.005	MCAP	20	LDL	0.839976	0.759331
0.005	MCAP	25	LDL	0.799434	0.772201
0.005	MCAP	30	LDL	0.758241	0.733591
0.005	MCAP	35	LDL	0.715924	0.722008
0.005	MCAP	40	LDL	0.673876	0.66538
0.005	MCAP	45	LDL	0.629796	0.622909
0.005	MCAP	50	LDL	0.585381	0.62677
0.005	MCAP	55	LDL	0.539528	0.597169
0.005	MCAP	60	LDL	0.492869	0.566281
0.005	MCAP	65	LDL	0.445015	0.498069
0.005	MCAP	70	LDL	0.39598	0.503218
0.005	MCAP	75	LDL	0.345946	0.469755
0.005	MCAP	80	LDL	0.294218	0.36036
0.005	MCAP	85	LDL	0.241684	0.314028
0.005	MCAP	90	LDL	0.187482	0.285714
0.005	MCAP	95	LDL	0.134264	0.220077
0.005	MCAP	100	LDL	0.0845089	0.155727
0.005	MCAP	51.5	LDL	0.571448	0.615187
0.005	MCAP	105	LDL	0.0836245	0.151866
0.005	MCAP	0	LDL	0	0
0.01	MCAP	0	LDL	1	1
0.01	MCAP	5	LDL	0.952622	0.82659
0.01	MCAP	10	LDL	0.914635	0.790751
0.01	MCAP	15	LDL	0.875648	0.763006
0.01	MCAP	20	LDL	0.836228	0.765318
0.01	MCAP	25	LDL	0.795785	0.769942
0.01	MCAP	30	LDL	0.754695	0.730636
0.01	MCAP	35	LDL	0.712531	0.717919
0.01	MCAP	40	LDL	0.670628	0.663584
0.01	MCAP	45	LDL	0.626721	0.620809
0.01	MCAP	50	LDL	0.582469	0.620809
0.01	MCAP	55	LDL	0.53681	0.584971
0.01	MCAP	60	LDL	0.490337	0.557225
0.01	MCAP	65	LDL	0.44269	0.492486
0.01	MCAP	70	LDL	0.393867	0.492486
0.01	MCAP	75	LDL	0.344085	0.460116
0.01	MCAP	80	LDL	0.292586	0.360694
0.01	MCAP	85	LDL	0.240335	0.317919
0.01	MCAP	90	LDL	0.18646	0.269364
0.01	MCAP	95	LDL	0.133549	0.208092
0.01	MCAP	100	LDL	0.084098	0.151445
0.01	MCAP	51.5	LDL	0.568588	0.610405
0.01	MCAP	105	LDL	0.0832157	0.139884
0.01	MCAP	0	LDL	0	0
0.001	MCAP	0	HEIGHT	1	1
0.001	MCAP	5	HEIGHT	0.962507	0.971098
0.001	MCAP	10	HEIGHT	0.924675	0.942197
0.001	MCAP	15	HEIGHT	0.885805	0.895954
0.001	MCAP	20	HEIGHT	0.846395	0.861272
0.001	MCAP	25	HEIGHT	0.805868	0.820809
0.001	MCAP	30	HEIGHT	0.764641	0.803468
0.001	MCAP	35	HEIGHT	0.722204	0.786127
0.001	MCAP	40	HEIGHT	0.680056	0.768786
0.001	MCAP	45	HEIGHT	0.635812	0.728324
0.001	MCAP	50	HEIGHT	0.591163	0.682081
0.001	MCAP	55	HEIGHT	0.545083	0.635838
0.001	MCAP	60	HEIGHT	0.498205	0.601156
0.001	MCAP	65	HEIGHT	0.450078	0.551445
0.001	MCAP	70	HEIGHT	0.400727	0.5
0.001	MCAP	75	HEIGHT	0.350352	0.456069
0.001	MCAP	80	HEIGHT	0.29827	0.371098
0.001	MCAP	85	HEIGHT	0.245354	0.32659
0.001	MCAP	90	HEIGHT	0.190605	0.280925
0.001	MCAP	95	HEIGHT	0.136712	0.206936
0.001	MCAP	100	HEIGHT	0.0861418	0.101734
0.001	MCAP	51.5	HEIGHT	0.577149	0.66474
0.001	MCAP	105	HEIGHT	0.0852174	0.104046
0.001	MCAP	0	HEIGHT	0	0
0.005	MCAP	0	HEIGHT	1	1
0.005	MCAP	5	HEIGHT	0.956496	0.956522
0.005	MCAP	10	HEIGHT	0.918469	0.922705
0.005	MCAP	15	HEIGHT	0.879461	0.874396
0.005	MCAP	20	HEIGHT	0.839976	0.845411
0.005	MCAP	25	HEIGHT	0.799434	0.801932
0.005	MCAP	30	HEIGHT	0.758241	0.782609
0.005	MCAP	35	HEIGHT	0.715924	0.758454
0.005	MCAP	40	HEIGHT	0.673876	0.73913
0.005	MCAP	45	HEIGHT	0.629796	0.700483
0.005	MCAP	50	HEIGHT	0.585381	0.652174
0.005	MCAP	55	HEIGHT	0.539528	0.603865
0.005	MCAP	60	HEIGHT	0.492869	0.565217
0.005	MCAP	65	HEIGHT	0.445015	0.516908
0.005	MCAP	70	HEIGHT	0.39598	0.466184
0.005	MCAP	75	HEIGHT	0.345946	0.422222
0.005	MCAP	80	HEIGHT	0.294218	0.345411
0.005	MCAP	85	HEIGHT	0.241684	0.298068
0.005	MCAP	90	HEIGHT	0.187482	0.250725
0.005	MCAP	95	HEIGHT	0.134264	0.185024
0.005	MCAP	100	HEIGHT	0.0845089	0.0932367
0.005	MCAP	51.5	HEIGHT	0.571448	0.637681
0.005	MCAP	105	HEIGHT	0.0836245	0.0927536
0.005	MCAP	0	HEIGHT	0	0
0.01	MCAP	0	HEIGHT	1	1
0.01	MCAP	5	HEIGHT	0.952622	0.93722
0.01	MCAP	10	HEIGHT	0.914635	0.910314
0.01	MCAP	15	HEIGHT	0.875648	0.860987
0.01	MCAP	20	HEIGHT	0.836228	0.829596
0.01	MCAP	25	HEIGHT	0.795785	0.789238
0.01	MCAP	30	HEIGHT	0.754695	0.766816
0.01	MCAP	35	HEIGHT	0.712531	0.744395
0.01	MCAP	40	HEIGHT	0.670628	0.721973
0.01	MCAP	45	HEIGHT	0.626721	0.686099
0.01	MCAP	50	HEIGHT	0.582469	0.636771
0.01	MCAP	55	HEIGHT	0.53681	0.591928
0.01	MCAP	60	HEIGHT	0.490337	0.556054
0.01	MCAP	65	HEIGHT	0.44269	0.506726
0.01	MCAP	70	HEIGHT	0.393867	0.457399
0.01	MCAP	75	HEIGHT	0.344085	0.410314
0.01	MCAP	80	HEIGHT	0.292586	0.335874
0.01	MCAP	85	HEIGHT	0.240335	0.28565
0.01	MCAP	90	HEIGHT	0.18646	0.240359
0.01	MCAP	95	HEIGHT	0.133549	0.176233
0.01	MCAP	100	HEIGHT	0.084098	0.090583
0.01	MCAP	51.5	HEIGHT	0.568588	0.623318
0.01	MCAP	105	HEIGHT	0.0832157	0.0878924
0.01	MCAP	0	HEIGHT	0	0
0.001	CADD	0	ALP	1	1
0.001	CADD	5	ALP	0.968022	0.90991
0.001	CADD	10	ALP	0.927733	0.898198
0.001	CADD	15	ALP	0.887538	0.871171
0.001	CADD	20	ALP	0.846913	0.836937
0.001	CADD	25	ALP	0.804479	0.833333
0.001	CADD	30	ALP	0.762651	0.805405
0.001	CADD	35	ALP	0.720206	0.774775
0.001	CADD	40	ALP	0.676979	0.755856
0.001	CADD	45	ALP	0.629978	0.747748
0.001	CADD	50	ALP	0.582578	0.727928
0.001	CADD	55	ALP	0.537272	0.690991
0.001	CADD	60	ALP	0.48324	0.590991
0.001	CADD	65	ALP	0.434119	0.493694
0.001	CADD	70	ALP	0.389651	0.482883
0.001	CADD	75	ALP	0.332439	0.44955
0.001	CADD	80	ALP	0.283113	0.392793
0.001	CADD	85	ALP	0.22778	0.324324
0.001	CADD	90	ALP	0.1722	0.243243
0.001	CADD	95	ALP	0.112498	0.13964
0.001	CADD	100	ALP	0.0847631	0.132432
0.001	CADD	37.1	ALP	0.702546	0.77027
0.001	CADD	105	ALP	0.0852174	0.133333
0.001	CADD	0	ALP	0	0
0.005	CADD	0	ALP	1	1
0.005	CADD	5	ALP	0.963053	0.907692
0.005	CADD	10	ALP	0.922176	0.884615
0.005	CADD	15	ALP	0.881528	0.861538
0.005	CADD	20	ALP	0.840573	0.830769
0.005	CADD	25	ALP	0.797877	0.830769
0.005	CADD	30	ALP	0.755879	0.815385
0.005	CADD	35	ALP	0.713376	0.784615
0.005	CADD	40	ALP	0.670153	0.763846
0.005	CADD	45	ALP	0.623196	0.745385
0.005	CADD	50	ALP	0.576003	0.724615
0.005	CADD	55	ALP	0.530866	0.700769
0.005	CADD	60	ALP	0.477096	0.600769
0.005	CADD	65	ALP	0.428291	0.516154
0.005	CADD	70	ALP	0.384139	0.473846
0.005	CADD	75	ALP	0.327402	0.425385
0.005	CADD	80	ALP	0.278546	0.38
0.005	CADD	85	ALP	0.223935	0.313077
0.005	CADD	90	ALP	0.169135	0.222308
0.005	CADD	95	ALP	0.110389	0.132308
0.005	CADD	100	ALP	0.0831776	0.120769
0.005	CADD	37.1	ALP	0.695687	0.776923
0.005	CADD	105	ALP	0.0836245	0.119231
0.005	CADD	0	ALP	0	0
0.01	CADD	0	ALP	1	1
0.01	CADD	5	ALP	0.961634	0.916084
0.01	CADD	10	ALP	0.920571	0.895105
0.01	CADD	15	ALP	0.879766	0.874126
0.01	CADD	20	ALP	0.838679	0.846154
0.01	CADD	25	ALP	0.795936	0.839161
0.01	CADD	30	ALP	0.753873	0.818182
0.01	CADD	35	ALP	0.711325	0.79021
0.01	CADD	40	ALP	0.668098	0.769231
0.01	CADD	45	ALP	0.621185	0.748252
0.01	CADD	50	ALP	0.574041	0.727273
0.01	CADD	55	ALP	0.528941	0.706294
0.01	CADD	60	ALP	0.475216	0.611189
0.01	CADD	65	ALP	0.426495	0.532168
0.01	CADD	70	ALP	0.382447	0.49021
0.01	CADD	75	ALP	0.325888	0.440559
0.01	CADD	80	ALP	0.277159	0.393007
0.01	CADD	85	ALP	0.222764	0.33007
0.01	CADD	90	ALP	0.168229	0.246154
0.01	CADD	95	ALP	0.10982	0.163636
0.01	CADD	100	ALP	0.0827566	0.15035
0.01	CADD	37.1	ALP	0.69363	0.783217
0.01	CADD	105	ALP	0.0832157	0.14965
0.01	CADD	0	ALP	0	0
0.001	CADD	0	APOA1	1	0.793689
0.001	CADD	5	APOA1	0.968022	1
0.001	CADD	10	APOA1	0.927733	0.956311
0.001	CADD	15	APOA1	0.887538	0.968447
0.001	CADD	20	APOA1	0.846913	0.93932
0.001	CADD	25	APOA1	0.804479	0.910194
0.001	CADD	30	APOA1	0.762651	0.893204
0.001	CADD	35	APOA1	0.720206	0.975728
0.001	CADD	40	APOA1	0.676979	0.946602
0.001	CADD	45	APOA1	0.629978	0.963592
0.001	CADD	50	APOA1	0.582578	0.902913
0.001	CADD	55	APOA1	0.537272	0.871359
0.001	CADD	60	APOA1	0.48324	0.81068
0.001	CADD	65	APOA1	0.434119	0.67233
0.001	CADD	70	APOA1	0.389651	0.570388
0.001	CADD	75	APOA1	0.332439	0.463592
0.001	CADD	80	APOA1	0.283113	0.390777
0.001	CADD	85	APOA1	0.22778	0.36165
0.001	CADD	90	APOA1	0.1722	0.225728
0.001	CADD	95	APOA1	0.112498	0.179369
0.001	CADD	100	APOA1	0.0847631	0.168204
0.001	CADD	37.1	APOA1	0.702546	0.985437
0.001	CADD	105	APOA1	0.0852174	0.169175
0.001	CADD	0	APOA1	0	0
0.005	CADD	0	APOA1	1	0.842505
0.005	CADD	5	APOA1	0.963053	1
0.005	CADD	10	APOA1	0.922176	0.960152
0.005	CADD	15	APOA1	0.881528	0.963947
0.005	CADD	20	APOA1	0.840573	0.927894
0.005	CADD	25	APOA1	0.797877	0.893738
0.005	CADD	30	APOA1	0.755879	0.857685
0.005	CADD	35	APOA1	0.713376	0.901328
0.005	CADD	40	APOA1	0.670153	0.878558
0.005	CADD	45	APOA1	0.623196	0.907021
0.005	CADD	50	APOA1	0.576003	0.848197
0.005	CADD	55	APOA1	0.530866	0.823529
0.005	CADD	60	APOA1	0.477096	0.766603
0.005	CADD	65	APOA1	0.428291	0.647059
0.005	CADD	70	APOA1	0.384139	0.55408
0.005	CADD	75	APOA1	0.327402	0.444023
0.005	CADD	80	APOA1	0.278546	0.396584
0.005	CADD	85	APOA1	0.223935	0.354839
0.005	CADD	90	APOA1	0.169135	0.212524
0.005	CADD	95	APOA1	0.110389	0.16167
0.005	CADD	100	APOA1	0.0831776	0.154459
0.005	CADD	37.1	APOA1	0.695687	0.905123
0.005	CADD	105	APOA1	0.0836245	0.154649
0.005	CADD	0	APOA1	0	0
0.01	CADD	0	APOA1	1	0.826923
0.01	CADD	5	APOA1	0.961634	1
0.01	CADD	10	APOA1	0.920571	0.956294
0.01	CADD	15	APOA1	0.879766	0.954545
0.01	CADD	20	APOA1	0.838679	0.924825
0.01	CADD	25	APOA1	0.795936	0.896853
0.01	CADD	30	APOA1	0.753873	0.858392
0.01	CADD	35	APOA1	0.711325	0.896853
0.01	CADD	40	APOA1	0.668098	0.867133
0.01	CADD	45	APOA1	0.621185	0.888112
0.01	CADD	50	APOA1	0.574041	0.837413
0.01	CADD	55	APOA1	0.528941	0.818182
0.01	CADD	60	APOA1	0.475216	0.767483
0.01	CADD	65	APOA1	0.426495	0.646853
0.01	CADD	70	APOA1	0.382447	0.555944
0.01	CADD	75	APOA1	0.325888	0.445804
0.01	CADD	80	APOA1	0.277159	0.388112
0.01	CADD	85	APOA1	0.222764	0.340909
0.01	CADD	90	APOA1	0.168229	0.211538
0.01	CADD	95	APOA1	0.10982	0.161014
0.01	CADD	100	APOA1	0.0827566	0.150874
0.01	CADD	37.1	APOA1	0.69363	0.898601
0.01	CADD	105	APOA1	0.0832157	0.150524
0.01	CADD	0	APOA1	0	0
0.001	CADD	0	HBA1C	1	1
0.001	CADD	5	HBA1C	0.968022	0.891192
0.001	CADD	10	HBA1C	0.927733	0.843264
0.001	CADD	15	HBA1C	0.887538	0.791451
0.001	CADD	20	HBA1C	0.846913	0.761658
0.001	CADD	25	HBA1C	0.804479	0.755181
0.001	CADD	30	HBA1C	0.762651	0.715026
0.001	CADD	35	HBA1C	0.720206	0.648964
0.001	CADD	40	HBA1C	0.676979	0.621762
0.001	CADD	45	HBA1C	0.629978	0.595855
0.001	CADD	50	HBA1C	0.582578	0.556995
0.001	CADD	55	HBA1C	0.537272	0.471503
0.001	CADD	60	HBA1C	0.48324	0.487047
0.001	CADD	65	HBA1C	0.434119	0.454663
0.001	CADD	70	HBA1C	0.389651	0.42487
0.001	CADD	75	HBA1C	0.332439	0.348446
0.001	CADD	80	HBA1C	0.283113	0.32513
0.001	CADD	85	HBA1C	0.22778	0.275907
0.001	CADD	90	HBA1C	0.1722	0.244819
0.001	CADD	95	HBA1C	0.112498	0.150259
0.001	CADD	100	HBA1C	0.0847631	0.108031
0.001	CADD	37.1	HBA1C	0.702546	0.659326
0.001	CADD	105	HBA1C	0.0852174	0.111269
0.001	CADD	0	HBA1C	0	0
0.005	CADD	0	HBA1C	1	1
0.005	CADD	5	HBA1C	0.963053	0.893873
0.005	CADD	10	HBA1C	0.922176	0.846827
0.005	CADD	15	HBA1C	0.881528	0.798687
0.005	CADD	20	HBA1C	0.840573	0.773523
0.005	CADD	25	HBA1C	0.797877	0.758206
0.005	CADD	30	HBA1C	0.755879	0.728665
0.005	CADD	35	HBA1C	0.713376	0.661926
0.005	CADD	40	HBA1C	0.670153	0.643326
0.005	CADD	45	HBA1C	0.623196	0.603939
0.005	CADD	50	HBA1C	0.576003	0.568928
0.005	CADD	55	HBA1C	0.530866	0.490153
0.005	CADD	60	HBA1C	0.477096	0.503282
0.005	CADD	65	HBA1C	0.428291	0.463895
0.005	CADD	70	HBA1C	0.384139	0.428884
0.005	CADD	75	HBA1C	0.327402	0.356674
0.005	CADD	80	HBA1C	0.278546	0.329322
0.005	CADD	85	HBA1C	0.223935	0.266958
0.005	CADD	90	HBA1C	0.169135	0.228665
0.005	CADD	95	HBA1C	0.110389	0.136761
0.005	CADD	100	HBA1C	0.0831776	0.0992341
0.005	CADD	37.1	HBA1C	0.695687	0.670678
0.005	CADD	105	HBA1C	0.0836245	0.101204
0.005	CADD	0	HBA1C	0	0
0.01	CADD	0	HBA1C	1	1
0.01	CADD	5	HBA1C	0.961634	0.913542
0.01	CADD	10	HBA1C	0.920571	0.871875
0.01	CADD	15	HBA1C	0.879766	0.815625
0.01	CADD	20	HBA1C	0.838679	0.791667
0.01	CADD	25	HBA1C	0.795936	0.775
0.01	CADD	30	HBA1C	0.753873	0.741667
0.01	CADD	35	HBA1C	0.711325	0.66875
0.01	CADD	40	HBA1C	0.668098	0.646875
0.01	CADD	45	HBA1C	0.621185	0.609375
0.01	CADD	50	HBA1C	0.574041	0.576042
0.01	CADD	55	HBA1C	0.528941	0.494792
0.01	CADD	60	HBA1C	0.475216	0.504167
0.01	CADD	65	HBA1C	0.426495	0.469792
0.01	CADD	70	HBA1C	0.382447	0.428125
0.01	CADD	75	HBA1C	0.325888	0.358333
0.01	CADD	80	HBA1C	0.277159	0.330208
0.01	CADD	85	HBA1C	0.222764	0.267708
0.01	CADD	90	HBA1C	0.168229	0.232292
0.01	CADD	95	HBA1C	0.10982	0.1375
0.01	CADD	100	HBA1C	0.0827566	0.100104
0.01	CADD	37.1	HBA1C	0.69363	0.675
0.01	CADD	105	HBA1C	0.0832157	0.101562
0.01	CADD	0	HBA1C	0	0
0.001	CADD	0	IGF1	1	1
0.001	CADD	5	IGF1	0.968022	0.892989
0.001	CADD	10	IGF1	0.927733	0.911439
0.001	CADD	15	IGF1	0.887538	0.900369
0.001	CADD	20	IGF1	0.846913	0.931734
0.001	CADD	25	IGF1	0.804479	0.98893
0.001	CADD	30	IGF1	0.762651	0.97786
0.001	CADD	35	IGF1	0.720206	0.957565
0.001	CADD	40	IGF1	0.676979	0.891144
0.001	CADD	45	IGF1	0.629978	0.830258
0.001	CADD	50	IGF1	0.582578	0.784133
0.001	CADD	55	IGF1	0.537272	0.813653
0.001	CADD	60	IGF1	0.48324	0.797048
0.001	CADD	65	IGF1	0.434119	0.723247
0.001	CADD	70	IGF1	0.389651	0.592251
0.001	CADD	75	IGF1	0.332439	0.549815
0.001	CADD	80	IGF1	0.283113	0.48155
0.001	CADD	85	IGF1	0.22778	0.394834
0.001	CADD	90	IGF1	0.1722	0.293358
0.001	CADD	95	IGF1	0.112498	0.123432
0.001	CADD	100	IGF1	0.0847631	0.0928044
0.001	CADD	37.1	IGF1	0.702546	0.948339
0.001	CADD	105	IGF1	0.0852174	0.0782288
0.001	CADD	0	IGF1	0	0
0.005	CADD	0	IGF1	1	1
0.005	CADD	5	IGF1	0.963053	0.872702
0.005	CADD	10	IGF1	0.922176	0.861386
0.005	CADD	15	IGF1	0.881528	0.845827
0.005	CADD	20	IGF1	0.840573	0.867044
0.005	CADD	25	IGF1	0.797877	0.917963
0.005	CADD	30	IGF1	0.755879	0.906648
0.005	CADD	35	IGF1	0.713376	0.878359
0.005	CADD	40	IGF1	0.670153	0.82744
0.005	CADD	45	IGF1	0.623196	0.773692
0.005	CADD	50	IGF1	0.576003	0.72843
0.005	CADD	55	IGF1	0.530866	0.739745
0.005	CADD	60	IGF1	0.477096	0.718529
0.005	CADD	65	IGF1	0.428291	0.656294
0.005	CADD	70	IGF1	0.384139	0.547383
0.005	CADD	75	IGF1	0.327402	0.490806
0.005	CADD	80	IGF1	0.278546	0.411598
0.005	CADD	85	IGF1	0.223935	0.33239
0.005	CADD	90	IGF1	0.169135	0.247525
0.005	CADD	95	IGF1	0.110389	0.111033
0.005	CADD	100	IGF1	0.0831776	0.0773692
0.005	CADD	37.1	IGF1	0.695687	0.864215
0.005	CADD	105	IGF1	0.0836245	0.0632249
0.005	CADD	0	IGF1	0	0
0.01	CADD	0	IGF1	1	1
0.01	CADD	5	IGF1	0.961634	0.879052
0.01	CADD	10	IGF1	0.920571	0.865337
0.01	CADD	15	IGF1	0.879766	0.857855
0.01	CADD	20	IGF1	0.838679	0.875312
0.01	CADD	25	IGF1	0.795936	0.899002
0.01	CADD	30	IGF1	0.753873	0.889027
0.01	CADD	35	IGF1	0.711325	0.852868
0.01	CADD	40	IGF1	0.668098	0.796758
0.01	CADD	45	IGF1	0.621185	0.74813
0.01	CADD	50	IGF1	0.574041	0.700748
0.01	CADD	55	IGF1	0.528941	0.699501
0.01	CADD	60	IGF1	0.475216	0.670823
0.01	CADD	65	IGF1	0.426495	0.614713
0.01	CADD	70	IGF1	0.382447	0.508728
0.01	CADD	75	IGF1	0.325888	0.450125
0.01	CADD	80	IGF1	0.277159	0.374065
0.01	CADD	85	IGF1	0.222764	0.304239
0.01	CADD	90	IGF1	0.168229	0.22818
0.01	CADD	95	IGF1	0.10982	0.104613
0.01	CADD	100	IGF1	0.0827566	0.0743142
0.01	CADD	37.1	IGF1	0.69363	0.830424
0.01	CADD	105	IGF1	0.0832157	0.0583541
0.01	CADD	0	IGF1	0	0
0.001	CADD	0	LDL	1	1
0.001	CADD	5	LDL	0.968022	0.888199
0.001	CADD	10	LDL	0.927733	0.85559
0.001	CADD	15	LDL	0.887538	0.804348
0.001	CADD	20	LDL	0.846913	0.754658
0.001	CADD	25	LDL	0.804479	0.742236
0.001	CADD	30	LDL	0.762651	0.751553
0.001	CADD	35	LDL	0.720206	0.670807
0.001	CADD	40	LDL	0.676979	0.666149
0.001	CADD	45	LDL	0.629978	0.68323
0.001	CADD	50	LDL	0.582578	0.675466
0.001	CADD	55	LDL	0.537272	0.642857
0.001	CADD	60	LDL	0.48324	0.582298
0.001	CADD	65	LDL	0.434119	0.531056
0.001	CADD	70	LDL	0.389651	0.509317
0.001	CADD	75	LDL	0.332439	0.413043
0.001	CADD	80	LDL	0.283113	0.350932
0.001	CADD	85	LDL	0.22778	0.333851
0.001	CADD	90	LDL	0.1722	0.246894
0.001	CADD	95	LDL	0.112498	0.186335
0.001	CADD	100	LDL	0.0847631	0.164596
0.001	CADD	37.1	LDL	0.702546	0.67236
0.001	CADD	105	LDL	0.0852174	0.175466
0.001	CADD	0	LDL	0	0
0.005	CADD	0	LDL	1	1
0.005	CADD	5	LDL	0.963053	0.90991
0.005	CADD	10	LDL	0.922176	0.875161
0.005	CADD	15	LDL	0.881528	0.841699
0.005	CADD	20	LDL	0.840573	0.800515
0.005	CADD	25	LDL	0.797877	0.787645
0.005	CADD	30	LDL	0.755879	0.792793
0.005	CADD	35	LDL	0.713376	0.715573
0.005	CADD	40	LDL	0.670153	0.706564
0.005	CADD	45	LDL	0.623196	0.709138
0.005	CADD	50	LDL	0.576003	0.700129
0.005	CADD	55	LDL	0.530866	0.657658
0.005	CADD	60	LDL	0.477096	0.592021
0.005	CADD	65	LDL	0.428291	0.537967
0.005	CADD	70	LDL	0.384139	0.501931
0.005	CADD	75	LDL	0.327402	0.404118
0.005	CADD	80	LDL	0.278546	0.34749
0.005	CADD	85	LDL	0.223935	0.303732
0.005	CADD	90	LDL	0.169135	0.23166
0.005	CADD	95	LDL	0.110389	0.163449
0.005	CADD	100	LDL	0.0831776	0.146718
0.005	CADD	37.1	LDL	0.695687	0.719434
0.005	CADD	105	LDL	0.0836245	0.151866
0.005	CADD	0	LDL	0	0
0.01	CADD	0	LDL	1	1
0.01	CADD	5	LDL	0.961634	0.892486
0.01	CADD	10	LDL	0.920571	0.861272
0.01	CADD	15	LDL	0.879766	0.823121
0.01	CADD	20	LDL	0.838679	0.782659
0.01	CADD	25	LDL	0.795936	0.764162
0.01	CADD	30	LDL	0.753873	0.766474
0.01	CADD	35	LDL	0.711325	0.685549
0.01	CADD	40	LDL	0.668098	0.67052
0.01	CADD	45	LDL	0.621185	0.668208
0.01	CADD	50	LDL	0.574041	0.660116
0.01	CADD	55	LDL	0.528941	0.619653
0.01	CADD	60	LDL	0.475216	0.565318
0.01	CADD	65	LDL	0.426495	0.512139
0.01	CADD	70	LDL	0.382447	0.475145
0.01	CADD	75	LDL	0.325888	0.381503
0.01	CADD	80	LDL	0.277159	0.326012
0.01	CADD	85	LDL	0.222764	0.277457
0.01	CADD	90	LDL	0.168229	0.209249
0.01	CADD	95	LDL	0.10982	0.146821
0.01	CADD	100	LDL	0.0827566	0.131792
0.01	CADD	37.1	LDL	0.69363	0.685549
0.01	CADD	105	LDL	0.0832157	0.139884
0.01	CADD	0	LDL	0	0
0.001	CADD	0	HEIGHT	1	1
0.001	CADD	5	HEIGHT	0.968022	1
0.001	CADD	10	HEIGHT	0.927733	0.965318
0.001	CADD	15	HEIGHT	0.887538	0.936416
0.001	CADD	20	HEIGHT	0.846913	0.890173
0.001	CADD	25	HEIGHT	0.804479	0.872832
0.001	CADD	30	HEIGHT	0.762651	0.83815
0.001	CADD	35	HEIGHT	0.720206	0.803468
0.001	CADD	40	HEIGHT	0.676979	0.757225
0.001	CADD	45	HEIGHT	0.629978	0.716763
0.001	CADD	50	HEIGHT	0.582578	0.693642
0.001	CADD	55	HEIGHT	0.537272	0.653179
0.001	CADD	60	HEIGHT	0.48324	0.578035
0.001	CADD	65	HEIGHT	0.434119	0.534682
0.001	CADD	70	HEIGHT	0.389651	0.506936
0.001	CADD	75	HEIGHT	0.332439	0.465896
0.001	CADD	80	HEIGHT	0.283113	0.405202
0.001	CADD	85	HEIGHT	0.22778	0.345665
0.001	CADD	90	HEIGHT	0.1722	0.256069
0.001	CADD	95	HEIGHT	0.112498	0.139306
0.001	CADD	100	HEIGHT	0.0847631	0.101156
0.001	CADD	37.1	HEIGHT	0.702546	0.786127
0.001	CADD	105	HEIGHT	0.0852174	0.104046
0.001	CADD	0	HEIGHT	0	0
0.005	CADD	0	HEIGHT	1	1
0.005	CADD	5	HEIGHT	0.963053	0.995169
0.005	CADD	10	HEIGHT	0.922176	0.966184
0.005	CADD	15	HEIGHT	0.881528	0.932367
0.005	CADD	20	HEIGHT	0.840573	0.884058
0.005	CADD	25	HEIGHT	0.797877	0.864734
0.005	CADD	30	HEIGHT	0.755879	0.821256
0.005	CADD	35	HEIGHT	0.713376	0.792271
0.005	CADD	40	HEIGHT	0.670153	0.748792
0.005	CADD	45	HEIGHT	0.623196	0.710145
0.005	CADD	50	HEIGHT	0.576003	0.68599
0.005	CADD	55	HEIGHT	0.530866	0.642512
0.005	CADD	60	HEIGHT	0.477096	0.560386
0.005	CADD	65	HEIGHT	0.428291	0.521739
0.005	CADD	70	HEIGHT	0.384139	0.487923
0.005	CADD	75	HEIGHT	0.327402	0.444928
0.005	CADD	80	HEIGHT	0.278546	0.388406
0.005	CADD	85	HEIGHT	0.223935	0.328502
0.005	CADD	90	HEIGHT	0.169135	0.23913
0.005	CADD	95	HEIGHT	0.110389	0.133333
0.005	CADD	100	HEIGHT	0.0831776	0.0937198
0.005	CADD	37.1	HEIGHT	0.695687	0.772947
0.005	CADD	105	HEIGHT	0.0836245	0.0927536
0.005	CADD	0	HEIGHT	0	0
0.01	CADD	0	HEIGHT	1	1
0.01	CADD	5	HEIGHT	0.961634	0.986547
0.01	CADD	10	HEIGHT	0.920571	0.955157
0.01	CADD	15	HEIGHT	0.879766	0.919283
0.01	CADD	20	HEIGHT	0.838679	0.874439
0.01	CADD	25	HEIGHT	0.795936	0.852018
0.01	CADD	30	HEIGHT	0.753873	0.811659
0.01	CADD	35	HEIGHT	0.711325	0.780269
0.01	CADD	40	HEIGHT	0.668098	0.735426
0.01	CADD	45	HEIGHT	0.621185	0.699552
0.01	CADD	50	HEIGHT	0.574041	0.668161
0.01	CADD	55	HEIGHT	0.528941	0.627803
0.01	CADD	60	HEIGHT	0.475216	0.547085
0.01	CADD	65	HEIGHT	0.426495	0.506726
0.01	CADD	70	HEIGHT	0.382447	0.470852
0.01	CADD	75	HEIGHT	0.325888	0.4287
0.01	CADD	80	HEIGHT	0.277159	0.370404
0.01	CADD	85	HEIGHT	0.222764	0.312556
0.01	CADD	90	HEIGHT	0.168229	0.225112
0.01	CADD	95	HEIGHT	0.10982	0.124664
0.01	CADD	100	HEIGHT	0.0827566	0.0856502
0.01	CADD	37.1	HEIGHT	0.69363	0.762332
0.01	CADD	105	HEIGHT	0.0832157	0.0878924
0.01	CADD	0	HEIGHT	0	0
0.001	REVEL	0	ALP	1	1
0.001	REVEL	5	ALP	0.956469	0.936937
0.001	REVEL	10	ALP	0.916993	0.88018
0.001	REVEL	15	ALP	0.87991	0.885586
0.001	REVEL	20	ALP	0.840602	0.900901
0.001	REVEL	25	ALP	0.801566	0.854955
0.001	REVEL	30	ALP	0.760578	0.81982
0.001	REVEL	35	ALP	0.719009	0.795495
0.001	REVEL	40	ALP	0.675317	0.78018
0.001	REVEL	45	ALP	0.632414	0.762162
0.001	REVEL	50	ALP	0.587569	0.728829
0.001	REVEL	55	ALP	0.542974	0.734234
0.001	REVEL	60	ALP	0.495595	0.740541
0.001	REVEL	65	ALP	0.448073	0.658559
0.001	REVEL	70	ALP	0.400018	0.603604
0.001	REVEL	75	ALP	0.350435	0.555856
0.001	REVEL	80	ALP	0.299868	0.536036
0.001	REVEL	85	ALP	0.247322	0.524324
0.001	REVEL	90	ALP	0.194014	0.414414
0.001	REVEL	95	ALP	0.139668	0.313514
0.001	REVEL	100	ALP	0.0858572	0.134234
0.001	REVEL	83.4	ALP	0.264087	0.528829
0.001	REVEL	105	ALP	0.0852174	0.133333
0.001	REVEL	0	ALP	0	0
0.005	REVEL	0	ALP	1	1
0.005	REVEL	5	ALP	0.9518	0.930769
0.005	REVEL	10	ALP	0.911903	0.876923
0.005	REVEL	15	ALP	0.874473	0.876923
0.005	REVEL	20	ALP	0.834932	0.884615
0.005	REVEL	25	ALP	0.795792	0.846154
0.005	REVEL	30	ALP	0.754686	0.815385
0.005	REVEL	35	ALP	0.713048	0.792308
0.005	REVEL	40	ALP	0.669252	0.769231
0.005	REVEL	45	ALP	0.626345	0.753077
0.005	REVEL	50	ALP	0.581551	0.712308
0.005	REVEL	55	ALP	0.537086	0.710769
0.005	REVEL	60	ALP	0.489841	0.715385
0.005	REVEL	65	ALP	0.44253	0.631538
0.005	REVEL	70	ALP	0.394758	0.582308
0.005	REVEL	75	ALP	0.345549	0.534615
0.005	REVEL	80	ALP	0.29535	0.497692
0.005	REVEL	85	ALP	0.243325	0.482308
0.005	REVEL	90	ALP	0.190559	0.376154
0.005	REVEL	95	ALP	0.136999	0.289231
0.005	REVEL	100	ALP	0.0842215	0.116923
0.005	REVEL	83.4	ALP	0.259896	0.487692
0.005	REVEL	105	ALP	0.0836245	0.119231
0.005	REVEL	0	ALP	0	0
0.01	REVEL	0	ALP	1	1
0.01	REVEL	5	ALP	0.950506	0.944056
0.01	REVEL	10	ALP	0.910428	0.895105
0.01	REVEL	15	ALP	0.872911	0.888112
0.01	REVEL	20	ALP	0.833321	0.902098
0.01	REVEL	25	ALP	0.794096	0.86014
0.01	REVEL	30	ALP	0.752947	0.825175
0.01	REVEL	35	ALP	0.711235	0.797203
0.01	REVEL	40	ALP	0.667425	0.776224
0.01	REVEL	45	ALP	0.624528	0.762238
0.01	REVEL	50	ALP	0.579753	0.72028
0.01	REVEL	55	ALP	0.535321	0.713287
0.01	REVEL	60	ALP	0.488122	0.72028
0.01	REVEL	65	ALP	0.440919	0.635664
0.01	REVEL	70	ALP	0.393244	0.583916
0.01	REVEL	75	ALP	0.344152	0.543357
0.01	REVEL	80	ALP	0.29407	0.507692
0.01	REVEL	85	ALP	0.242225	0.48951
0.01	REVEL	90	ALP	0.189644	0.391608
0.01	REVEL	95	ALP	0.13631	0.311189
0.01	REVEL	100	ALP	0.0838259	0.153147
0.01	REVEL	83.4	ALP	0.258745	0.495804
0.01	REVEL	105	ALP	0.0832157	0.14965
0.01	REVEL	0	ALP	0	0
0.001	REVEL	0	APOA1	1	0.744875
0.001	REVEL	5	APOA1	0.956469	1
0.001	REVEL	10	APOA1	0.916993	0.984055
0.001	REVEL	15	APOA1	0.87991	0.986333
0.001	REVEL	20	APOA1	0.840602	0.952164
0.001	REVEL	25	APOA1	0.801566	0.990888
0.001	REVEL	30	APOA1	0.760578	0.920273
0.001	REVEL	35	APOA1	0.719009	0.915718
0.001	REVEL	40	APOA1	0.675317	0.84738
0.001	REVEL	45	APOA1	0.632414	0.856492
0.001	REVEL	50	APOA1	0.587569	0.824601
0.001	REVEL	55	APOA1	0.542974	0.71754
0.001	REVEL	60	APOA1	0.495595	0.728929
0.001	REVEL	65	APOA1	0.448073	0.712984
0.001	REVEL	70	APOA1	0.400018	0.712984
0.001	REVEL	75	APOA1	0.350435	0.567198
0.001	REVEL	80	APOA1	0.299868	0.546697
0.001	REVEL	85	APOA1	0.247322	0.498861
0.001	REVEL	90	APOA1	0.194014	0.496583
0.001	REVEL	95	APOA1	0.139668	0.398633
0.001	REVEL	100	APOA1	0.0858572	0.179271
0.001	REVEL	83.4	APOA1	0.264087	0.473804
0.001	REVEL	105	APOA1	0.0852174	0.15877
0.001	REVEL	0	APOA1	0	0
0.005	REVEL	0	APOA1	1	0.801444
0.005	REVEL	5	APOA1	0.9518	1
0.005	REVEL	10	APOA1	0.911903	0.98556
0.005	REVEL	15	APOA1	0.874473	0.987365
0.005	REVEL	20	APOA1	0.834932	0.954874
0.005	REVEL	25	APOA1	0.795792	0.990975
0.005	REVEL	30	APOA1	0.754686	0.929603
0.005	REVEL	35	APOA1	0.713048	0.918773
0.005	REVEL	40	APOA1	0.669252	0.84657
0.005	REVEL	45	APOA1	0.626345	0.841155
0.005	REVEL	50	APOA1	0.581551	0.81769
0.005	REVEL	55	APOA1	0.537086	0.727437
0.005	REVEL	60	APOA1	0.489841	0.700361
0.005	REVEL	65	APOA1	0.44253	0.673285
0.005	REVEL	70	APOA1	0.394758	0.666065
0.005	REVEL	75	APOA1	0.345549	0.554152
0.005	REVEL	80	APOA1	0.29535	0.519856
0.005	REVEL	85	APOA1	0.243325	0.451264
0.005	REVEL	90	APOA1	0.190559	0.433213
0.005	REVEL	95	APOA1	0.136999	0.34296
0.005	REVEL	100	APOA1	0.0842215	0.145668
0.005	REVEL	83.4	APOA1	0.259896	0.435018
0.005	REVEL	105	APOA1	0.0836245	0.147112
0.005	REVEL	0	APOA1	0	0
0.01	REVEL	0	APOA1	1	0.811321
0.01	REVEL	5	APOA1	0.950506	1
0.01	REVEL	10	APOA1	0.910428	0.987993
0.01	REVEL	15	APOA1	0.872911	0.987993
0.01	REVEL	20	APOA1	0.833321	0.951973
0.01	REVEL	25	APOA1	0.794096	0.984563
0.01	REVEL	30	APOA1	0.752947	0.927959
0.01	REVEL	35	APOA1	0.711235	0.917667
0.01	REVEL	40	APOA1	0.667425	0.847341
0.01	REVEL	45	APOA1	0.624528	0.84048
0.01	REVEL	50	APOA1	0.579753	0.814751
0.01	REVEL	55	APOA1	0.535321	0.723842
0.01	REVEL	60	APOA1	0.488122	0.698113
0.01	REVEL	65	APOA1	0.440919	0.668954
0.01	REVEL	70	APOA1	0.393244	0.665523
0.01	REVEL	75	APOA1	0.344152	0.571184
0.01	REVEL	80	APOA1	0.29407	0.533448
0.01	REVEL	85	APOA1	0.242225	0.45283
0.01	REVEL	90	APOA1	0.189644	0.433962
0.01	REVEL	95	APOA1	0.13631	0.346484
0.01	REVEL	100	APOA1	0.0838259	0.151801
0.01	REVEL	83.4	APOA1	0.258745	0.439108
0.01	REVEL	105	APOA1	0.0832157	0.147684
0.01	REVEL	0	APOA1	0	0
0.001	REVEL	0	HBA1C	1	1
0.001	REVEL	5	HBA1C	0.956469	0.904145
0.001	REVEL	10	HBA1C	0.916993	0.88342
0.001	REVEL	15	HBA1C	0.87991	0.836788
0.001	REVEL	20	HBA1C	0.840602	0.813472
0.001	REVEL	25	HBA1C	0.801566	0.778497
0.001	REVEL	30	HBA1C	0.760578	0.772021
0.001	REVEL	35	HBA1C	0.719009	0.751295
0.001	REVEL	40	HBA1C	0.675317	0.683938
0.001	REVEL	45	HBA1C	0.632414	0.660622
0.001	REVEL	50	HBA1C	0.587569	0.624352
0.001	REVEL	55	HBA1C	0.542974	0.588083
0.001	REVEL	60	HBA1C	0.495595	0.554404
0.001	REVEL	65	HBA1C	0.448073	0.555699
0.001	REVEL	70	HBA1C	0.400018	0.483161
0.001	REVEL	75	HBA1C	0.350435	0.454663
0.001	REVEL	80	HBA1C	0.299868	0.433938
0.001	REVEL	85	HBA1C	0.247322	0.371762
0.001	REVEL	90	HBA1C	0.194014	0.273316
0.001	REVEL	95	HBA1C	0.139668	0.231865
0.001	REVEL	100	HBA1C	0.0858572	0.123834
0.001	REVEL	83.4	HBA1C	0.264087	0.398964
0.001	REVEL	105	HBA1C	0.0852174	0.111269
0.001	REVEL	0	HBA1C	0	0
0.005	REVEL	0	HBA1C	1	1
0.005	REVEL	5	HBA1C	0.9518	0.90919
0.005	REVEL	10	HBA1C	0.911903	0.882932
0.005	REVEL	15	HBA1C	0.874473	0.840263
0.005	REVEL	20	HBA1C	0.834932	0.824945
0.005	REVEL	25	HBA1C	0.795792	0.778993
0.005	REVEL	30	HBA1C	0.754686	0.776805
0.005	REVEL	35	HBA1C	0.713048	0.750547
0.005	REVEL	40	HBA1C	0.669252	0.683807
0.005	REVEL	45	HBA1C	0.626345	0.670678
0.005	REVEL	50	HBA1C	0.581551	0.625821
0.005	REVEL	55	HBA1C	0.537086	0.580963
0.005	REVEL	60	HBA1C	0.489841	0.535011
0.005	REVEL	65	HBA1C	0.44253	0.531729
0.005	REVEL	70	HBA1C	0.394758	0.456236
0.005	REVEL	75	HBA1C	0.345549	0.435449
0.005	REVEL	80	HBA1C	0.29535	0.40372
0.005	REVEL	85	HBA1C	0.243325	0.352298
0.005	REVEL	90	HBA1C	0.190559	0.251641
0.005	REVEL	95	HBA1C	0.136999	0.207877
0.005	REVEL	100	HBA1C	0.0842215	0.104595
0.005	REVEL	83.4	HBA1C	0.259896	0.370897
0.005	REVEL	105	HBA1C	0.0836245	0.101204
0.005	REVEL	0	HBA1C	0	0
0.01	REVEL	0	HBA1C	1	1
0.01	REVEL	5	HBA1C	0.950506	0.938542
0.01	REVEL	10	HBA1C	0.910428	0.910417
0.01	REVEL	15	HBA1C	0.872911	0.865625
0.01	REVEL	20	HBA1C	0.833321	0.845833
0.01	REVEL	25	HBA1C	0.794096	0.801042
0.01	REVEL	30	HBA1C	0.752947	0.794792
0.01	REVEL	35	HBA1C	0.711235	0.765625
0.01	REVEL	40	HBA1C	0.667425	0.7
0.01	REVEL	45	HBA1C	0.624528	0.685417
0.01	REVEL	50	HBA1C	0.579753	0.64375
0.01	REVEL	55	HBA1C	0.535321	0.59375
0.01	REVEL	60	HBA1C	0.488122	0.552083
0.01	REVEL	65	HBA1C	0.440919	0.55
0.01	REVEL	70	HBA1C	0.393244	0.476042
0.01	REVEL	75	HBA1C	0.344152	0.45625
0.01	REVEL	80	HBA1C	0.29407	0.423958
0.01	REVEL	85	HBA1C	0.242225	0.367708
0.01	REVEL	90	HBA1C	0.189644	0.26875
0.01	REVEL	95	HBA1C	0.13631	0.217708
0.01	REVEL	100	HBA1C	0.0838259	0.111458
0.01	REVEL	83.4	HBA1C	0.258745	0.386458
0.01	REVEL	105	HBA1C	0.0832157	0.101562
0.01	REVEL	0	HBA1C	0	0
0.001	REVEL	0	IGF1	1	1
0.001	REVEL	5	IGF1	0.956469	0.928044
0.001	REVEL	10	IGF1	0.916993	0.872694
0.001	REVEL	15	IGF1	0.87991	0.802583
0.001	REVEL	20	IGF1	0.840602	0.852399
0.001	REVEL	25	IGF1	0.801566	0.769373
0.001	REVEL	30	IGF1	0.760578	0.841328
0.001	REVEL	35	IGF1	0.719009	0.773063
0.001	REVEL	40	IGF1	0.675317	0.833948
0.001	REVEL	45	IGF1	0.632414	0.809963
0.001	REVEL	50	IGF1	0.587569	0.806273
0.001	REVEL	55	IGF1	0.542974	0.749077
0.001	REVEL	60	IGF1	0.495595	0.708487
0.001	REVEL	65	IGF1	0.448073	0.684502
0.001	REVEL	70	IGF1	0.400018	0.614391
0.001	REVEL	75	IGF1	0.350435	0.479705
0.001	REVEL	80	IGF1	0.299868	0.381919
0.001	REVEL	85	IGF1	0.247322	0.300738
0.001	REVEL	90	IGF1	0.194014	0.260148
0.001	REVEL	95	IGF1	0.139668	0.175646
0.001	REVEL	100	IGF1	0.0858572	0.0887454
0.001	REVEL	83.4	IGF1	0.264087	0.337638
0.001	REVEL	105	IGF1	0.0852174	0.0782288
0.001	REVEL	0	IGF1	0	0
0.005	REVEL	0	IGF1	1	1
0.005	REVEL	5	IGF1	0.9518	0.91372
0.005	REVEL	10	IGF1	0.911903	0.865629
0.005	REVEL	15	IGF1	0.874473	0.813296
0.005	REVEL	20	IGF1	0.834932	0.842999
0.005	REVEL	25	IGF1	0.795792	0.772277
0.005	REVEL	30	IGF1	0.754686	0.818953
0.005	REVEL	35	IGF1	0.713048	0.746818
0.005	REVEL	40	IGF1	0.669252	0.787836
0.005	REVEL	45	IGF1	0.626345	0.760962
0.005	REVEL	50	IGF1	0.581551	0.731259
0.005	REVEL	55	IGF1	0.537086	0.660537
0.005	REVEL	60	IGF1	0.489841	0.60396
0.005	REVEL	65	IGF1	0.44253	0.58133
0.005	REVEL	70	IGF1	0.394758	0.53041
0.005	REVEL	75	IGF1	0.345549	0.428571
0.005	REVEL	80	IGF1	0.29535	0.336634
0.005	REVEL	85	IGF1	0.243325	0.27157
0.005	REVEL	90	IGF1	0.190559	0.220651
0.005	REVEL	95	IGF1	0.136999	0.154173
0.005	REVEL	100	IGF1	0.0842215	0.0680339
0.005	REVEL	83.4	IGF1	0.259896	0.304102
0.005	REVEL	105	IGF1	0.0836245	0.0632249
0.005	REVEL	0	IGF1	0	0
0.01	REVEL	0	IGF1	1	1
0.01	REVEL	5	IGF1	0.950506	0.908978
0.01	REVEL	10	IGF1	0.910428	0.866584
0.01	REVEL	15	IGF1	0.872911	0.817955
0.01	REVEL	20	IGF1	0.833321	0.84414
0.01	REVEL	25	IGF1	0.794096	0.779302
0.01	REVEL	30	IGF1	0.752947	0.810474
0.01	REVEL	35	IGF1	0.711235	0.736908
0.01	REVEL	40	IGF1	0.667425	0.766833
0.01	REVEL	45	IGF1	0.624528	0.743142
0.01	REVEL	50	IGF1	0.579753	0.714464
0.01	REVEL	55	IGF1	0.535321	0.645885
0.01	REVEL	60	IGF1	0.488122	0.573566
0.01	REVEL	65	IGF1	0.440919	0.542394
0.01	REVEL	70	IGF1	0.393244	0.491272
0.01	REVEL	75	IGF1	0.344152	0.400249
0.01	REVEL	80	IGF1	0.29407	0.311721
0.01	REVEL	85	IGF1	0.242225	0.249377
0.01	REVEL	90	IGF1	0.189644	0.200748
0.01	REVEL	95	IGF1	0.13631	0.139651
0.01	REVEL	100	IGF1	0.0838259	0.0613466
0.01	REVEL	83.4	IGF1	0.258745	0.280549
0.01	REVEL	105	IGF1	0.0832157	0.0583541
0.01	REVEL	0	IGF1	0	0
0.001	REVEL	0	LDL	1	1
0.001	REVEL	5	LDL	0.956469	0.793478
0.001	REVEL	10	LDL	0.916993	0.796584
0.001	REVEL	15	LDL	0.87991	0.782609
0.001	REVEL	20	LDL	0.840602	0.75
0.001	REVEL	25	LDL	0.801566	0.68323
0.001	REVEL	30	LDL	0.760578	0.647516
0.001	REVEL	35	LDL	0.719009	0.638199
0.001	REVEL	40	LDL	0.675317	0.585404
0.001	REVEL	45	LDL	0.632414	0.53882
0.001	REVEL	50	LDL	0.587569	0.537267
0.001	REVEL	55	LDL	0.542974	0.458075
0.001	REVEL	60	LDL	0.495595	0.456522
0.001	REVEL	65	LDL	0.448073	0.504658
0.001	REVEL	70	LDL	0.400018	0.509317
0.001	REVEL	75	LDL	0.350435	0.501553
0.001	REVEL	80	LDL	0.299868	0.46118
0.001	REVEL	85	LDL	0.247322	0.456522
0.001	REVEL	90	LDL	0.194014	0.381988
0.001	REVEL	95	LDL	0.139668	0.262422
0.001	REVEL	100	LDL	0.0858572	0.180124
0.001	REVEL	83.4	LDL	0.264087	0.47205
0.001	REVEL	105	LDL	0.0852174	0.175466
0.001	REVEL	0	LDL	0	0
0.005	REVEL	0	LDL	1	1
0.005	REVEL	5	LDL	0.9518	0.828829
0.005	REVEL	10	LDL	0.911903	0.831403
0.005	REVEL	15	LDL	0.874473	0.814672
0.005	REVEL	20	LDL	0.834932	0.778636
0.005	REVEL	25	LDL	0.795792	0.727156
0.005	REVEL	30	LDL	0.754686	0.688546
0.005	REVEL	35	LDL	0.713048	0.667954
0.005	REVEL	40	LDL	0.669252	0.617761
0.005	REVEL	45	LDL	0.626345	0.56242
0.005	REVEL	50	LDL	0.581551	0.566281
0.005	REVEL	55	LDL	0.537086	0.491634
0.005	REVEL	60	LDL	0.489841	0.495495
0.005	REVEL	65	LDL	0.44253	0.517375
0.005	REVEL	70	LDL	0.394758	0.519949
0.005	REVEL	75	LDL	0.345549	0.503218
0.005	REVEL	80	LDL	0.29535	0.456885
0.005	REVEL	85	LDL	0.243325	0.436293
0.005	REVEL	90	LDL	0.190559	0.350064
0.005	REVEL	95	LDL	0.136999	0.236808
0.005	REVEL	100	LDL	0.0842215	0.15444
0.005	REVEL	83.4	LDL	0.259896	0.451737
0.005	REVEL	105	LDL	0.0836245	0.151866
0.005	REVEL	0	LDL	0	0
0.01	REVEL	0	LDL	1	1
0.01	REVEL	5	LDL	0.950506	0.82659
0.01	REVEL	10	LDL	0.910428	0.834682
0.01	REVEL	15	LDL	0.872911	0.818497
0.01	REVEL	20	LDL	0.833321	0.774566
0.01	REVEL	25	LDL	0.794096	0.721387
0.01	REVEL	30	LDL	0.752947	0.689017
0.01	REVEL	35	LDL	0.711235	0.665896
0.01	REVEL	40	LDL	0.667425	0.618497
0.01	REVEL	45	LDL	0.624528	0.569942
0.01	REVEL	50	LDL	0.579753	0.56763
0.01	REVEL	55	LDL	0.535321	0.489017
0.01	REVEL	60	LDL	0.488122	0.486705
0.01	REVEL	65	LDL	0.440919	0.50289
0.01	REVEL	70	LDL	0.393244	0.499422
0.01	REVEL	75	LDL	0.344152	0.479769
0.01	REVEL	80	LDL	0.29407	0.431214
0.01	REVEL	85	LDL	0.242225	0.408092
0.01	REVEL	90	LDL	0.189644	0.321387
0.01	REVEL	95	LDL	0.13631	0.219653
0.01	REVEL	100	LDL	0.0838259	0.145665
0.01	REVEL	83.4	LDL	0.258745	0.423121
0.01	REVEL	105	LDL	0.0832157	0.139884
0.01	REVEL	0	LDL	0	0
0.001	REVEL	0	HEIGHT	1	1
0.001	REVEL	5	HEIGHT	0.956469	0.988439
0.001	REVEL	10	HEIGHT	0.916993	0.959538
0.001	REVEL	15	HEIGHT	0.87991	0.919075
0.001	REVEL	20	HEIGHT	0.840602	0.890173
0.001	REVEL	25	HEIGHT	0.801566	0.872832
0.001	REVEL	30	HEIGHT	0.760578	0.843931
0.001	REVEL	35	HEIGHT	0.719009	0.820809
0.001	REVEL	40	HEIGHT	0.675317	0.768786
0.001	REVEL	45	HEIGHT	0.632414	0.739884
0.001	REVEL	50	HEIGHT	0.587569	0.676301
0.001	REVEL	55	HEIGHT	0.542974	0.641618
0.001	REVEL	60	HEIGHT	0.495595	0.618497
0.001	REVEL	65	HEIGHT	0.448073	0.556647
0.001	REVEL	70	HEIGHT	0.400018	0.521965
0.001	REVEL	75	HEIGHT	0.350435	0.472832
0.001	REVEL	80	HEIGHT	0.299868	0.413873
0.001	REVEL	85	HEIGHT	0.247322	0.342197
0.001	REVEL	90	HEIGHT	0.194014	0.278035
0.001	REVEL	95	HEIGHT	0.139668	0.197688
0.001	REVEL	100	HEIGHT	0.0858572	0.101734
0.001	REVEL	83.4	HEIGHT	0.264087	0.375145
0.001	REVEL	105	HEIGHT	0.0852174	0.104046
0.001	REVEL	0	HEIGHT	0	0
0.005	REVEL	0	HEIGHT	1	1
0.005	REVEL	5	HEIGHT	0.9518	0.971014
0.005	REVEL	10	HEIGHT	0.911903	0.94686
0.005	REVEL	15	HEIGHT	0.874473	0.913043
0.005	REVEL	20	HEIGHT	0.834932	0.879227
0.005	REVEL	25	HEIGHT	0.795792	0.859903
0.005	REVEL	30	HEIGHT	0.754686	0.826087
0.005	REVEL	35	HEIGHT	0.713048	0.801932
0.005	REVEL	40	HEIGHT	0.669252	0.753623
0.005	REVEL	45	HEIGHT	0.626345	0.719807
0.005	REVEL	50	HEIGHT	0.581551	0.657005
0.005	REVEL	55	HEIGHT	0.537086	0.623188
0.005	REVEL	60	HEIGHT	0.489841	0.594203
0.005	REVEL	65	HEIGHT	0.44253	0.536232
0.005	REVEL	70	HEIGHT	0.394758	0.492754
0.005	REVEL	75	HEIGHT	0.345549	0.444444
0.005	REVEL	80	HEIGHT	0.29535	0.387923
0.005	REVEL	85	HEIGHT	0.243325	0.316425
0.005	REVEL	90	HEIGHT	0.190559	0.251691
0.005	REVEL	95	HEIGHT	0.136999	0.180676
0.005	REVEL	100	HEIGHT	0.0842215	0.0927536
0.005	REVEL	83.4	HEIGHT	0.259896	0.349275
0.005	REVEL	105	HEIGHT	0.0836245	0.0927536
0.005	REVEL	0	HEIGHT	0	0
0.01	REVEL	0	HEIGHT	1	1
0.01	REVEL	5	HEIGHT	0.950506	0.964126
0.01	REVEL	10	HEIGHT	0.910428	0.932735
0.01	REVEL	15	HEIGHT	0.872911	0.896861
0.01	REVEL	20	HEIGHT	0.833321	0.865471
0.01	REVEL	25	HEIGHT	0.794096	0.847534
0.01	REVEL	30	HEIGHT	0.752947	0.811659
0.01	REVEL	35	HEIGHT	0.711235	0.789238
0.01	REVEL	40	HEIGHT	0.667425	0.73991
0.01	REVEL	45	HEIGHT	0.624528	0.70852
0.01	REVEL	50	HEIGHT	0.579753	0.64574
0.01	REVEL	55	HEIGHT	0.535321	0.605381
0.01	REVEL	60	HEIGHT	0.488122	0.573991
0.01	REVEL	65	HEIGHT	0.440919	0.520179
0.01	REVEL	70	HEIGHT	0.393244	0.479821
0.01	REVEL	75	HEIGHT	0.344152	0.432735
0.01	REVEL	80	HEIGHT	0.29407	0.376682
0.01	REVEL	85	HEIGHT	0.242225	0.30583
0.01	REVEL	90	HEIGHT	0.189644	0.238565
0.01	REVEL	95	HEIGHT	0.13631	0.168161
0.01	REVEL	100	HEIGHT	0.0838259	0.0856502
0.01	REVEL	83.4	HEIGHT	0.258745	0.336323
0.01	REVEL	105	HEIGHT	0.0832157	0.0878924
0.01	REVEL	0	HEIGHT	0	0

## Sheet: fig5
TRAIT	GENE	CHROMOSOME	HERITABILITY	POSITION_RELATIVE	PVALUE	LOG_PVALUE
APOA1	OR4F5	1	0	69564	0.529405	0.276212
APOA1	OR4F16	1	0	686554	0.875001	0.0579913
APOA1	OR4F29	1	0	686554	0.875001	0.0579913
APOA1	OR4F3	1	0	686554	0.875001	0.0579913
APOA1	SAMD11	1	1.66295e-05	935048	0.437057	0.359462
APOA1	NOC2L	1	0.000210571	951968	0.0503084	1.29836
APOA1	KLHL17	1	4.57059e-05	962944	0.337642	0.471543
APOA1	PLEKHN1	1	0	970554	0.869939	0.0605114
APOA1	PERM1	1	5.21016e-05	978666	0.324941	0.488196
APOA1	HES4	1	2.91574e-05	999516	0.320766	0.493812
APOA1	ISG15	1	0.000120808	1014024	0.0199526	1.7
APOA1	AGRN	1	9.07829e-05	1037576	0.317598	0.498123
APOA1	RNF223	1	0	1072192	0.821115	0.085596
APOA1	C1orf159	1	0	1087224	0.892812	0.0492401
APOA1	TTLL10	1	5.83353e-06	1188532	0.466221	0.331408
APOA1	TNFRSF18	1	0.000113436	1205086	0.0917967	1.03717
APOA1	TNFRSF4	1	0	1212844	0.643578	0.191399
APOA1	SDF4	1	0	1223152	0.531917	0.274156
APOA1	B3GALT6	1	5.72613e-05	1232773	0.222515	0.652641
APOA1	C1QTNF12	1	0	1244620	0.811845	0.090527
APOA1	UBE2J2	1	1.50263e-05	1261598	0.304617	0.516246
APOA1	SCNN1D	1	0	1286419	0.659432	0.18083
APOA1	ACAP3	1	1.87449e-05	1300690	0.416829	0.380042
APOA1	PUSL1	1	2.17797e-05	1310010	0.382052	0.417878
APOA1	INTS11	1	0.000188692	1318233	0.0390542	1.40833
APOA1	CPTP	1	0	1327336	0.965082	0.0154357
APOA1	TAS1R3	1	0	1332905	0.896802	0.0473036
APOA1	DVL1	1	0	1342605	0.777235	0.109447
APOA1	MXRA8	1	0	1355904	0.861126	0.0649333
APOA1	AURKAIP1	1	0	1374279	0.824747	0.0836794
APOA1	CCNL2	1	5.06411e-05	1393270	0.274523	0.561422
APOA1	MRPL20	1	4.37902e-05	1404650	0.19567	0.708476
APOA1	ANKRD65	1	3.58134e-06	1420056	0.466642	0.331016
APOA1	TMEM88B	1	6.06057e-05	1426954	0.156402	0.805756
APOA1	VWA1	1	0	1437768	0.603836	0.219081
APOA1	ATAD3C	1	5.72495e-05	1459606	0.273087	0.563699
APOA1	ATAD3B	1	0.000198052	1483850	0.0581485	1.23546
APOA1	ATAD3A	1	1.00902e-05	1523170	0.448899	0.347851
APOA1	TMEM240	1	1.28206e-05	1537858	0.38608	0.413322
APOA1	SSU72	1	9.66766e-06	1558316	0.331822	0.479095
APOA1	FNDC10	1	0	1599678	0.694306	0.158449
APOA1	MIB2	1	9.63654e-05	1622986	0.238894	0.621794
APOA1	MMP23B	1	0	1633420	0.509106	0.293191
APOA1	CDK11B	1	0	1646910	0.565466	0.247594
APOA1	SLC35E2B	1	4.61594e-05	1671241	0.232238	0.634067
APOA1	CDK11A	1	6.59882e-06	1712858	0.459777	0.337453
APOA1	SLC35E2A	1	0	1732487	0.781389	0.107132
APOA1	NADK	1	0	1759155	0.708684	0.149547
APOA1	GNB1	1	0	1806397	0.626135	0.203332
APOA1	CALML6	1	0.000162062	1916238	0.0014707	2.83248
APOA1	TMEM52	1	4.59366e-05	1918576	0.22795	0.64216
APOA1	CFAP74	1	0.000150667	1956625	0.179572	0.745762
APOA1	GABRD	1	1.69076e-05	2024852	0.377366	0.423237
APOA1	PRKCZ	1	0	2117814	0.607852	0.216202
APOA1	FAAP20	1	0	2195406	0.72632	0.138872
APOA1	SKI	1	0.000107159	2267768	0.115472	0.937524
APOA1	MORN1	1	1.78377e-05	2356458	0.416197	0.380701
APOA1	RER1	1	0	2399460	0.706536	0.150866
APOA1	PEX10	1	5.05527e-05	2409135	0.237083	0.625099
APOA1	PLCH2	1	0.000213527	2490900	0.0999402	1.00026
APOA1	PANK4	1	0.000110184	2517718	0.12839	0.891469
APOA1	HES5	1	0	2529819	0.676526	0.169716
APOA1	TNFRSF14	1	0.000109606	2559968	0.0459248	1.33795
APOA1	PRXL2B	1	0	2588152	0.70452	0.152107
APOA1	MMEL1	1	4.92053e-05	2610240	0.323269	0.490436
APOA1	TTC34	1	6.67076e-05	2715530	0.250276	0.60158
APOA1	ACTRT2	1	3.65094e-05	3022247	0.281673	0.550255
APOA1	PRDM16	1	0	3251536	0.790259	0.10223
APOA1	ARHGEF16	1	0	3471836	0.728864	0.137354
APOA1	MEGF6	1	0	3550896	0.765131	0.116264
APOA1	TPRG1L	1	0	3626833	0.769841	0.113599
APOA1	WRAP73	1	0	3640488	0.700131	0.154821
APOA1	TP73	1	0	3707734	0.965532	0.0152333
APOA1	CCDC27	1	1.53739e-05	3762004	0.424203	0.372427
APOA1	SMIM1	1	0.000108024	3775638	0.00390556	2.40832
APOA1	LRRC47	1	0.000184479	3788784	0.0225337	1.64717
APOA1	CEP104	1	0.000127581	3833903	0.124848	0.90362
APOA1	DFFB	1	0.000155424	3870670	0.0177632	1.75048
APOA1	C1orf174	1	1.98825e-05	3895074	0.359855	0.443872
APOA1	AJAP1	1	1.42009e-05	4714965	0.405143	0.392391
APOA1	NPHP4	1	0.000179932	5924779	0.1378	0.860751
APOA1	KCNAB2	1	0.000114216	6069577	0.0602626	1.21995
APOA1	CHD5	1	1.68203e-05	6143148	0.434234	0.362276
APOA1	RPL22	1	1.18131e-05	6193147	0.308808	0.510312
APOA1	RNF207	1	0	6212972	0.505143	0.296585
APOA1	ICMT	1	4.87926e-05	6230499	0.0859629	1.06569
APOA1	HES3	1	7.16723e-06	6244940	0.407146	0.39025
APOA1	GPR153	1	0.000139238	6252122	0.0853891	1.0686
APOA1	ACOT7	1	0	6328994	0.704809	0.151928
APOA1	HES2	1	0	6419347	0.660144	0.180362
APOA1	ESPN	1	0.000112516	6442550	0.161966	0.790575
APOA1	TNFRSF25	1	0	6463772	0.968971	0.0136893
APOA1	PLEKHG5	1	3.00785e-05	6493537	0.393472	0.405086
APOA1	NOL9	1	0	6540179	0.529647	0.276013
APOA1	TAS1R1	1	0	6567474	0.74896	0.125541
APOA1	ZBTB48	1	9.16832e-05	6584906	0.136691	0.864262
APOA1	KLHL21	1	1.93378e-05	6598092	0.400942	0.396919
APOA1	PHF13	1	0	6617849	0.797161	0.0984537
APOA1	THAP3	1	3.36778e-05	6629654	0.283229	0.547862
APOA1	DNAJC11	1	0	6668737	0.695376	0.15778
APOA1	CAMTA1	1	0	7276028	0.518916	0.284903
APOA1	VAMP3	1	0	7776551	0.652845	0.18519
APOA1	PER3	1	9.15264e-06	7813800	0.461179	0.33613
APOA1	UTS2	1	0	7850592	0.991273	0.00380669
APOA1	TNFRSF9	1	0	7930418	0.86531	0.0628281
APOA1	PARK7	1	0	7973906	0.81688	0.0878418
APOA1	ERRFI1	1	0	8014414	0.586059	0.232059
APOA1	SLC45A1	1	0	8334160	0.87273	0.0591203
APOA1	RERE	1	1.70601e-05	8505701	0.44451	0.352119
APOA1	ENO1	1	0	8868134	0.837637	0.0769444
APOA1	CA6	1	2.89211e-05	8960288	0.301276	0.521035
APOA1	SLC2A7	1	0	9014823	0.54614	0.262696
APOA1	SLC2A5	1	0	9053561	0.675097	0.170634
APOA1	GPR157	1	6.17661e-05	9116726	0.189955	0.721348
APOA1	H6PD	1	0.000221077	9252430	0.0481093	1.31777
APOA1	SPSB1	1	1.4485e-05	9361730	0.350347	0.455502
APOA1	SLC25A33	1	0.000151064	9561092	0.0113874	1.94358
APOA1	TMEM201	1	8.87604e-05	9601008	0.187172	0.72776
APOA1	PIK3CD	1	0	9718746	0.902862	0.0443785
APOA1	CLSTN1	1	0	9777120	0.776004	0.110136
APOA1	CTNNBIP1	1	9.25937e-06	9861393	0.298083	0.525663
APOA1	LZIC	1	0	9932490	0.604398	0.218677
APOA1	NMNAT1	1	0	9977384	0.474203	0.324036
APOA1	RBP7	1	8.39352e-06	10006544	0.359902	0.443815
APOA1	UBE4B	1	0	10106814	0.876112	0.0574403
APOA1	KIF1B	1	7.85236e-05	10304459	0.270381	0.568024
APOA1	PGD	1	5.23302e-05	10409430	0.220018	0.657543
APOA1	CENPS	1	8.6645e-05	10436462	0.0155779	1.80749
APOA1	CENPS-CORT	1	0.000125073	10441051	0.0189486	1.72242
APOA1	CORT	1	0.000111805	10450904	0.0168235	1.77408
APOA1	DFFA	1	0.000135029	10466982	0.0232554	1.63348
APOA1	PEX14	1	0	10552476	0.71872	0.14344
APOA1	CASZ1	1	3.30911e-05	10666418	0.404745	0.392818
APOA1	C1orf127	1	0.000219863	10964848	0.0225797	1.64628
APOA1	TARDBP	1	4.34278e-05	11018186	0.100987	0.995736
APOA1	MASP2	1	0	11037050	0.496504	0.304077
APOA1	SRM	1	1.99366e-05	11057405	0.245408	0.610111
APOA1	EXOSC10	1	1.05954e-05	11083280	0.443059	0.353538
APOA1	MTOR	1	0	11183442	0.579968	0.236596
APOA1	ANGPTL7	1	4.10807e-05	11192300	0.260826	0.583649
APOA1	UBIAD1	1	4.45161e-05	11279838	0.174506	0.758189
APOA1	DISP3	1	7.07997e-05	11518840	0.283475	0.547486
APOA1	FBXO2	1	0	11651523	0.71464	0.145913
APOA1	FBXO44	1	0	11658560	0.511207	0.291403
APOA1	FBXO6	1	0	11671252	0.92726	0.0327983
APOA1	MAD2L2	1	0	11677694	0.65451	0.184083
APOA1	DRAXIN	1	0	11712977	0.919052	0.0366601
APOA1	AGTRAP	1	0	11743198	0.9001	0.045709
APOA1	C1orf167	1	0	11776921	0.94181	0.0260366
APOA1	MTHFR	1	0.000182021	11797098	0.0265942	1.57521
APOA1	CLCN6	1	5.88888e-05	11823246	0.2635	0.579219
APOA1	NPPA	1	0	11846846	0.971952	0.012355
APOA1	NPPB	1	1.21391e-05	11858247	0.370048	0.431742
APOA1	KIAA2013	1	5.66753e-05	11923276	0.216724	0.664093
APOA1	PLOD1	1	4.83074e-06	11954792	0.4671	0.33059
APOA1	MFN2	1	2.49614e-05	12000358	0.363693	0.439265
APOA1	MIIP	1	2.20518e-06	12026766	0.468558	0.329236
APOA1	TNFRSF8	1	2.23219e-05	12103064	0.377945	0.422571
APOA1	TNFRSF1B	1	9.08024e-05	12187048	0.0925293	1.03372
APOA1	VPS13D	1	0.000185114	12371637	0.167982	0.774738
APOA1	DHRS3	1	7.94858e-06	12592844	0.413403	0.383626
APOA1	AADACL4	1	0	12655643	0.514387	0.28871
APOA1	AADACL3	1	0	12721115	0.765013	0.116331
APOA1	C1orf158	1	4.0722e-05	12753686	0.171518	0.76569
APOA1	PRAMEF12	1	0	12776230	0.859018	0.0659976
APOA1	PRAMEF1	1	0.000110678	12794612	0.102791	0.988047
APOA1	PRAMEF11	1	0	12826870	0.972946	0.0119113
APOA1	HNRNPCL1	1	0	12847850	0.537394	0.269707
APOA1	PRAMEF2	1	6.70646e-06	12860397	0.443962	0.352654
APOA1	PRAMEF4	1	0	12881479	0.581319	0.235585
APOA1	PRAMEF10	1	0.000182284	12894390	0.0264393	1.57775
APOA1	PRAMEF7	1	3.62991e-05	12919054	0.227429	0.643153
APOA1	PRAMEF6	1	9.67203e-05	12940594	0.0804741	1.09434
APOA1	PRAMEF27	1	0.000181136	13051806	0.0342402	1.46546
APOA1	PRAMEF25	1	0	13077237	0.636781	0.19601
APOA1	PRAMEF26	1	0	13077237	0.636781	0.19601
APOA1	HNRNPCL2	1	0	13115960	0.563272	0.249281
APOA1	HNRNPCL3	1	0	13115960	0.563272	0.249281
APOA1	PRAMEF9	1	1.03613e-05	13175508	0.318029	0.497533
APOA1	PRAMEF18	1	0.000116456	13225472	0.0309377	1.50951
APOA1	PRAMEF22	1	0.000116456	13225472	0.0309377	1.50951
APOA1	PRAMEF5	1	0	13261212	0.677143	0.16932
APOA1	PRAMEF8	1	0	13282734	0.979817	0.00885511
APOA1	PRAMEF15	1	0	13320344	0.580152	0.236458
APOA1	PRAMEF14	1	0.000146115	13343920	0.0434779	1.36173
APOA1	PRAMEF19	1	0	13370484	0.575041	0.240302
APOA1	PRAMEF17	1	0	13391075	0.856743	0.0671495
APOA1	PRAMEF20	1	0	13418805	0.77461	0.110917
APOA1	LRRC38	1	3.44328e-05	13494725	0.250157	0.601787
APOA1	PDPN	1	0	13599110	0.60348	0.219337
APOA1	PRDM2	1	0	13769392	0.757052	0.120874
APOA1	KAZN	1	1.92586e-05	14856816	0.416727	0.380148
APOA1	C1orf195	1	0	15169878	0.752448	0.123523
APOA1	TMEM51	1	0	15217413	0.973762	0.0115472
APOA1	FHAD1	1	1.42155e-05	15324600	0.441302	0.355264
APOA1	EFHD2	1	0	15419348	0.605725	0.217724
APOA1	CTRC	1	0.000137824	15442524	0.0221277	1.65506
APOA1	CELA2A	1	0	15464374	0.743294	0.12884
APOA1	CELA2B	1	0	15483719	0.787409	0.1038
APOA1	CASP9	1	6.41216e-05	15508574	0.183444	0.736496
APOA1	DNAJC16	1	0	15548652	0.733474	0.134615
APOA1	AGMAT	1	0	15579310	0.925226	0.0337523
APOA1	DDI2	1	0	15637156	0.688478	0.16211
APOA1	RSC1A1	1	0	15660794	0.481967	0.316982
APOA1	PLEKHM2	1	0.000142508	15709248	0.0966265	1.0149
APOA1	SLC25A34	1	0	15737942	0.601929	0.220454
APOA1	TMEM82	1	5.87822e-05	15745096	0.200469	0.697953
APOA1	FBLIM1	1	0	15774824	0.849743	0.0707125
APOA1	UQCRHL	1	4.20818e-05	15807515	0.100561	0.997568
APOA1	FLJ37453	1	0	15848107	0.742996	0.129013
APOA1	SPEN	1	6.69421e-05	15893747	0.344933	0.462265
APOA1	ZBTB17	1	7.1461e-05	15945227	0.183094	0.737325
APOA1	SRARP	1	3.43868e-05	16005326	0.24801	0.60553
APOA1	HSPB7	1	0	16017524	0.492648	0.307463
APOA1	CLCNKA	1	1.52234e-05	16028134	0.418986	0.377801
APOA1	CLCNKB	1	0	16050702	0.721069	0.142023
APOA1	FAM131C	1	0	16065943	0.915979	0.0381144
APOA1	EPHA2	1	9.94924e-05	16140573	0.174423	0.758397
APOA1	ARHGEF19	1	0.000128732	16203817	0.0897724	1.04686
APOA1	CPLANE2	1	0	16234391	0.552791	0.257439
APOA1	FBXO42	1	0	16283040	0.95586	0.0196057
APOA1	SZRD1	1	0	16381198	0.944116	0.0249746
APOA1	SPATA21	1	0	16415070	0.635618	0.196804
APOA1	NECAP2	1	4.58677e-05	16449876	0.199043	0.701053
APOA1	MST1L	1	0.000230539	16760852	0.01264	1.89825
APOA1	CROCC	1	0	16947228	0.676324	0.169845
APOA1	MFAP2	1	1.05977e-05	16976592	0.383507	0.416227
APOA1	ATP13A2	1	7.6588e-05	16998862	0.281466	0.550574
APOA1	SDHB	1	0	17036462	0.976978	0.0101153
APOA1	PADI2	1	0.000126089	17094212	0.0987458	1.00548
APOA1	PADI1	1	0	17224728	0.920178	0.0361281
APOA1	PADI3	1	7.85189e-05	17266108	0.201651	0.695399
APOA1	PADI4	1	0	17335984	0.900022	0.0457468
APOA1	PADI6	1	0	17386842	0.678098	0.168708
APOA1	RCC2	1	0	17423804	0.671765	0.172783
APOA1	ARHGEF10L	1	0	17638996	0.845219	0.0730305
APOA1	ACTL8	1	0	17824753	0.511246	0.29137
APOA1	IGSF21	1	0.000126198	18243229	0.0794636	1.09983
APOA1	KLHDC7A	1	0	18482145	0.735051	0.133683
APOA1	PAX7	1	0.000107531	18688267	0.0873148	1.05891
APOA1	TAS1R2	1	0	18849627	0.818466	0.0869995
APOA1	ALDH4A1	1	6.15956e-05	18887678	0.250188	0.601733
APOA1	IFFO2	1	0	18932438	0.572041	0.242573
APOA1	UBR4	1	0	19142537	0.875536	0.0577261
APOA1	EMC1	1	0	19235406	0.959258	0.0180646
APOA1	MRTO4	1	0	19255330	0.772115	0.112318
APOA1	AKR7A3	1	0	19285719	0.903315	0.0441608
APOA1	AKR7A2	1	7.77248e-05	19308176	0.158385	0.800287
APOA1	SLC66A1	1	1.60827e-05	19323160	0.381053	0.419015
APOA1	CAPZB	1	3.09406e-06	19412488	0.433687	0.362823
APOA1	MICOS10	1	0	19611720	0.962406	0.0166416
APOA1	MICOS10-NBL1	1	3.33901e-05	19629039	0.194386	0.711336
APOA1	NBL1	1	5.76929e-05	19650222	0.127097	0.895865
APOA1	HTR6	1	0	19672559	0.984441	0.00681016
APOA1	TMCO4	1	0	19731902	0.934695	0.0293302
APOA1	RNF186	1	0	19814764	0.59678	0.224186
APOA1	OTUD3	1	0	19895142	0.531086	0.274835
APOA1	PLA2G2E	1	0	19921928	0.61631	0.210201
APOA1	PLA2G2A	1	0	19977240	0.661449	0.179504
APOA1	PLA2G5	1	3.12118e-05	20087758	0.193039	0.714355
APOA1	PLA2G2D	1	0	20116810	0.97396	0.0114588
APOA1	PLA2G2F	1	0	20143914	0.744305	0.128249
APOA1	PLA2G2C	1	3.94444e-05	20169569	0.130701	0.883722
APOA1	UBXN10	1	6.59977e-05	20190988	0.140334	0.852837
APOA1	VWA5B1	1	0	20332436	0.647489	0.188767
APOA1	CAMK2N1	1	1.36499e-05	20484526	0.178904	0.74738
APOA1	MUL1	1	5.40853e-05	20504368	0.174037	0.759358
APOA1	FAM43B	1	0	20553464	0.584891	0.232925
APOA1	CDA	1	0	20603844	0.704184	0.152314
APOA1	PINK1	1	8.54921e-05	20642122	0.174865	0.757298
APOA1	DDOST	1	5.34517e-05	20656888	0.209288	0.679255
APOA1	KIF17	1	0	20691164	0.61951	0.207952
APOA1	SH2D5	1	5.58155e-05	20724916	0.23612	0.626866
APOA1	HP1BP3	1	0	20762616	0.615667	0.210654
APOA1	EIF4G3	1	6.8983e-05	20905035	0.251047	0.600245
APOA1	ECE1	1	3.14165e-05	21255185	0.330487	0.480845
APOA1	NBPF3	1	0	21464235	0.743673	0.128618
APOA1	ALPL	1	0.000178667	21565871	0.0201798	1.69508
APOA1	RAP1GAP	1	5.83089e-05	21624772	0.250701	0.600844
APOA1	USP48	1	2.44592e-05	21735072	0.340961	0.467295
APOA1	LDLRAD2	1	1.76404e-05	21817330	0.356906	0.447447
APOA1	HSPG2	1	0	21880268	0.85789	0.0665685
APOA1	CELA3B	1	1.53941e-05	21983157	0.387589	0.411629
APOA1	CELA3A	1	1.16342e-05	22005759	0.412007	0.385096
APOA1	CDC42	1	6.54033e-06	22085002	0.32434	0.488999
APOA1	WNT4	1	0	22131487	0.657644	0.182009
APOA1	ZBTB40	1	0	22508168	0.650706	0.186615
APOA1	EPHA8	1	0	22585519	0.559827	0.251946
APOA1	C1QA	1	0	22638514	0.807278	0.092977
APOA1	C1QC	1	0	22645902	0.887855	0.0516579
APOA1	C1QB	1	0	22660414	0.973983	0.0114486
APOA1	EPHB2	1	1.8806e-05	22847644	0.411386	0.38575
APOA1	LACTBL1	1	0	22962679	0.693864	0.158726
APOA1	TEX46	1	6.52114e-05	23012479	0.0284758	1.54552
APOA1	KDM1A	1	0	23051486	0.907724	0.0420463
APOA1	LUZP1	1	0.000138447	23091576	0.0815225	1.08872
APOA1	HTR1D	1	0	23193656	0.651464	0.18611
APOA1	HNRNPR	1	3.47387e-05	23325740	0.241118	0.61777
APOA1	ZNF436	1	1.17337e-05	23364987	0.396316	0.401959
APOA1	TCEA3	1	0	23404493	0.644377	0.19086
APOA1	ASAP3	1	6.16656e-05	23456997	0.262702	0.580537
APOA1	E2F2	1	0	23520336	0.7127	0.147093
APOA1	ID3	1	0	23559194	0.957666	0.0187861
APOA1	RPL11	1	1.92724e-05	23694098	0.257172	0.589777
APOA1	ELOA	1	0.000135238	23751500	0.0577199	1.23867
APOA1	PITHD1	1	0	23782944	0.962963	0.0163902
APOA1	LYPLA2	1	0	23793708	0.520951	0.283203
APOA1	GALE	1	6.45557e-05	23797468	0.174196	0.758963
APOA1	HMGCL	1	9.26229e-05	23813938	0.0400117	1.39781
APOA1	FUCA1	1	0	23857002	0.740184	0.13066
APOA1	CNR2	1	6.68159e-05	23875075	0.139745	0.854663
APOA1	PNRC2	1	1.328e-05	23961668	0.350216	0.455664
APOA1	SRSF10	1	1.7769e-05	23973958	0.270047	0.56856
APOA1	MYOM3	1	0.000150991	24082999	0.14838	0.828625
APOA1	IL22RA1	1	0.000154765	24131948	0.0254099	1.595
APOA1	IFNLR1	1	4.37648e-05	24172194	0.275257	0.560262
APOA1	GRHL3	1	2.8537e-05	24341960	0.348685	0.457567
APOA1	STPG1	1	3.89684e-05	24379968	0.264233	0.578013
APOA1	NIPAL3	1	0.00011465	24442499	0.049209	1.30796
APOA1	RCAN3	1	0	24524825	0.696385	0.157151
APOA1	NCMAP	1	0	24600590	0.512604	0.290218
APOA1	SRRM1	1	9.63202e-05	24659127	0.14262	0.84582
APOA1	CLIC4	1	0	24793242	0.827745	0.0821035
APOA1	RUNX3	1	4.15773e-07	24933354	0.471216	0.32678
APOA1	SYF2	1	6.53547e-05	25227884	0.0725729	1.13923
APOA1	RSRP1	1	0	25244778	0.79024	0.102241
APOA1	RHD	1	0	25300842	0.813856	0.0894522
APOA1	TMEM50A	1	5.43678e-05	25350592	0.0900406	1.04556
APOA1	RHCE	1	0	25391656	0.610619	0.214229
APOA1	MACO1	1	0	25464780	0.589099	0.229811
APOA1	LDLRAP1	1	0	25555338	0.508787	0.293464
APOA1	MAN1C1	1	0.000115547	25700826	0.0810737	1.09112
APOA1	MTFR1L	1	0	25827562	0.487265	0.312235
APOA1	AUNIP	1	2.32962e-05	25845724	0.337542	0.471672
APOA1	PAQR7	1	0.000192039	25863325	0.00416084	2.38082
APOA1	STMN1	1	9.96617e-06	25895200	0.328557	0.48339
APOA1	PAFAH2	1	0.000110515	25976402	0.0853646	1.06872
APOA1	EXTL1	1	6.45656e-05	26028997	0.22158	0.654469
APOA1	SLC30A2	1	0	26042534	0.929536	0.0317337
APOA1	TRIM63	1	0	26059685	0.625235	0.203957
APOA1	PDIK1L	1	0	26118444	0.678919	0.168182
APOA1	FAM110D	1	0	26161702	0.724839	0.139758
APOA1	C1orf232	1	4.13713e-05	26167120	0.121542	0.915274
APOA1	ZNF593	1	0	26170352	0.541403	0.26648
APOA1	CNKSR1	1	0.000132316	26183546	0.0874273	1.05835
APOA1	CATSPER4	1	9.66581e-05	26196584	0.0918964	1.0367
APOA1	CEP85	1	0.000111013	26258535	0.102167	0.99069
APOA1	SH3BGRL3	1	1.21674e-05	26280637	0.298413	0.525183
APOA1	UBXN11	1	0	26300174	0.735137	0.133632
APOA1	CD52	1	1.27997e-05	26319160	0.22789	0.642275
APOA1	CRYBG2	1	9.27922e-05	26334314	0.24389	0.612807
APOA1	ZNF683	1	0	26365114	0.491126	0.308807
APOA1	LIN28A	1	0	26418671	0.968359	0.0139638
APOA1	DHDDS	1	4.41545e-05	26451037	0.196673	0.706255
APOA1	HMGN2	1	0	26474314	0.939837	0.0269475
APOA1	RPS6KA1	1	1.41132e-05	26552057	0.408347	0.38897
APOA1	ARID1A	1	0	26738572	0.78532	0.104953
APOA1	PIGV	1	0	26794332	0.511433	0.291211
APOA1	ZDHHC18	1	0	26840325	0.687345	0.162825
APOA1	SFN	1	4.25151e-06	26863586	0.418182	0.378635
APOA1	GPN2	1	0	26884892	0.960185	0.0176449
APOA1	GPATCH3	1	0	26895730	0.546592	0.262337
APOA1	NR0B2	1	0.000113248	26912895	0.0377858	1.42267
APOA1	NUDC	1	0.000116999	26934012	0.0249137	1.60356
APOA1	KDF1	1	0	26951230	0.731708	0.135662
APOA1	TRNP1	1	0	26994130	0.728851	0.137361
APOA1	TENT5B	1	0	27009312	0.761061	0.11858
APOA1	SLC9A1	1	0	27127323	0.565782	0.247351
APOA1	WDTC1	1	0	27283716	0.849419	0.0708781
APOA1	TMEM222	1	2.48955e-05	27328832	0.293198	0.532839
APOA1	SYTL1	1	0	27349593	0.975704	0.0106821
APOA1	MAP3K6	1	0	27360994	0.685048	0.164279
APOA1	FCN3	1	4.19825e-05	27372028	0.240048	0.619702
APOA1	CD164L2	1	0	27381373	0.863482	0.0637466
APOA1	GPR3	1	9.40624e-06	27394295	0.40204	0.39573
APOA1	WASF2	1	0.000120165	27418536	0.0317585	1.49814
APOA1	AHDC1	1	2.88035e-05	27549712	0.405355	0.392165
APOA1	FGR	1	6.88225e-05	27618403	0.114281	0.942024
APOA1	IFI6	1	9.46644e-06	27667847	0.356721	0.447671
APOA1	FAM76A	1	0.000107881	27743324	0.00694575	2.15828
APOA1	STX12	1	6.25262e-05	27797814	0.124237	0.905749
APOA1	PPP1R8	1	0	27840604	0.99034	0.00421586
APOA1	THEMIS2	1	0	27879244	0.486031	0.313336
APOA1	RPA2	1	0	27903415	0.977618	0.00983082
APOA1	SMPDL3B	1	4.00187e-05	27947010	0.282828	0.548478
APOA1	XKR8	1	0	27963633	0.615103	0.211052
APOA1	EYA3	1	0	28016236	0.557338	0.253882
APOA1	PTAFR	1	2.65231e-05	28150508	0.275416	0.560011
APOA1	DNAJC8	1	0	28217126	0.591313	0.228182
APOA1	ATP5IF1	1	4.33032e-05	28237088	0.101505	0.993512
APOA1	SESN2	1	0.000195386	28270322	0.00613351	2.21229
APOA1	MED18	1	7.0454e-05	28332814	0.0878825	1.0561
APOA1	PHACTR4	1	0	28452000	0.571259	0.243167
APOA1	RCC1	1	3.4846e-05	28533934	0.279067	0.554291
APOA1	TRNAU1AP	1	0	28565368	0.519273	0.284604
APOA1	RAB42	1	7.91508e-05	28593312	0.0581002	1.23582
APOA1	TAF12	1	0	28612818	0.987961	0.00526015
APOA1	GMEB1	1	0	28699192	0.670657	0.1735
APOA1	YTHDF2	1	5.56037e-05	28753034	0.17474	0.757608
APOA1	OPRD1	1	0	28837834	0.706351	0.15098
APOA1	EPB41	1	0	29051618	0.817621	0.0874478
APOA1	TMEM200B	1	0	29121370	0.605685	0.217753
APOA1	SRSF4	1	0	29165084	0.804831	0.0942951
APOA1	MECR	1	0	29212466	0.906893	0.0424439
APOA1	PTPRU	1	0	29281149	0.902436	0.0445834
APOA1	MATN1	1	3.49118e-05	30718568	0.311453	0.506608
APOA1	LAPTM5	1	0	30745790	0.925772	0.0334961
APOA1	SDC3	1	3.63909e-05	30890902	0.306049	0.514209
APOA1	PUM1	1	0	30996395	0.933888	0.029705
APOA1	NKAIN1	1	0	31210626	0.686876	0.163122
APOA1	SNRNP40	1	4.44273e-05	31278416	0.20794	0.682062
APOA1	ZCCHC17	1	0	31337158	0.894818	0.0482654
APOA1	FABP3	1	0	31369452	0.464992	0.332555
APOA1	SERINC2	1	0	31422020	0.593106	0.226868
APOA1	TINAGL1	1	0	31582061	0.526428	0.278661
APOA1	HCRTR1	1	0	31623088	0.766739	0.115352
APOA1	PEF1	1	0	31637741	0.918291	0.0370196
APOA1	COL16A1	1	0	31677425	0.699012	0.155515
APOA1	ADGRB2	1	2.61933e-05	31742323	0.39931	0.39869
APOA1	SPOCD1	1	3.83861e-05	31802967	0.349932	0.456017
APOA1	PTP4A2	1	0	31913963	0.962446	0.0166236
APOA1	KHDRBS1	1	0	32028306	0.498894	0.301992
APOA1	TMEM39B	1	1.18687e-05	32088813	0.405908	0.391573
APOA1	KPNA6	1	0	32162740	0.620456	0.207289
APOA1	TXLNA	1	0	32187774	0.601496	0.220767
APOA1	CCDC28B	1	0	32203592	0.601747	0.220586
APOA1	IQCC	1	2.86196e-05	32206882	0.333997	0.476257
APOA1	DCDC2B	1	0	32212494	0.70216	0.153564
APOA1	TMEM234	1	0	32219371	0.91464	0.0387497
APOA1	EIF3I	1	8.60414e-05	32226866	0.0335914	1.47377
APOA1	FAM167B	1	0	32248014	0.506293	0.295598
APOA1	LCK	1	0	32280028	0.475159	0.323161
APOA1	HDAC1	1	0	32312602	0.776808	0.109686
APOA1	MARCKSL1	1	0	32335310	0.798282	0.0978434
APOA1	FAM229A	1	9.32834e-05	32361767	0.0218851	1.65985
APOA1	TSSK3	1	0	32363479	0.637924	0.195231
APOA1	BSDC1	1	0	32380519	0.849694	0.0707377
APOA1	ZBTB8B	1	0	32478024	0.807899	0.0926431
APOA1	ZBTB8A	1	0	32596680	0.932968	0.0301331
APOA1	ZBTB8OS	1	7.38218e-05	32636218	0.0396753	1.40148
APOA1	RBBP4	1	3.71067e-05	32665510	0.0574523	1.24069
APOA1	SYNC	1	4.03027e-05	32692234	0.253117	0.59668
APOA1	KIAA1522	1	0.000259481	32757415	0.0271594	1.56608
APOA1	YARS	1	1.15733e-05	32796604	0.384114	0.41554
APOA1	S100PBP	1	0	32841064	0.579733	0.236772
APOA1	FNDC5	1	5.02128e-05	32867244	0.196179	0.707349
APOA1	HPCA	1	1.07119e-05	32891381	0.314157	0.502854
APOA1	TMEM54	1	3.05112e-06	32898022	0.448995	0.347758
APOA1	RNF19B	1	0	32950744	0.981532	0.00809545
APOA1	AK2	1	0.000107865	33023830	0.0376068	1.42473
APOA1	AZIN2	1	0	33101216	0.910982	0.0404903
APOA1	TRIM62	1	5.34376e-06	33164304	0.449766	0.347014
APOA1	ZNF362	1	0	33284804	0.547601	0.261535
APOA1	A3GALT2	1	0	33313938	0.945961	0.0241269
APOA1	PHC2	1	0	33350198	0.890589	0.0503226
APOA1	ZSCAN20	1	4.68474e-05	33487380	0.302336	0.519511
APOA1	CSMD2	1	0.000269547	33842664	0.0778706	1.10863
APOA1	HMGB4	1	0	33864470	0.945514	0.0243319
APOA1	C1orf94	1	7.94143e-06	34198270	0.443532	0.353075
APOA1	GJB5	1	0.000110092	34757738	0.0338199	1.47083
APOA1	GJB4	1	0	34761651	0.687614	0.162655
APOA1	GJB3	1	0	34785168	0.597674	0.223536
APOA1	GJA4	1	4.45318e-05	34794710	0.232271	0.634006
APOA1	SMIM12	1	0	34855840	0.685816	0.163792
APOA1	DLGAP3	1	0.000157736	34885755	0.0591367	1.22814
APOA1	TMEM35B	1	2.13309e-05	34983632	0.246145	0.608809
APOA1	ZMYM6	1	5.47586e-05	35008871	0.303173	0.51831
APOA1	ZMYM1	1	2.926e-06	35104628	0.46809	0.329671
APOA1	SFPQ	1	0	35188750	0.738965	0.131376
APOA1	ZMYM4	1	0	35344354	0.684226	0.1648
APOA1	KIAA0319L	1	0.000122047	35494697	0.0719003	1.14327
APOA1	NCDN	1	8.0305e-05	35561918	0.134655	0.870779
APOA1	TFAP2E	1	0	35584128	0.607321	0.216581
APOA1	PSMB2	1	4.97292e-06	35622352	0.411267	0.385876
APOA1	C1orf216	1	2.86997e-05	35715976	0.279639	0.553403
APOA1	CLSPN	1	9.6166e-06	35745380	0.446284	0.350389
APOA1	AGO4	1	8.94315e-06	35831002	0.426832	0.369743
APOA1	AGO1	1	0	35901510	0.776641	0.10978
APOA1	AGO3	1	0	35993584	0.756874	0.120976
APOA1	TEKT2	1	0	36086555	0.551894	0.258145
APOA1	ADPRHL2	1	2.18479e-05	36091148	0.356601	0.447817
APOA1	COL8A2	1	3.38457e-05	36098910	0.332244	0.478543
APOA1	TRAPPC3	1	0	36143290	0.882221	0.0544227
APOA1	MAP7D1	1	6.29833e-07	36168237	0.480141	0.318631
APOA1	THRAP3	1	0	36293301	0.587382	0.231079
APOA1	SH3D21	1	0.000105067	36313773	0.131887	0.879797
APOA1	EVA1B	1	0	36322668	0.620073	0.207557
APOA1	STK40	1	3.1673e-05	36351539	0.316677	0.499384
APOA1	LSM10	1	0	36393944	0.762489	0.117766
APOA1	OSCP1	1	4.697e-05	36434254	0.227068	0.643844
APOA1	MRPS15	1	9.82469e-06	36460040	0.39526	0.403118
APOA1	CSF3R	1	0.000216441	36472780	0.0111453	1.95291
APOA1	GRIK3	1	0	36917980	0.641625	0.192719
APOA1	ZC3H12A	1	0.000134114	37479554	0.0479722	1.31901
APOA1	MEAF6	1	4.35032e-05	37504257	0.154142	0.812078
APOA1	SNIP1	1	0	37545988	0.781204	0.107236
APOA1	DNALI1	1	0.000139854	37561015	0.0112585	1.94852
APOA1	GNL2	1	0	37581336	0.770478	0.113239
APOA1	RSPO1	1	1.57554e-05	37621333	0.365941	0.436588
APOA1	C1orf109	1	4.37277e-05	37686743	0.213469	0.670665
APOA1	CDCA8	1	9.27341e-05	37700528	0.0660543	1.1801
APOA1	EPHA10	1	0	37741719	0.94516	0.0244949
APOA1	MANEAL	1	5.17284e-05	37797191	0.207478	0.683028
APOA1	YRDC	1	4.5404e-05	37806053	0.210376	0.677004
APOA1	C1orf122	1	2.22899e-05	37808748	0.254393	0.594494
APOA1	MTF1	1	0	37836394	0.93417	0.0295739
APOA1	INPP5B	1	0	37904327	0.672799	0.172115
APOA1	SF3A3	1	0	37974074	0.930787	0.0311498
APOA1	FHL3	1	7.55891e-06	37998410	0.423121	0.373535
APOA1	UTP11	1	0	38018214	0.668809	0.174698
APOA1	POU3F1	1	0	38046068	0.823605	0.0842812
APOA1	RRAGC	1	1.06452e-05	38849599	0.377776	0.422765
APOA1	MYCBP	1	0	38868984	0.834652	0.0784944
APOA1	GJA9	1	0	38875326	0.900194	0.045664
APOA1	RHBDL2	1	0	38908010	0.96831	0.0139854
APOA1	AKIRIN1	1	0	38997402	0.481844	0.317094
APOA1	NDUFS5	1	0	39031609	0.93476	0.0292999
APOA1	MACF1	1	0	39285006	0.648357	0.188186
APOA1	KIAA0754	1	6.76991e-05	39412409	0.266094	0.574965
APOA1	BMP8A	1	6.43398e-05	39508890	0.19277	0.714962
APOA1	PABPC4	1	7.73821e-05	39568828	0.0973491	1.01167
APOA1	HEYL	1	5.44053e-05	39633071	0.200519	0.697844
APOA1	NT5C1A	1	3.27769e-05	39665580	0.290835	0.536353
APOA1	HPCAL4	1	0	39683571	0.892577	0.0493544
APOA1	PPIE	1	1.11144e-05	39751321	0.388751	0.410328
APOA1	OXCT2	1	0	39770493	0.695422	0.157752
APOA1	BMP8B	1	0	39774458	0.602425	0.220097
APOA1	TRIT1	1	0	39862620	0.644736	0.190618
APOA1	MYCL	1	0	39899635	0.555533	0.25529
APOA1	MFSD2A	1	3.70612e-05	39962431	0.257769	0.588768
APOA1	CAP1	1	0	40065438	0.781033	0.10733
APOA1	PPT1	1	3.73588e-05	40085652	0.248377	0.604889
APOA1	RLF	1	5.30643e-05	40200926	0.283941	0.546773
APOA1	TMCO2	1	0	40249802	0.86919	0.060885
APOA1	ZMPSTE24	1	7.14637e-06	40275468	0.430502	0.366025
APOA1	COL9A2	1	0	40309195	0.971981	0.0123424
APOA1	SMAP2	1	4.7693e-05	40398104	0.163428	0.786674
APOA1	ZFP69B	1	9.29916e-05	40457274	0.0981713	1.00802
APOA1	ZFP69	1	1.58397e-05	40487714	0.378525	0.421905
APOA1	EXO5	1	3.38997e-05	40515100	0.243061	0.614285
APOA1	ZNF684	1	9.76317e-05	40540313	0.0464958	1.33259
APOA1	RIMS3	1	2.74109e-06	40634234	0.457334	0.339766
APOA1	NFYC	1	0	40754832	0.804598	0.0944211
APOA1	KCNQ4	1	0	40811312	0.853405	0.0688451
APOA1	CITED4	1	0	40861854	0.70786	0.150053
APOA1	CTPS1	1	0	40996770	0.517558	0.286041
APOA1	SLFNL1	1	2.64855e-05	41018389	0.36415	0.438719
APOA1	SCMH1	1	5.48235e-05	41107170	0.237383	0.62455
APOA1	FOXO6	1	0.000136419	41372306	0.0295556	1.52936
APOA1	EDN2	1	0	41482006	0.905134	0.043287
APOA1	HIVEP3	1	0	41547620	0.635427	0.196934
APOA1	GUCA2B	1	0	42154522	0.583007	0.234326
APOA1	GUCA2A	1	3.18311e-05	42163810	0.178353	0.748719
APOA1	FOXJ3	1	0	42245392	0.715178	0.145586
APOA1	RIMKLA	1	8.95952e-05	42397952	0.0771813	1.11249
APOA1	ZMYND12	1	0.000165018	42443367	0.00898313	2.04657
APOA1	PPCS	1	1.25684e-05	42464901	0.378588	0.421833
APOA1	CCDC30	1	0	42595252	0.843245	0.0740464
APOA1	PPIH	1	1.65127e-05	42662924	0.226989	0.643995
APOA1	YBX1	1	0	42691790	0.77576	0.110272
APOA1	CLDN19	1	0	42737574	0.582772	0.234501
APOA1	P3H1	1	1.06328e-05	42756836	0.442115	0.354465
APOA1	C1orf50	1	0	42771351	0.539532	0.267983
APOA1	TMEM269	1	0	42794004	0.963848	0.0159916
APOA1	SVBP	1	2.02006e-06	42811980	0.394556	0.403892
APOA1	ERMAP	1	5.24977e-05	42836840	0.225331	0.64718
APOA1	ZNF691	1	4.24079e-05	42850735	0.245248	0.610395
APOA1	SLC2A1	1	0	42942842	0.804579	0.0944314
APOA1	FAM183A	1	0	43152132	0.520657	0.283448
APOA1	EBNA1BP2	1	0	43168441	0.836	0.0777936
APOA1	CFAP57	1	0	43213470	0.811493	0.0907152
APOA1	TMEM125	1	3.02192e-05	43273060	0.28921	0.538786
APOA1	C1orf210	1	6.50924e-06	43283026	0.389233	0.40979
APOA1	TIE1	1	0	43311900	0.662457	0.178842
APOA1	MPL	1	0	43345318	0.862478	0.0642519
APOA1	CDC20	1	0	43361172	0.945881	0.0241633
APOA1	ELOVL1	1	3.06047e-06	43364764	0.432654	0.363859
APOA1	MED8	1	0	43387110	0.693562	0.158915
APOA1	SZT2	1	0.000137185	43420227	0.223422	0.650874
APOA1	HYI	1	5.98513e-05	43452520	0.165267	0.781815
APOA1	PTPRF	1	0.000375099	43583542	0.0061585	2.21052
APOA1	KDM4A	1	9.98557e-05	43678773	0.111517	0.952658
APOA1	ST3GAL3	1	0	43833251	0.668845	0.174675
APOA1	ARTN	1	0	43936195	0.605935	0.217574
APOA1	IPO13	1	0	43957633	0.771203	0.112832
APOA1	DPH2	1	6.02762e-05	43971366	0.201048	0.696701
APOA1	ATP6V0B	1	0	43976226	0.946044	0.0240884
APOA1	B4GALT2	1	0	43985226	0.54122	0.266626
APOA1	CCDC24	1	0	43994028	0.944048	0.025006
APOA1	SLC6A9	1	0.000127936	44010914	0.0777405	1.10935
APOA1	KLF17	1	0	44124830	0.921987	0.0352754
APOA1	DMAP1	1	0	44217187	0.515633	0.287659
APOA1	ERI3	1	0	44288291	0.949726	0.0224016
APOA1	RNF220	1	0	44531436	0.496789	0.303828
APOA1	TMEM53	1	0	44664478	0.54816	0.261092
APOA1	ARMH1	1	8.57272e-06	44707552	0.426177	0.37041
APOA1	KIF2C	1	0	44753552	0.481714	0.317211
APOA1	RPS8	1	6.93003e-06	44777356	0.375345	0.425569
APOA1	BEST4	1	0	44785959	0.533416	0.272934
APOA1	PLK3	1	3.76609e-05	44803069	0.291882	0.534792
APOA1	TCTEX1D4	1	0.000127903	44806337	0.00950214	2.02218
APOA1	BTBD19	1	1.50609e-05	44811298	0.352411	0.45295
APOA1	PTCH2	1	0	44832672	0.650189	0.18696
APOA1	EIF2B3	1	0	44916063	0.694152	0.158546
APOA1	HECTD3	1	0	45007376	0.483377	0.315714
APOA1	UROD	1	7.65804e-05	45013888	0.0993915	1.00265
APOA1	ZSWIM5	1	0.000219259	45112407	0.016837	1.77374
APOA1	HPDL	1	2.3402e-05	45327702	0.331515	0.479497
APOA1	MUTYH	1	0	45334780	0.552764	0.25746
APOA1	TOE1	1	0	45341972	0.735942	0.133156
APOA1	TESK2	1	3.78234e-07	45401312	0.477415	0.321104
APOA1	MMACHC	1	0	45504774	0.6474	0.188827
APOA1	PRDX1	1	3.35135e-05	45515178	0.202333	0.693934
APOA1	AKR1A1	1	0.000111536	45565875	0.0385013	1.41452
APOA1	NASP	1	0	45601143	0.908286	0.0417775
APOA1	CCDC17	1	5.59537e-05	45622092	0.238999	0.621603
APOA1	GPBP1L1	1	0	45643676	0.558263	0.253161
APOA1	TMEM69	1	5.68152e-05	45692489	0.101112	0.995198
APOA1	IPP	1	0	45720408	0.996394	0.00156882
APOA1	MAST2	1	0	45919979	0.63677	0.196018
APOA1	PIK3R3	1	0	46088211	0.905407	0.0431561
APOA1	LOC110117498-PIK3R3	1	0	46110078	0.647307	0.188889
APOA1	P3R3URF	1	1.94285e-05	46176357	0.281057	0.551205
APOA1	TSPAN1	1	7.24034e-06	46183319	0.406559	0.390877
APOA1	POMGNT1	1	0	46193270	0.695537	0.15768
APOA1	LURAP1	1	0	46211823	0.646671	0.189316
APOA1	RAD54L	1	0	46263402	0.875611	0.0576888
APOA1	LRRC41	1	0	46291092	0.907887	0.0419683
APOA1	UQCRH	1	0	46310166	0.815862	0.0883834
APOA1	NSUN4	1	3.72203e-05	46351330	0.26068	0.583893
APOA1	FAAH	1	8.55079e-05	46403958	0.113861	0.943624
APOA1	DMBX1	1	4.95006e-05	46509755	0.214719	0.66813
APOA1	KNCN	1	0	46549472	0.986711	0.00580989
APOA1	MKNK1	1	4.53296e-05	46570949	0.239115	0.621394
APOA1	MOB3C	1	4.62589e-06	46612363	0.432866	0.363646
APOA1	ATPAF1	1	1.7768e-05	46652098	0.353206	0.451972
APOA1	TEX38	1	0	46672695	0.898404	0.0465284
APOA1	EFCAB14	1	0.000148299	46698274	0.0108351	1.96517
APOA1	CYP4B1	1	0	46808946	0.613325	0.212309
APOA1	CYP4A11	1	0	46935776	0.810031	0.0914984
APOA1	CYP4X1	1	0	47005878	0.651211	0.186278
APOA1	CYP4Z1	1	0	47092712	0.923603	0.0345145
APOA1	CYP4A22	1	5.97705e-05	47143141	0.217424	0.662693
APOA1	PDZK1IP1	1	0	47186954	0.859128	0.065942
APOA1	TAL1	1	0	47222804	0.723419	0.14061
APOA1	STIL	1	8.76781e-05	47280732	0.180049	0.744608
APOA1	CMPK1	1	0	47355342	0.560559	0.251378
APOA1	FOXE3	1	0	47416792	0.643475	0.191469
APOA1	FOXD2	1	4.5005e-05	47438890	0.252603	0.597562
APOA1	TRABD2B	1	1.81833e-05	47885978	0.361477	0.441919
APOA1	SLC5A9	1	0	48235149	0.617794	0.209156
APOA1	SPATA6	1	0	48385360	0.639896	0.193891
APOA1	BEND5	1	0	48752364	0.773454	0.111565
APOA1	AGBL4	1	0	49278980	0.884513	0.0532958
APOA1	ELAVL4	1	1.26535e-05	50124673	0.357638	0.446556
APOA1	DMRTA2	1	0	50420093	0.98708	0.00564773
APOA1	FAF1	1	0	50700638	0.941177	0.0263288
APOA1	CDKN2C	1	0	50972323	0.499259	0.301674
APOA1	C1orf185	1	3.29556e-05	51130116	0.217318	0.662904
APOA1	RNF11	1	0	51254043	0.898099	0.0466757
APOA1	TTC39A	1	0.000181626	51316594	0.0145884	1.83599
APOA1	EPS15	1	0	51437980	0.510535	0.291974
APOA1	OSBPL9	1	0	51702450	0.576683	0.239063
APOA1	NRDC	1	1.93831e-05	51833928	0.392096	0.406608
APOA1	RAB3B	1	0	51948522	0.793914	0.100226
APOA1	KTI12	1	0	52033229	0.952776	0.021009
APOA1	TXNDC12	1	5.07938e-05	52038028	0.11508	0.939001
APOA1	BTF3L4	1	0	52073297	0.88807	0.0515529
APOA1	ZFYVE9	1	0	52289713	0.884498	0.0533033
APOA1	CC2D1B	1	0	52359071	0.749934	0.124977
APOA1	ORC1	1	2.76961e-05	52387706	0.367092	0.435225
APOA1	PRPF38A	1	0	52410738	0.514063	0.288984
APOA1	TUT4	1	5.54454e-05	52475110	0.289113	0.538932
APOA1	GPX7	1	0	52605417	0.480315	0.318474
APOA1	SHISAL2A	1	7.12771e-06	52645272	0.399291	0.398711
APOA1	COA7	1	2.2292e-05	52693024	0.226218	0.645472
APOA1	ZYG11B	1	0	52774140	0.563612	0.24902
APOA1	ZYG11A	1	6.21189e-05	52867916	0.236329	0.626482
APOA1	ECHDC2	1	0	52909095	0.954447	0.0202481
APOA1	SCP2	1	4.88852e-05	52989048	0.219043	0.659471
APOA1	PODN	1	8.79562e-05	53072193	0.183553	0.736239
APOA1	SLC1A7	1	2.81187e-05	53115232	0.371832	0.429653
APOA1	CPT2	1	8.54777e-05	53205274	0.164045	0.785038
APOA1	CZIB	1	1.30422e-07	53217619	0.451445	0.345395
APOA1	MAGOH	1	0	53232760	0.651778	0.1859
APOA1	LRP8	1	1.63159e-05	53287465	0.410468	0.386721
APOA1	DMRTB1	1	8.78322e-06	53463056	0.429231	0.367309
APOA1	GLIS1	1	0	53622345	0.970911	0.0128205
APOA1	NDC1	1	8.72118e-05	53803113	0.14303	0.844573
APOA1	YIPF1	1	0.000138393	53874500	0.0118659	1.9257
APOA1	DIO1	1	5.70483e-05	53902099	0.110666	0.955987
APOA1	HSPB11	1	7.34268e-05	53930867	0.0264794	1.57709
APOA1	LRRC42	1	0	53959968	0.817027	0.0877637
APOA1	LDLRAD1	1	4.10089e-06	54013579	0.445795	0.350865
APOA1	TMEM59	1	6.0445e-07	54042682	0.465345	0.332225
APOA1	TCEANC2	1	1.27107e-05	54075451	0.354779	0.450042
APOA1	CDCP2	1	0	54146228	0.752814	0.123313
APOA1	CYB5RL	1	0.000163234	54185124	0.0146047	1.83551
APOA1	MRPL37	1	6.13631e-05	54212808	0.211946	0.673776
APOA1	SSBP3	1	0	54316572	0.814325	0.0892024
APOA1	ACOT11	1	0	54578718	0.799648	0.0971009
APOA1	FAM151A	1	0	54616327	0.926198	0.0332959
APOA1	MROH7	1	8.4665e-06	54681552	0.462216	0.335155
APOA1	MROH7-TTC4	1	9.75316e-07	54716894	0.339052	0.469733
APOA1	TTC4	1	0	54728710	0.505724	0.296086
APOA1	PARS2	1	5.11132e-06	54758448	0.450016	0.346772
APOA1	TTC22	1	8.10084e-07	54791213	0.475901	0.322483
APOA1	LEXM	1	0	54823994	0.533456	0.272901
APOA1	DHCR24	1	1.57951e-05	54869678	0.378785	0.421607
APOA1	TMEM61	1	0	54989098	0.577499	0.238449
APOA1	BSND	1	0	55003905	0.618506	0.208656
APOA1	PCSK9	1	0.0001596	55051710	0.0619692	1.20782
APOA1	USP24	1	0	55142080	0.606574	0.217117
APOA1	PLPP3	1	0	56537785	0.909921	0.0409963
APOA1	PRKAA2	1	0	56676556	0.738883	0.131424
APOA1	FYB2	1	0.000158651	56769483	0.0426517	1.37006
APOA1	C8A	1	1.1085e-05	56886316	0.434831	0.361679
APOA1	C8B	1	0.000112062	56947678	0.114303	0.941941
APOA1	DAB1	1	2.60734e-05	57150864	0.333827	0.476478
APOA1	OMA1	1	5.74163e-05	58510130	0.167924	0.774888
APOA1	TACSTD2	1	1.30241e-05	58576669	0.395075	0.403321
APOA1	MYSM1	1	0	58680023	0.775611	0.110356
APOA1	JUN	1	0	58782576	0.929606	0.0317009
APOA1	FGGY	1	7.82343e-05	59542067	0.1846	0.733768
APOA1	HOOK1	1	0	59844039	0.847714	0.0717507
APOA1	CYP2J2	1	7.08575e-05	59910198	0.170516	0.768234
APOA1	C1orf87	1	0	60031657	0.494718	0.305642
APOA1	NFIA	1	0	61266495	0.851083	0.070028
APOA1	TM2D1	1	0	61704282	0.598443	0.222977
APOA1	PATJ	1	0	61961976	0.49789	0.302867
APOA1	L1TD1	1	0	62208998	0.727654	0.138075
APOA1	KANK4	1	0	62259927	0.553866	0.256595
APOA1	USP1	1	4.90106e-05	62445426	0.256798	0.590409
APOA1	DOCK7	1	0	62571834	0.596245	0.224576
APOA1	ANGPTL3	1	0.000901473	62601198	1.95679e-17	16.7085
APOA1	ATG4C	1	7.4281e-06	62833962	0.444218	0.352404
APOA1	FOXD3	1	1.83835e-05	63323777	0.378997	0.421364
APOA1	ALG6	1	0.000108655	63403996	0.0432465	1.36405
APOA1	ITGB3BP	1	0	63484972	0.742037	0.129574
APOA1	EFCAB7	1	0.000151199	63549043	0.0305611	1.51483
APOA1	PGM1	1	0.000217301	63626583	0.0106566	1.97238
APOA1	ROR1	1	2.57837e-05	63976638	0.371093	0.430518
APOA1	UBE2U	1	5.91897e-05	64235629	0.173527	0.760634
APOA1	CACHD1	1	0.000125024	64581176	0.142994	0.844682
APOA1	RAVER2	1	0	64788074	0.803658	0.0949286
APOA1	JAK1	1	0	64860413	0.969141	0.0136131
APOA1	AK4	1	0	65187292	0.619038	0.208283
APOA1	DNAJC6	1	6.55983e-05	65338958	0.248586	0.604524
APOA1	LEPROT	1	0	65426318	0.557234	0.253962
APOA1	LEPR	1	0	65601292	0.967694	0.0142619
APOA1	PDE4B	1	3.46299e-06	66142992	0.461534	0.335796
APOA1	SGIP1	1	0	66637898	0.56745	0.246073
APOA1	TCTEX1D1	1	3.15634e-05	66766058	0.200725	0.697398
APOA1	INSL5	1	0	66799616	0.978056	0.00963625
APOA1	WDR78	1	0	66869490	0.723007	0.140858
APOA1	MIER1	1	0	66955750	0.567398	0.246112
APOA1	SLC35D1	1	2.87896e-05	67029180	0.281333	0.55078
APOA1	C1orf141	1	0	67110124	0.815412	0.0886231
APOA1	IL23R	1	0	67213624	0.540889	0.266892
APOA1	IL12RB2	1	5.2656e-05	67358228	0.281025	0.551254
APOA1	SERBP1	1	0	67421765	0.965398	0.0152936
APOA1	GADD45A	1	6.03475e-07	67686640	0.440048	0.3565
APOA1	GNG12	1	1.25115e-05	67706576	0.231319	0.635788
APOA1	DIRAS3	1	0	68046966	0.591679	0.227914
APOA1	WLS	1	0	68165443	0.886285	0.0524268
APOA1	RPE65	1	0	68439842	0.983799	0.00709371
APOA1	DEPDC1	1	0	68486964	0.769201	0.11396
APOA1	LRRC7	1	0.000192605	69900134	0.0328959	1.48286
APOA1	LRRC40	1	0	70175672	0.9821	0.00784413
APOA1	SRSF11	1	4.01098e-05	70236223	0.230543	0.637248
APOA1	ANKRD13C	1	1.23987e-05	70308570	0.39211	0.406592
APOA1	HHLA3	1	1.05551e-05	70361338	0.374487	0.426563
APOA1	CTH	1	0	70425268	0.646386	0.189508
APOA1	PTGER3	1	4.60184e-05	70950202	0.220108	0.657364
APOA1	ZRANB2	1	4.78559e-05	71073038	0.203989	0.690393
APOA1	NEGR1	1	0	71844970	0.948168	0.0231145
APOA1	LRRIQ3	1	0	74105248	0.950445	0.0220731
APOA1	FPGT	1	5.15477e-06	74202034	0.456826	0.34025
APOA1	FPGT-TNNI3K	1	4.4428e-05	74371106	0.337985	0.471103
APOA1	TNNI3K	1	3.2215e-05	74389720	0.36841	0.433669
APOA1	ERICH3	1	4.73563e-05	74622318	0.344457	0.462865
APOA1	CRYZ	1	0	74715558	0.519621	0.284313
APOA1	TYW3	1	1.35887e-05	74748678	0.368331	0.433762
APOA1	LHX8	1	0	75145799	0.718289	0.143701
APOA1	SLC44A5	1	0.000141802	75409808	0.0509493	1.29286
APOA1	ACADM	1	0	75743777	0.668564	0.174857
APOA1	RABGGTB	1	2.56429e-05	75790461	0.283572	0.547337
APOA1	MSH4	1	0	75854930	0.945214	0.0244697
APOA1	ASB17	1	5.78345e-05	75925624	0.120657	0.918449
APOA1	ST6GALNAC3	1	0	76354527	0.711742	0.147678
APOA1	ST6GALNAC5	1	8.73569e-05	76965440	0.122314	0.912523
APOA1	PIGK	1	0	77155894	0.624827	0.20424
APOA1	AK5	1	0	77420488	0.676395	0.1698
APOA1	ZZZ3	1	0	77602560	0.815233	0.0887182
APOA1	USP33	1	0	77719536	0.959117	0.0181283
APOA1	MIGA1	1	0	77827354	0.786892	0.104085
APOA1	NEXN	1	0.000123772	77929469	0.0884575	1.05327
APOA1	FUBP1	1	0	77964078	0.716086	0.145035
APOA1	DNAJB4	1	1.91783e-05	78010685	0.334001	0.476252
APOA1	GIPC2	1	0	78090404	0.835175	0.0782227
APOA1	PTGFR	1	1.04739e-05	78514712	0.389118	0.409919
APOA1	IFI44L	1	0	78634866	0.593844	0.226328
APOA1	IFI44	1	0.000124632	78657003	0.0690817	1.16064
APOA1	ADGRL4	1	0	78948908	0.895469	0.0479497
APOA1	ADGRL2	1	0.000252667	81914064	0.0144974	1.83871
APOA1	TTLL7	1	0	83911094	0.654804	0.183889
APOA1	PRKACB	1	0	84156812	0.594148	0.226105
APOA1	SAMD13	1	1.07184e-05	84324166	0.340513	0.467866
APOA1	DNASE2B	1	0	84406713	0.899561	0.0459693
APOA1	RPF1	1	0.000114761	84488371	0.0695632	1.15762
APOA1	GNG5	1	0	84503984	0.70317	0.152939
APOA1	SPATA1	1	9.90283e-06	84534741	0.419171	0.377609
APOA1	CTBS	1	0	84564708	0.588705	0.230102
APOA1	SSX2IP	1	0	84659327	0.792342	0.101087
APOA1	LPAR3	1	0	84839992	0.563071	0.249437
APOA1	MCOLN2	1	3.51389e-05	84961790	0.304179	0.516871
APOA1	MCOLN3	1	0	85032242	0.799019	0.097443
APOA1	WDR63	1	0	85102470	0.670649	0.173505
APOA1	SYDE2	1	7.6049e-05	85182759	0.210233	0.6773
APOA1	C1orf52	1	8.32816e-06	85256130	0.392783	0.405848
APOA1	BCL10	1	6.98099e-05	85271992	0.0284	1.54668
APOA1	DDAH1	1	0	85393248	0.998456	0.000670927
APOA1	CCN1	1	8.73937e-06	85582016	0.383271	0.416494
APOA1	ZNHIT6	1	0	85681174	0.525966	0.279042
APOA1	COL24A1	1	0.000200682	85943475	0.0669725	1.1741
APOA1	ODF2L	1	0.000123007	86367880	0.0896889	1.04726
APOA1	CLCA2	1	2.48076e-05	86439885	0.384085	0.415573
APOA1	CLCA1	1	0	86484508	0.860262	0.0653691
APOA1	CLCA4	1	3.74154e-05	86563728	0.34507	0.462093
APOA1	SH3GLB1	1	0	86724051	0.88421	0.0534445
APOA1	HS2ST1	1	2.15738e-05	87009864	0.329733	0.481838
APOA1	LMO4	1	0	87336100	0.708562	0.149622
APOA1	PKN2	1	2.16471e-05	88759014	0.361433	0.441973
APOA1	GTF2B	1	0	88872360	0.890934	0.0501543
APOA1	KYAT3	1	3.66776e-06	88962267	0.45195	0.34491
APOA1	RBMXL1	1	8.44208e-05	88983240	0.103831	0.983672
APOA1	GBP3	1	0	89014224	0.83526	0.0781785
APOA1	GBP1	1	0	89058299	0.87239	0.0592891
APOA1	GBP2	1	0	89115074	0.691512	0.1602
APOA1	GBP7	1	0	89152050	0.893183	0.0490597
APOA1	GBP4	1	1.39415e-05	89192048	0.417366	0.379483
APOA1	GBP5	1	0	89265131	0.988847	0.00487095
APOA1	GBP6	1	0	89376997	0.730436	0.136418
APOA1	LRRC8B	1	0	89587860	0.774189	0.111153
APOA1	LRRC8C	1	0	89700726	0.567552	0.245994
APOA1	LRRC8D	1	0	89934361	0.851839	0.0696426
APOA1	ZNF326	1	0	90011478	0.480922	0.317925
APOA1	BARHL2	1	7.61038e-05	90714752	0.12175	0.914532
APOA1	ZNF644	1	0	90949582	0.954685	0.0201401
APOA1	HFM1	1	8.60182e-05	91331191	0.250114	0.601863
APOA1	CDC7	1	0.000130446	91513074	0.0531002	1.2749
APOA1	TGFBR3	1	0	91772638	0.86073	0.0651331
APOA1	BRDT	1	0.000156143	91988516	0.0455881	1.34115
APOA1	EPHX4	1	1.70152e-05	92046682	0.340636	0.46771
APOA1	SETSIP	1	5.11253e-05	92074990	0.198587	0.70205
APOA1	BTBD8	1	0	92114184	0.625342	0.203882
APOA1	KIAA1107	1	0	92176648	0.956201	0.0194507
APOA1	C1orf146	1	0	92238547	0.708921	0.149402
APOA1	GLMN	1	0.000122085	92272262	0.0639946	1.19386
APOA1	RPAP2	1	1.59732e-05	92339973	0.393603	0.404941
APOA1	GFI1	1	0	92479760	0.723703	0.14044
APOA1	EVI5	1	0	92653026	0.787101	0.10397
APOA1	RPL5	1	0	92837638	0.747534	0.126369
APOA1	DIPK1A	1	0	92902412	0.81449	0.0891144
APOA1	MTF2	1	2.0331e-05	93123630	0.343476	0.464103
APOA1	TMED5	1	0	93167461	0.534807	0.271803
APOA1	CCDC18	1	3.43267e-05	93230918	0.373902	0.427243
APOA1	DR1	1	6.97367e-05	93353637	0.0254974	1.5935
APOA1	FNBP1L	1	0	93500348	0.870341	0.0603105
APOA1	BCAR3	1	0.000174317	93618588	0.0476085	1.32232
APOA1	DNTTIP2	1	6.31411e-05	93874917	0.216594	0.664353
APOA1	GCLM	1	0	93899074	0.557566	0.253703
APOA1	ABCA4	1	0	94058581	0.635088	0.197166
APOA1	ARHGAP29	1	0.000227545	94205652	0.0182596	1.73851
APOA1	ABCD3	1	0	94467796	0.547503	0.261614
APOA1	F3	1	5.51417e-05	94536053	0.15039	0.82278
APOA1	SLC44A3	1	0	94857686	0.823015	0.084592
APOA1	CNN3	1	0	94912322	0.970514	0.012998
APOA1	ALG14	1	0	95027989	0.984057	0.00697959
APOA1	TLCD4	1	4.89896e-06	95167886	0.417275	0.379578
APOA1	TLCD4-RWDD3	1	0	95194074	0.695493	0.157707
APOA1	RWDD3	1	9.90101e-05	95240547	0.0304751	1.51605
APOA1	PTBP2	1	3.47482e-05	96767623	0.220891	0.655822
APOA1	DPYD	1	0	97499954	0.524791	0.280014
APOA1	SNX7	1	0	98710926	0.556559	0.254489
APOA1	PLPPR5	1	0	98948878	0.74751	0.126383
APOA1	PLPPR4	1	0.000118782	99285726	0.0506845	1.29513
APOA1	PALMD	1	0	99670190	0.562936	0.249541
APOA1	FRRS1	1	0	99728830	0.762415	0.117809
APOA1	AGL	1	0	99886344	0.568186	0.245509
APOA1	SLC35A3	1	7.35214e-05	99996500	0.0776308	1.10997
APOA1	MFSD14A	1	2.2779e-05	100060218	0.291333	0.53561
APOA1	SASS6	1	0	100109069	0.868721	0.0611196
APOA1	TRMT13	1	0	100140992	0.678021	0.168757
APOA1	LRRC39	1	4.32216e-05	100158775	0.198335	0.702601
APOA1	DBT	1	3.5851e-06	100223047	0.453284	0.343629
APOA1	RTCA	1	9.77225e-05	100278939	0.0727273	1.1383
APOA1	CDC14A	1	0.000177341	100435630	0.0236678	1.62584
APOA1	GPR88	1	6.66328e-05	100539544	0.101084	0.995317
APOA1	VCAM1	1	5.92791e-05	100729060	0.211455	0.674782
APOA1	EXTL2	1	0.00010491	100881350	0.0327961	1.48418
APOA1	SLC30A7	1	0	100935559	0.635486	0.196894
APOA1	DPH5	1	0	101007930	0.549731	0.25985
APOA1	S1PR1	1	4.91455e-05	101239561	0.0995443	1.00198
APOA1	OLFM3	1	0	101900526	0.894579	0.0483811
APOA1	COL11A1	1	0	102993106	0.823663	0.0842503
APOA1	RNPC3	1	5.08452e-06	103538930	0.454052	0.342894
APOA1	AMY2B	1	0	103575552	0.643297	0.191588
APOA1	AMY2A	1	0.000178618	103620826	0.00815443	2.08861
APOA1	AMY1A	1	0	103707588	0.826246	0.0828908
APOA1	AMY1B	1	0	103707588	0.826246	0.0828908
APOA1	AMY1C	1	0	103707588	0.826246	0.0828908
APOA1	PRMT6	1	0	107057284	0.987495	0.00546493
APOA1	NTNG1	1	0	107314716	0.600886	0.221208
APOA1	VAV3	1	0.000119364	107769102	0.0939463	1.02712
APOA1	SLC25A24	1	5.11899e-05	108168396	0.226002	0.645888
APOA1	NBPF4	1	0	108233728	0.693671	0.158847
APOA1	NBPF6	1	0.00012091	108460632	0.0395236	1.40314
APOA1	FAM102B	1	0	108597789	0.552337	0.257796
APOA1	HENMT1	1	0	108654226	0.746198	0.127146
APOA1	PRPF38B	1	0.000128054	108696312	0.0456822	1.34025
APOA1	FNDC7	1	0	108727368	0.81623	0.0881873
APOA1	STXBP3	1	8.52033e-06	108777802	0.424703	0.371915
APOA1	AKNAD1	1	8.22159e-05	108834420	0.15952	0.797186
APOA1	GPSM2	1	3.86023e-05	108907732	0.309787	0.508936
APOA1	CLCC1	1	0	108942550	0.677725	0.168946
APOA1	WDR47	1	0	108997474	0.838526	0.0764834
APOA1	TAF13	1	7.44291e-06	109070252	0.311447	0.506616
APOA1	TMEM167B	1	0	109092722	0.878761	0.056129
APOA1	C1orf194	1	5.24575e-05	109109852	0.120234	0.919972
APOA1	KIAA1324	1	2.14753e-05	109158597	0.39742	0.40075
APOA1	SARS	1	1.8228e-05	109225947	0.343824	0.463664
APOA1	CELSR2	1	9.75513e-05	109262064	0.283987	0.546701
APOA1	PSRC1	1	0	109281412	0.908558	0.0416474
APOA1	MYBPHL	1	0	109301050	0.894224	0.0485537
APOA1	SORT1	1	0	109355968	0.80724	0.0929973
APOA1	PSMA5	1	0	109411946	0.67941	0.167868
APOA1	SYPL2	1	0	109473190	0.748289	0.12593
APOA1	ATXN7L2	1	4.04654e-05	109487992	0.300571	0.522052
APOA1	CYB561D1	1	4.19798e-05	109495192	0.232318	0.633917
APOA1	AMIGO1	1	9.29484e-05	109508176	0.0360219	1.44343
APOA1	GPR61	1	5.24717e-05	109543700	0.173458	0.760806
APOA1	GNAI3	1	0	109570476	0.510866	0.291693
APOA1	GNAT2	1	1.78217e-05	109608114	0.364781	0.437967
APOA1	AMPD2	1	0	109625702	0.871166	0.0598989
APOA1	GSTM4	1	0	109660710	0.840603	0.0754091
APOA1	GSTM2	1	1.53271e-05	109674964	0.346312	0.460532
APOA1	GSTM1	1	4.16351e-06	109690584	0.423931	0.372705
APOA1	GSTM5	1	0	109714866	0.804802	0.094311
APOA1	GSTM3	1	4.94526e-05	109738679	0.161969	0.790569
APOA1	EPS8L3	1	7.7296e-05	109756070	0.171939	0.764626
APOA1	CSF1	1	0	109918108	0.490302	0.309536
APOA1	AHCYL1	1	0	110002330	0.797178	0.0984448
APOA1	STRIP1	1	0	110044274	0.871602	0.0596819
APOA1	ALX3	1	0	110065673	0.632739	0.198775
APOA1	UBL4B	1	1.8304e-05	110112793	0.314303	0.502652
APOA1	SLC6A17	1	0	110182684	0.773343	0.111628
APOA1	KCNC4	1	6.75048e-05	110222234	0.196621	0.706371
APOA1	RBM15	1	0.000105896	110342882	0.12186	0.914138
APOA1	SLC16A4	1	1.36189e-05	110376546	0.399762	0.398198
APOA1	LAMTOR5	1	0	110404694	0.653947	0.184458
APOA1	PROK1	1	2.69747e-05	110453783	0.220669	0.656259
APOA1	KCNA10	1	0	110518022	0.600291	0.221638
APOA1	KCNA2	1	0	110599340	0.752826	0.123305
APOA1	KCNA3	1	1.25378e-05	110673951	0.402835	0.394873
APOA1	CD53	1	0	110895300	0.750693	0.124538
APOA1	LRIF1	1	2.00418e-05	110955811	0.385847	0.413584
APOA1	DRAM2	1	8.66202e-05	111124856	0.0724666	1.13986
APOA1	CEPT1	1	4.54762e-05	111166016	0.163488	0.786513
APOA1	DENND2D	1	5.36821e-05	111195976	0.220798	0.656004
APOA1	CHI3L2	1	0	111235042	0.774486	0.110987
APOA1	CHIA	1	1.76083e-05	111315471	0.388726	0.410357
APOA1	PIFO	1	6.30448e-05	111348992	0.0753625	1.12284
APOA1	OVGP1	1	0	111421089	0.61501	0.211118
APOA1	WDR77	1	3.74822e-05	111445204	0.229266	0.63966
APOA1	ATP5PB	1	2.40084e-05	111455270	0.285978	0.543667
APOA1	C1orf162	1	7.16506e-05	111477068	0.0662675	1.1787
APOA1	ADORA3	1	0	111501652	0.865109	0.062929
APOA1	TMIGD3	1	0	111523818	0.873237	0.0588681
APOA1	RAP1A	1	0	111700292	0.691242	0.16037
APOA1	INKA2	1	0	111741344	0.876722	0.0571379
APOA1	DDX20	1	5.87989e-05	111761410	0.234478	0.629897
APOA1	KCND3	1	2.57383e-05	111879404	0.308676	0.510497
APOA1	CTTNBP2NL	1	0	112436796	0.624059	0.204774
APOA1	WNT2B	1	3.23596e-05	112505752	0.311254	0.506886
APOA1	ST7L	1	0	112572564	0.954848	0.0200658
APOA1	CAPZA1	1	1.6129e-05	112644986	0.327857	0.484315
APOA1	MOV10	1	0	112687716	0.523543	0.281047
APOA1	RHOC	1	0	112702666	0.989261	0.00468925
APOA1	PPM1J	1	5.38304e-05	112712744	0.246613	0.607983
APOA1	TAFA3	1	3.00828e-06	112724453	0.445277	0.351369
APOA1	SLC16A1	1	0	112921596	0.572049	0.242567
APOA1	LRIG2	1	0.000150729	113098750	0.0840466	1.07548
APOA1	MAGI3	1	0	113537522	0.709286	0.149179
APOA1	PHTF1	1	2.36319e-05	113728198	0.379995	0.420222
APOA1	RSBN1	1	0	113789197	0.844207	0.073551
APOA1	PTPN22	1	0.000147646	113843268	0.0605292	1.21804
APOA1	BCL2L15	1	0	113884248	0.717183	0.14437
APOA1	AP4B1	1	9.09074e-05	113899890	0.148326	0.828783
APOA1	DCLRE1B	1	0	113908888	0.677194	0.169287
APOA1	HIPK1	1	3.67353e-05	113956956	0.339119	0.469648
APOA1	OLFML3	1	3.33211e-05	113980636	0.310182	0.508383
APOA1	SYT6	1	0	114115989	0.51503	0.288168
APOA1	TRIM33	1	0	114454368	0.725912	0.139116
APOA1	BCAS2	1	4.20601e-05	114574868	0.143775	0.842316
APOA1	DENND2C	1	9.7923e-05	114605802	0.156279	0.8061
APOA1	AMPD1	1	0.000108883	114684345	0.125844	0.900169
APOA1	NRAS	1	3.55158e-05	114712356	0.117425	0.93024
APOA1	CSDE1	1	4.38822e-05	114729914	0.240405	0.619057
APOA1	SIKE1	1	1.89408e-06	114777433	0.444737	0.351897
APOA1	SYCP1	1	0	114925238	0.941562	0.0261511
APOA1	TSHB	1	1.10215e-05	115033782	0.345473	0.461585
APOA1	TSPAN2	1	0	115069960	0.964779	0.0155724
APOA1	NGF	1	0	115286434	0.792313	0.101103
APOA1	VANGL1	1	0	115671393	0.838959	0.0762595
APOA1	CASQ2	1	0	115734892	0.882671	0.054201
APOA1	NHLH2	1	0	115838170	0.702488	0.153361
APOA1	SLC22A15	1	0	116021868	0.832057	0.0798471
APOA1	MAB21L3	1	3.00544e-05	116122990	0.298503	0.525051
APOA1	ATP1A1	1	0	116388744	0.53425	0.272255
APOA1	CD58	1	0	116542888	0.883622	0.0537335
APOA1	IGSF3	1	4.38289e-05	116621820	0.345946	0.460991
APOA1	CD2	1	6.79516e-05	116761636	0.130032	0.88595
APOA1	PTGFRN	1	0	116948585	0.903147	0.0442418
APOA1	CD101	1	0	117017956	0.9128	0.0396242
APOA1	TTF2	1	0	117080928	0.568609	0.245186
APOA1	TRIM45	1	0	117116758	0.954178	0.0203705
APOA1	VTCN1	1	0	117179258	0.654743	0.183929
APOA1	MAN1A2	1	2.97276e-05	117445572	0.278176	0.555681
APOA1	TENT5C	1	4.24924e-05	117623464	0.184052	0.73506
APOA1	GDAP2	1	0	117895465	0.972962	0.0119039
APOA1	WDR3	1	0	117946379	0.96618	0.0149422
APOA1	SPAG17	1	7.87289e-05	118074480	0.276753	0.557907
APOA1	TBX15	1	4.70419e-05	118936260	0.217615	0.66231
APOA1	WARS2	1	0	119086772	0.535688	0.271088
APOA1	HAO2	1	1.54077e-05	119387264	0.390767	0.408083
APOA1	HSD3B2	1	2.17505e-05	119419022	0.331973	0.478897
APOA1	HSD3B1	1	4.26987e-05	119511058	0.271472	0.566275
APOA1	ZNF697	1	0	119624403	0.91	0.0409588
APOA1	PHGDH	1	7.69764e-05	119728028	0.159198	0.798064
APOA1	HMGCS2	1	0	119759824	0.703126	0.152967
APOA1	REG4	1	0.000112052	119801688	0.00970371	2.01306
APOA1	NBPF7	1	0	119839649	0.945749	0.0242243
APOA1	ADAM30	1	2.09697e-05	119895154	0.384512	0.41509
APOA1	NOTCH2	1	0.000225469	119992357	0.051054	1.29197
APOA1	SEC22B	1	0	120176346	0.907231	0.0422822
APOA1	NBPF26	1	5.61655e-05	120827672	0.268568	0.570946
APOA1	PPIAL4A	1	5.53657e-05	120890057	0.141329	0.84977
APOA1	FAM72B	1	1.62567e-05	121177260	0.151419	0.819819
APOA1	FAM72C	1	7.76132e-06	143968014	0.278222	0.555608
APOA1	NBPF15	1	9.0239e-05	144423137	0.0545884	1.2629
APOA1	PPIAL4D	1	0	144917562	0.853478	0.0688075
APOA1	PPIAL4E	1	0	144917562	0.853478	0.0688075
APOA1	PPIAL4F	1	0	144917562	0.853478	0.0688075
APOA1	SRGAP2B	1	0	144975322	0.530725	0.27513
APOA1	GPR89A	1	0	145639081	0.695312	0.15782
APOA1	PDZK1	1	0.000106153	145679635	0.0665297	1.17698
APOA1	CD160	1	0	145733413	0.659956	0.180485
APOA1	RNF115	1	0.000139116	145785376	0.009741	2.0114
APOA1	POLR3C	1	9.40987e-05	145833473	0.1054	0.97716
APOA1	NUDT17	1	1.49462e-05	145847059	0.385665	0.413789
APOA1	PIAS3	1	0	145854218	0.778267	0.108871
APOA1	ANKRD35	1	0	145876544	0.972614	0.0120597
APOA1	ITGA10	1	8.04099e-05	145901408	0.230053	0.638173
APOA1	PEX11B	1	0.000134727	145915428	0.0156839	1.80455
APOA1	RBM8A	1	0	145926634	0.884028	0.0535339
APOA1	LIX1L	1	2.29893e-05	145947112	0.292716	0.533553
APOA1	ANKRD34A	1	5.455e-05	145961008	0.152654	0.816292
APOA1	POLR3GL	1	4.8972e-05	145976653	0.14823	0.829064
APOA1	TXNIP	1	2.65224e-05	145995072	0.320116	0.494693
APOA1	HJV	1	0	146019161	0.573804	0.241237
APOA1	NBPF10	1	0	146105536	0.924199	0.0342346
APOA1	NOTCH2NLA	1	3.31753e-06	146160770	0.397996	0.400121
APOA1	NBPF12	1	0	146994452	0.798646	0.0976459
APOA1	PRKAB2	1	0	147165861	0.475998	0.322395
APOA1	FMO5	1	3.42443e-05	147204761	0.305983	0.514303
APOA1	CHD1L	1	0	147269104	0.938993	0.0273378
APOA1	BCL9	1	4.55434e-05	147618393	0.338523	0.470411
APOA1	ACP6	1	4.90427e-05	147658732	0.209141	0.67956
APOA1	GJA5	1	0	147758700	0.693427	0.158999
APOA1	GJA8	1	3.64157e-05	147908606	0.291414	0.535489
APOA1	GPR89B	1	0.000118965	147960731	0.0405897	1.39158
APOA1	PPIAL4G	1	0	148483000	0.917524	0.0373824
APOA1	NBPF14	1	0	148546038	0.821866	0.0851992
APOA1	PDE4DIP	1	0.000267687	148947683	0.0588309	1.23039
APOA1	NBPF9	1	1.6417e-05	149068897	0.39935	0.398646
APOA1	PPIAL4C	1	2.86991e-05	149584144	0.253119	0.596675
APOA1	FCGR1A	1	3.97425e-05	149787130	0.222923	0.651845
APOA1	HIST2H2BF	1	1.03721e-05	149812138	0.334916	0.475065
APOA1	HIST2H3D	1	1.87354e-06	149813478	0.429085	0.367457
APOA1	HIST2H2BE	1	0	149886452	0.997757	0.00097507
APOA1	HIST2H2AC	1	0	149887166	0.904196	0.0437372
APOA1	HIST2H2AB	1	0	149887718	0.75529	0.121886
APOA1	BOLA1	1	0	149900264	0.602716	0.219887
APOA1	SV2A	1	8.34075e-05	149909424	0.137687	0.861108
APOA1	SF3B4	1	0	149925652	0.901823	0.0448787
APOA1	MTMR11	1	9.59427e-05	149932758	0.12115	0.916676
APOA1	OTUD7B	1	0	149960690	0.969501	0.0134517
APOA1	VPS45	1	3.53006e-06	150106390	0.454768	0.342211
APOA1	PLEKHO1	1	0	150154888	0.943209	0.025392
APOA1	ANP32E	1	0	150228242	0.763949	0.116935
APOA1	CA14	1	4.45337e-05	150261394	0.189453	0.722499
APOA1	APH1A	1	4.75204e-05	150267468	0.0796037	1.09907
APOA1	C1orf54	1	0	150276862	0.600478	0.221503
APOA1	CIART	1	0	150285106	0.549078	0.260366
APOA1	MRPS21	1	0	150301299	0.863351	0.0638125
APOA1	PRPF3	1	1.42604e-05	150338962	0.349794	0.456188
APOA1	RPRD2	1	0	150419026	0.869012	0.060974
APOA1	TARS2	1	0	150497252	0.996885	0.00135509
APOA1	ECM1	1	0	150510827	0.660769	0.17995
APOA1	ADAMTSL4	1	0.000341982	150556238	0.00582204	2.23492
APOA1	MCL1	1	8.67636e-06	150578436	0.422513	0.37416
APOA1	ENSA	1	4.17351e-05	150626158	0.108226	0.96567
APOA1	GOLPH3L	1	0	150671582	0.871792	0.059587
APOA1	HORMAD1	1	0.000115357	150709082	0.00918095	2.03711
APOA1	CTSS	1	0	150748920	0.468192	0.329576
APOA1	CTSK	1	0	150801804	0.622083	0.206152
APOA1	ARNT	1	0	150844293	0.772768	0.111951
APOA1	SETDB1	1	4.32957e-05	150946028	0.287482	0.541389
APOA1	CERS2	1	7.51151e-06	150967618	0.411045	0.38611
APOA1	ANXA9	1	2.62217e-05	150989210	0.300291	0.522458
APOA1	MINDY1	1	8.35138e-05	151001730	0.133334	0.87506
APOA1	PRUNE1	1	0	151021430	0.630124	0.200574
APOA1	BNIPL	1	0	151041708	0.516601	0.286845
APOA1	C1orf56	1	8.56595e-06	151049151	0.392619	0.406028
APOA1	CDC42SE1	1	0	151054984	0.944598	0.0247529
APOA1	MLLT11	1	0	151067359	0.991068	0.00389674
APOA1	GABPB2	1	4.94814e-05	151103214	0.18087	0.742634
APOA1	SEMA6C	1	0	151137556	0.684494	0.16463
APOA1	TNFAIP8L2	1	6.86545e-05	151158979	0.0704615	1.15205
APOA1	LYSMD1	1	3.00662e-06	151163338	0.433158	0.363354
APOA1	SCNM1	1	2.62835e-05	151167616	0.239403	0.620871
APOA1	TNFAIP8L2-SCNM1	1	5.11786e-06	151167802	0.400722	0.397157
APOA1	TMOD4	1	0.000145488	151172474	0.0181627	1.74082
APOA1	VPS72	1	0	151183383	0.600597	0.221417
APOA1	PIP5K1A	1	3.28176e-05	151222986	0.273586	0.562907
APOA1	PSMD4	1	0	151261058	0.963823	0.0160026
APOA1	ZNF687	1	0	151288754	0.544727	0.263821
APOA1	PI4KB	1	0	151309542	0.572589	0.242157
APOA1	RFX5	1	0	151344252	0.817032	0.0877607
APOA1	SELENBP1	1	1.08327e-05	151367233	0.422769	0.373896
APOA1	PSMB4	1	0	151400707	0.571045	0.24333
APOA1	POGZ	1	9.80245e-05	151423506	0.11771	0.929187
APOA1	CGN	1	0.000226979	151527936	0.0298821	1.52459
APOA1	TUFT1	1	5.22675e-05	151561030	0.161627	0.791487
APOA1	SNX27	1	0.000117162	151653306	0.0280501	1.55206
APOA1	CELF3	1	0	151710528	0.994242	0.00250799
APOA1	RIIAD1	1	0.000100239	151725184	0.0069086	2.16061
APOA1	MRPL9	1	0	151761768	0.911391	0.0402951
APOA1	TDRKH	1	0	151778736	0.629352	0.201106
APOA1	LINGO4	1	7.5878e-05	151801810	0.146923	0.832911
APOA1	RORC	1	4.89098e-06	151819622	0.442298	0.354285
APOA1	C2CD4D	1	0	151838462	0.746097	0.127205
APOA1	THEM5	1	1.29989e-05	151850469	0.331086	0.480059
APOA1	THEM4	1	6.03304e-05	151892188	0.103032	0.987027
APOA1	S100A10	1	0	151984693	0.602479	0.220058
APOA1	S100A11	1	2.33013e-06	152034790	0.402091	0.395676
APOA1	TCHHL1	1	5.28934e-05	152086556	0.238498	0.622515
APOA1	TCHH	1	1.2977e-06	152110738	0.487076	0.312403
APOA1	RPTN	1	5.10705e-06	152156308	0.459605	0.337616
APOA1	HRNR	1	0.000127556	152218167	0.269393	0.569613
APOA1	FLG	1	9.53555e-05	152309078	0.366596	0.435813
APOA1	FLG-AS1	1	0	152314039	0.68551	0.163986
APOA1	FLG2	1	0.000220209	152354747	0.0626127	1.20334
APOA1	CRNN	1	0	152410916	0.660929	0.179845
APOA1	LCE5A	1	0	152511714	0.47962	0.319103
APOA1	CRCT1	1	3.87582e-05	152515528	0.115554	0.937214
APOA1	LCE3E	1	1.65173e-05	152566069	0.321934	0.492233
APOA1	LCE3D	1	6.57013e-06	152579798	0.404143	0.393465
APOA1	LCE3C	1	7.40533e-06	152600882	0.311976	0.505879
APOA1	LCE3B	1	4.09041e-07	152613948	0.407587	0.389779
APOA1	LCE3A	1	0	152622968	0.571197	0.243214
APOA1	LCE2D	1	0	152664268	0.91078	0.0405866
APOA1	LCE2C	1	4.23798e-05	152676178	0.151159	0.820565
APOA1	LCE2B	1	0	152687007	0.774048	0.111232
APOA1	LCE2A	1	0	152699057	0.543515	0.264789
APOA1	LCE4A	1	1.5426e-05	152709220	0.285317	0.544672
APOA1	C1orf68	1	0	152719906	0.724844	0.139755
APOA1	KPRP	1	0	152760456	0.873049	0.0589615
APOA1	LCE1F	1	9.55003e-06	152776542	0.355902	0.44867
APOA1	LCE1E	1	3.93281e-05	152787480	0.125399	0.901705
APOA1	LCE1D	1	1.84216e-05	152797966	0.284761	0.545519
APOA1	LCE1C	1	2.3521e-05	152805300	0.249955	0.602139
APOA1	LCE1B	1	5.18333e-05	152812618	0.111151	0.954087
APOA1	LCE1A	1	0	152827638	0.888131	0.0515228
APOA1	LCE6A	1	3.48111e-05	152843640	0.128621	0.890688
APOA1	SMCP	1	0	152884592	0.894015	0.0486551
APOA1	IVL	1	1.7854e-05	152910674	0.394786	0.403639
APOA1	SPRR4	1	1.8956e-05	152972006	0.223618	0.650494
APOA1	SPRR1A	1	0	152985366	0.489898	0.309894
APOA1	SPRR3	1	3.73343e-05	153003276	0.180962	0.742413
APOA1	SPRR1B	1	0	153032490	0.505727	0.296084
APOA1	SPRR2D	1	0	153040236	0.517297	0.28626
APOA1	SPRR2A	1	4.84762e-05	153056632	0.0649943	1.18712
APOA1	SPRR2B	1	0	153070728	0.925521	0.0336136
APOA1	SPRR2E	1	0	153093635	0.92172	0.0354009
APOA1	SPRR2F	1	7.25296e-06	153112617	0.314129	0.502892
APOA1	SPRR2G	1	0	153150000	0.801887	0.0958867
APOA1	LELP1	1	0	153204855	0.495679	0.3048
APOA1	PRR9	1	2.90155e-05	153218322	0.155116	0.809343
APOA1	LOR	1	1.58504e-05	153261422	0.383284	0.416479
APOA1	PGLYRP3	1	3.34149e-05	153304308	0.262321	0.581167
APOA1	PGLYRP4	1	5.4479e-05	153339350	0.165537	0.781104
APOA1	S100A9	1	0	153359558	0.526286	0.278778
APOA1	S100A12	1	2.08535e-05	153374216	0.215748	0.666054
APOA1	S100A8	1	3.30238e-06	153406314	0.387905	0.411275
APOA1	S100A7A	1	5.45937e-05	153418699	0.0674677	1.1709
APOA1	S100A7	1	0	153458409	0.812125	0.0903772
APOA1	S100A6	1	6.68969e-06	153535020	0.354736	0.450095
APOA1	S100A5	1	0	153538745	0.521387	0.282839
APOA1	S100A4	1	0	153544281	0.542393	0.265686
APOA1	S100A3	1	0	153548088	0.804257	0.0946053
APOA1	S100A2	1	3.33194e-05	153562660	0.150945	0.821182
APOA1	S100A16	1	2.68568e-05	153607842	0.239758	0.620228
APOA1	S100A14	1	0	153615370	0.566367	0.246902
APOA1	S100A13	1	0.000112129	153622684	0.00562364	2.24998
APOA1	S100A1	1	2.95853e-05	153631183	0.166839	0.777702
APOA1	CHTOP	1	8.86673e-05	153640930	0.0419118	1.37766
APOA1	SNAPIN	1	3.1199e-05	153660022	0.141477	0.849314
APOA1	ILF2	1	0	153666671	0.922257	0.0351481
APOA1	NPR1	1	2.98159e-05	153686260	0.355839	0.448746
APOA1	INTS3	1	7.45192e-05	153750952	0.118753	0.925355
APOA1	SLC27A3	1	0	153777750	0.488273	0.311337
APOA1	GATAD2B	1	0	153819267	0.61145	0.213639
APOA1	DENND4B	1	9.28666e-05	153937720	0.196579	0.706463
APOA1	CRTC2	1	7.58036e-05	153953306	0.137848	0.860599
APOA1	SLC39A1	1	5.4281e-05	153961407	0.139635	0.855007
APOA1	CREB3L4	1	0	153971294	0.899355	0.0460688
APOA1	JTB	1	8.032e-07	153975964	0.443627	0.352982
APOA1	RAB13	1	0	153984167	0.770002	0.113508
APOA1	RPS27	1	0	153991446	0.840113	0.0756622
APOA1	NUP210L	1	9.49093e-05	154073942	0.191112	0.718712
APOA1	TPM3	1	0	154179978	0.76533	0.116151
APOA1	C1orf189	1	3.44107e-05	154202870	0.151171	0.820531
APOA1	C1orf43	1	5.41829e-05	154213932	0.137001	0.863277
APOA1	UBAP2L	1	9.83385e-05	154248024	0.100286	0.998761
APOA1	HAX1	1	0	154274216	0.965825	0.0151015
APOA1	AQP10	1	0	154322812	0.911584	0.0402033
APOA1	ATP8B2	1	7.77687e-05	154338457	0.193781	0.712689
APOA1	IL6R	1	0	154435503	0.650841	0.186525
APOA1	SHE	1	0	154493092	0.782245	0.106657
APOA1	TDRD10	1	5.14108e-05	154527306	0.159616	0.796923
APOA1	UBE2Q1	1	0	154554767	0.6934	0.159016
APOA1	CHRNB2	1	2.94631e-05	154571978	0.304654	0.516193
APOA1	ADAR	1	2.43416e-05	154596406	0.37705	0.423601
APOA1	KCNN3	1	5.65529e-05	154788970	0.166813	0.777769
APOA1	PMVK	1	0	154930908	0.8099	0.0915686
APOA1	PBXIP1	1	3.9759e-06	154949373	0.460528	0.336744
APOA1	PYGO2	1	0.000113979	154960180	0.0298747	1.5247
APOA1	LOC101928120	1	3.84553e-06	154961642	0.325869	0.486957
APOA1	SHC1	1	0	154967165	0.744187	0.128318
APOA1	CKS1B	1	0	154976754	0.554535	0.256071
APOA1	FLAD1	1	0	154988366	0.494775	0.305593
APOA1	LENEP	1	9.1204e-06	154993702	0.331985	0.478882
APOA1	ZBTB7B	1	1.19441e-05	155013798	0.39793	0.400193
APOA1	DCST2	1	0.000100871	155026122	0.151338	0.820052
APOA1	DCST1	1	8.44976e-05	155042449	0.170665	0.767854
APOA1	ADAM15	1	0	155056936	0.563875	0.248817
APOA1	EFNA4	1	0	155066500	0.640558	0.193441
APOA1	EFNA3	1	2.6859e-05	155082747	0.239743	0.620255
APOA1	EFNA1	1	0	155131016	0.715139	0.145609
APOA1	SLC50A1	1	0	155136930	0.703068	0.153002
APOA1	DPM3	1	0	155140154	0.449392	0.347374
APOA1	KRTCAP2	1	0	155171372	0.901513	0.0450282
APOA1	TRIM46	1	0	155179072	0.695977	0.157405
APOA1	MUC1	1	0	155189488	0.893252	0.049026
APOA1	THBS3	1	2.02545e-05	155201862	0.400349	0.397561
APOA1	MTX1	1	0	155211086	0.741584	0.12984
APOA1	GBA	1	6.29824e-05	155238054	0.185781	0.730999
APOA1	FAM189B	1	0	155251334	0.968064	0.014096
APOA1	SCAMP3	1	0	155259216	0.874459	0.0582603
APOA1	CLK2	1	2.39826e-05	155267104	0.350612	0.455173
APOA1	HCN3	1	0	155283026	0.515174	0.288046
APOA1	PKLR	1	3.24407e-05	155295991	0.331114	0.480022
APOA1	FDPS	1	0	155315196	0.942709	0.0256226
APOA1	RUSC1	1	0	155326180	0.947299	0.0235131
APOA1	ASH1L	1	0	155429590	0.576149	0.239465
APOA1	MSTO1	1	5.06336e-06	155612260	0.455905	0.341125
APOA1	YY1AP1	1	4.94091e-05	155674319	0.292793	0.533439
APOA1	DAP3	1	2.46008e-06	155724008	0.459467	0.337746
APOA1	GON4L	1	0.000264959	155802188	0.0246585	1.60803
APOA1	SYT11	1	1.29062e-05	155870637	0.38049	0.419656
APOA1	RIT1	1	0	155905638	0.58842	0.230313
APOA1	KHDC4	1	0	155924254	0.922266	0.0351436
APOA1	RXFP4	1	9.76384e-05	155942273	0.0591801	1.22782
APOA1	ARHGEF2	1	4.75373e-05	155963188	0.277819	0.556238
APOA1	SSR2	1	4.03745e-05	156014854	0.101456	0.993724
APOA1	UBQLN4	1	0	156045334	0.960671	0.0174254
APOA1	LAMTOR2	1	0	156056642	0.576657	0.239082
APOA1	RAB25	1	5.89906e-05	156065844	0.130959	0.882865
APOA1	MEX3A	1	0	156079287	0.832606	0.0795606
APOA1	LMNA	1	0	156127383	0.668341	0.175002
APOA1	SEMA4A	1	0	156165782	0.54373	0.264617
APOA1	SLC25A44	1	1.77262e-05	156205134	0.326558	0.48604
APOA1	PMF1	1	0	156226310	0.624081	0.204759
APOA1	PMF1-BGLAP	1	0	156228053	0.606792	0.21696
APOA1	BGLAP	1	3.72484e-06	156242697	0.429296	0.367243
APOA1	PAQR6	1	0	156245297	0.963079	0.0163379
APOA1	SMG5	1	1.04063e-05	156266632	0.436369	0.360146
APOA1	TMEM79	1	4.84782e-06	156288411	0.448178	0.348549
APOA1	GLMP	1	1.69651e-07	156294332	0.472555	0.325547
APOA1	VHLL	1	0	156298980	0.750448	0.124679
APOA1	CCT3	1	0	156323688	0.484363	0.314829
APOA1	TSACC	1	3.9993e-05	156343361	0.122209	0.912899
APOA1	RHBG	1	5.78831e-05	156377045	0.209557	0.678698
APOA1	C1orf61	1	0	156413049	0.492321	0.307752
APOA1	MEF2D	1	0	156475455	0.605919	0.217585
APOA1	IQGAP3	1	0	156549508	0.795665	0.0992695
APOA1	TTC24	1	0	156583954	0.662288	0.178953
APOA1	NAXE	1	0	156592942	0.698774	0.155663
APOA1	GPATCH4	1	6.15866e-05	156598327	0.141953	0.847855
APOA1	HAPLN2	1	5.34642e-05	156624440	0.133498	0.874524
APOA1	BCAN	1	2.3224e-05	156652596	0.38552	0.413954
APOA1	NES	1	6.75659e-05	156673278	0.26812	0.57167
APOA1	CRABP2	1	5.6701e-05	156702722	0.0702807	1.15316
APOA1	ISG20L2	1	2.60362e-05	156725502	0.303292	0.518139
APOA1	RRNAD1	1	0	156732930	0.831715	0.0800257
APOA1	MRPL24	1	3.46566e-05	156738056	0.236246	0.626636
APOA1	HDGF	1	2.59888e-05	156748008	0.257065	0.589957
APOA1	PRCC	1	4.50887e-05	156784110	0.241758	0.61662
APOA1	SH2D2A	1	0	156811942	0.583652	0.233846
APOA1	INSRR	1	0.000287946	156849750	0.015674	1.80482
APOA1	NTRK1	1	0.000159609	156861862	0.0565533	1.24754
APOA1	PEAR1	1	2.36659e-05	156909362	0.394506	0.403946
APOA1	LRRC71	1	0	156926880	0.703159	0.152947
APOA1	ARHGEF11	1	0	156990164	0.61327	0.212348
APOA1	ETV3L	1	1.01249e-05	157096088	0.413888	0.383117
APOA1	ETV3	1	1.53951e-05	157130600	0.366855	0.435506
APOA1	FCRL5	1	1.99122e-05	157533975	0.401714	0.396083
APOA1	FCRL4	1	8.58397e-05	157586740	0.110005	0.958587
APOA1	FCRL3	1	5.971e-05	157688603	0.257018	0.590036
APOA1	FCRL2	1	0	157761899	0.817546	0.0874877
APOA1	FCRL1	1	0	157808068	0.605374	0.217976
APOA1	CD5L	1	0.000136051	157837451	0.0273841	1.5625
APOA1	KIRREL1	1	5.00441e-06	158044400	0.458358	0.338795
APOA1	CD1D	1	0	158182622	0.6633	0.17829
APOA1	CD1A	1	0	158252948	0.786638	0.104225
APOA1	CD1C	1	0	158291770	0.659796	0.18059
APOA1	CD1B	1	0	158329833	0.574612	0.240625
APOA1	CD1E	1	5.18785e-06	158355440	0.446208	0.350462
APOA1	OR10T2	1	1.58362e-05	158398994	0.380543	0.419596
APOA1	OR10K2	1	0	158420400	0.654876	0.183841
APOA1	OR10K1	1	0	158466032	0.481977	0.316974
APOA1	OR10R2	1	5.60737e-05	158480379	0.129958	0.886195
APOA1	OR6Y1	1	0	158547617	0.47773	0.320818
APOA1	OR6P1	1	0	158563130	0.802944	0.0953146
APOA1	OR10X1	1	0	158579408	0.899226	0.0461312
APOA1	OR10Z1	1	3.85471e-05	158606905	0.235949	0.627182
APOA1	SPTA1	1	7.85881e-05	158648306	0.311354	0.506746
APOA1	OR6K2	1	6.61566e-05	158700168	0.163957	0.78527
APOA1	OR6K3	1	0	158717646	0.861599	0.0646948
APOA1	OR6K6	1	4.97482e-05	158755330	0.177216	0.751497
APOA1	OR6N1	1	4.74746e-05	158766229	0.181729	0.740577
APOA1	OR6N2	1	0	158777158	0.518386	0.285347
APOA1	MNDA	1	5.67703e-05	158845693	0.212171	0.673313
APOA1	PYHIN1	1	0.000100792	158956814	0.0915629	1.03828
APOA1	IFI16	1	0	159034791	0.543846	0.264524
APOA1	AIM2	1	0.000117505	159068090	0.0223726	1.65028
APOA1	CADM3	1	0	159186343	0.95561	0.0197193
APOA1	ACKR1	1	0	159205704	0.707023	0.150567
APOA1	FCER1A	1	0	159305144	0.824213	0.0839607
APOA1	OR10J3	1	0	159314166	0.819882	0.0862487
APOA1	OR10J1	1	0	159440254	0.722203	0.141341
APOA1	OR10J5	1	1.54362e-05	159535544	0.369329	0.432586
APOA1	APCS	1	0	159588314	0.971322	0.0126366
APOA1	CRP	1	0	159714004	0.818149	0.0871676
APOA1	DUSP23	1	0	159781720	0.473167	0.324986
APOA1	FCRL6	1	0	159808134	0.780537	0.107606
APOA1	SLAMF8	1	0	159831076	0.955078	0.0199609
APOA1	VSIG8	1	5.38465e-05	159858642	0.221619	0.654394
APOA1	CFAP45	1	4.57682e-05	159886293	0.287139	0.541909
APOA1	TAGLN2	1	4.03011e-05	159921134	0.212423	0.672798
APOA1	IGSF9	1	0	159935406	0.597966	0.223323
APOA1	SLAMF9	1	2.70418e-07	159952900	0.466067	0.331552
APOA1	PIGM	1	0.000152429	160031104	0.0181593	1.7409
APOA1	KCNJ10	1	0	160041961	0.948753	0.0228467
APOA1	KCNJ9	1	0	160085936	0.545207	0.263439
APOA1	IGSF8	1	2.90177e-05	160095149	0.360187	0.443472
APOA1	ATP1A2	1	0.000123785	160128582	0.0577039	1.2388
APOA1	ATP1A4	1	0	160169370	0.533124	0.273172
APOA1	CASQ1	1	7.54644e-05	160196062	0.143545	0.843012
APOA1	PEA15	1	0	160211044	0.823781	0.084188
APOA1	DCAF8	1	0.000117587	160230798	0.033189	1.47901
APOA1	PEX19	1	0.000160395	160282340	0.00707215	2.15045
APOA1	COPA	1	0	160316656	0.646299	0.189567
APOA1	NCSTN	1	0	160350833	0.865002	0.0629828
APOA1	NHLH1	1	0	160370924	0.537174	0.269885
APOA1	VANGL2	1	5.26999e-06	160420602	0.44443	0.352197
APOA1	SLAMF6	1	0	160504942	0.587983	0.230635
APOA1	CD84	1	3.68578e-05	160563832	0.239849	0.620062
APOA1	SLAMF1	1	0	160628844	0.698908	0.15558
APOA1	CD48	1	0	160695409	0.90664	0.0425651
APOA1	SLAMF7	1	0	160746239	0.848828	0.0711805
APOA1	LY9	1	4.89912e-05	160812001	0.285336	0.544643
APOA1	CD244	1	5.56743e-05	160847010	0.163314	0.786978
APOA1	ITLN1	1	0	160880769	0.618312	0.208792
APOA1	ITLN2	1	0	160949942	0.890083	0.0505696
APOA1	F11R	1	0	161009953	0.712152	0.147428
APOA1	TSTD1	1	0	161038336	0.566533	0.246775
APOA1	USF1	1	4.95298e-05	161041402	0.127925	0.893045
APOA1	ARHGAP30	1	0	161058668	0.486129	0.313249
APOA1	NECTIN4	1	0	161080979	0.745284	0.127678
APOA1	KLHDC9	1	1.29527e-05	161099369	0.365846	0.436702
APOA1	PFDN2	1	1.9763e-05	161109366	0.269246	0.569851
APOA1	NIT1	1	0	161121162	0.530264	0.275508
APOA1	DEDD	1	0	161123304	0.924519	0.0340843
APOA1	UFC1	1	1.34522e-05	161156242	0.340559	0.467808
APOA1	USP21	1	0	161163032	0.825292	0.0833923
APOA1	PPOX	1	0	161169015	0.998731	0.000551477
APOA1	B4GALT3	1	0	161173938	0.873601	0.0586867
APOA1	ADAMTS4	1	0.000170348	161194834	0.0586721	1.23157
APOA1	NDUFS2	1	0	161208290	0.764417	0.11667
APOA1	FCER1G	1	0	161217129	0.582435	0.234752
APOA1	APOA2	1	2.55199e-05	161222904	0.214429	0.668717
APOA1	TOMM40L	1	1.30788e-05	161227794	0.354271	0.450664
APOA1	NR1I3	1	0	161233875	0.626156	0.203318
APOA1	PCP4L1	1	3.24277e-05	161271718	0.141988	0.847747
APOA1	MPZ	1	0	161307898	0.662421	0.178866
APOA1	SDHC	1	0	161338462	0.881292	0.0548803
APOA1	CFAP126	1	4.87077e-06	161366416	0.412243	0.384847
APOA1	FCGR2A	1	0	161511805	0.818107	0.0871898
APOA1	HSPA6	1	4.70521e-05	161525630	0.290705	0.536547
APOA1	FCGR3A	1	0	161546478	0.576351	0.239313
APOA1	FCGR3B	1	5.13311e-05	161627805	0.170652	0.767888
APOA1	FCGR2B	1	4.38828e-05	161674470	0.203121	0.692246
APOA1	FCRLA	1	5.78773e-05	161710322	0.178311	0.748822
APOA1	FCRLB	1	7.74707e-05	161725169	0.1198	0.921545
APOA1	DUSP12	1	0	161753375	0.898651	0.0464089
APOA1	ATF6	1	1.40427e-05	161862502	0.408694	0.388601
APOA1	OLFML2B	1	6.69906e-05	162003550	0.24515	0.610567
APOA1	NOS1AP	1	0	162218820	0.816396	0.0880992
APOA1	SPATA46	1	7.02063e-05	162375408	0.121129	0.916752
APOA1	C1orf226	1	0	162381292	0.754148	0.122544
APOA1	SH2D1B	1	0	162404649	0.472753	0.325366
APOA1	UHMK1	1	0	162510265	0.892489	0.0493969
APOA1	UAP1	1	2.54394e-05	162582714	0.324529	0.488747
APOA1	DDR2	1	2.74402e-05	162749653	0.35201	0.453445
APOA1	HSD17B7	1	0	162801610	0.668337	0.175005
APOA1	CCDC190	1	0	162857202	0.90982	0.0410443
APOA1	RGS4	1	0.00012778	163071744	0.0215771	1.66601
APOA1	RGS5	1	6.34704e-05	163175082	0.0993504	1.00283
APOA1	NUF2	1	0	163340772	0.703731	0.152593
APOA1	PBX1	1	1.82726e-05	164704614	0.314536	0.50233
APOA1	LMX1A	1	7.88581e-05	165279722	0.101508	0.993501
APOA1	RXRG	1	0	165423076	0.866229	0.0623674
APOA1	LRRC52	1	0	165554060	0.5807	0.236048
APOA1	MGST3	1	1.95551e-05	165652674	0.284238	0.546318
APOA1	ALDH9A1	1	0.000115107	165680805	0.0765707	1.11594
APOA1	TMCO1	1	6.90978e-05	165748459	0.0862143	1.06442
APOA1	UCK2	1	5.58885e-05	165867832	0.0638484	1.19485
APOA1	FAM78B	1	0	166113433	0.544793	0.263768
APOA1	POGK	1	6.50184e-05	166845684	0.15896	0.798712
APOA1	TADA1	1	0	166866901	0.485042	0.314221
APOA1	ILDR2	1	0	166947302	0.829781	0.0810367
APOA1	MAEL	1	5.37697e-06	167005600	0.445114	0.351529
APOA1	GPA33	1	9.282e-05	167072310	0.0942121	1.02589
APOA1	DUSP27	1	0	167111720	0.962777	0.0164745
APOA1	POU2F1	1	0	167318348	0.617872	0.209101
APOA1	CD247	1	0	167475074	0.782569	0.106477
APOA1	CREG1	1	0	167549921	0.953822	0.0205328
APOA1	RCSD1	1	4.82807e-06	167667554	0.453992	0.342952
APOA1	MPZL1	1	0	167755038	0.780482	0.107637
APOA1	ADCY10	1	3.5475e-06	167857420	0.476863	0.321606
APOA1	MPC2	1	2.0441e-05	167927668	0.219239	0.659082
APOA1	DCAF6	1	0	168006168	0.814767	0.0889663
APOA1	GPR161	1	0.000136246	168111478	0.0709909	1.1488
APOA1	TIPRL	1	2.72149e-05	168189562	0.255968	0.591814
APOA1	SFT2D2	1	0	168234314	0.612458	0.212924
APOA1	TBX19	1	0	168297044	0.757365	0.120695
APOA1	XCL2	1	2.62926e-05	168542460	0.202755	0.693028
APOA1	XCL1	1	0	168578928	0.799872	0.0969797
APOA1	DPT	1	0	168712862	0.877281	0.0568613
APOA1	ATP1B1	1	3.21279e-07	169119176	0.452123	0.344743
APOA1	NME7	1	0	169250248	0.577405	0.238519
APOA1	BLZF1	1	1.79674e-05	169378353	0.370472	0.431245
APOA1	CCDC181	1	0	169409986	0.766685	0.115383
APOA1	SLC19A2	1	0	169475806	0.682813	0.165698
APOA1	F5	1	4.21225e-05	169550354	0.375571	0.425308
APOA1	SELP	1	0	169604688	0.619072	0.208259
APOA1	SELL	1	0	169701640	0.915282	0.038445
APOA1	SELE	1	7.33609e-05	169729689	0.161538	0.791725
APOA1	METTL18	1	1.20129e-05	169793133	0.400228	0.397692
APOA1	C1orf112	1	8.66636e-07	169824045	0.479463	0.319245
APOA1	SCYL3	1	0	169871278	0.948344	0.0230343
APOA1	KIFAP3	1	8.08155e-05	169998067	0.144555	0.839967
APOA1	METTL11B	1	0	170156930	0.740485	0.130484
APOA1	GORAB	1	0	170542307	0.557637	0.253649
APOA1	PRRX1	1	6.28405e-06	170700208	0.416825	0.380046
APOA1	MROH9	1	3.90966e-05	171005940	0.327485	0.484809
APOA1	FMO3	1	8.95812e-06	171105052	0.43651	0.360005
APOA1	FMO2	1	3.12342e-05	171197384	0.329524	0.482113
APOA1	FMO1	1	4.15434e-05	171271810	0.273879	0.562441
APOA1	FMO4	1	0	171330835	0.600412	0.22155
APOA1	PRRC2C	1	0.000364982	171551963	0.0114584	1.94088
APOA1	MYOC	1	0	171644269	0.710839	0.148229
APOA1	VAMP4	1	2.366e-05	171721463	0.239147	0.621335
APOA1	EEF1AKNMT	1	0	171789360	0.611166	0.213841
APOA1	DNM3	1	0	172129984	0.562902	0.249567
APOA1	PIGC	1	2.69377e-05	172442181	0.283078	0.548095
APOA1	C1orf105	1	0	172444741	0.503985	0.297582
APOA1	SUCO	1	0	172571365	0.729225	0.137138
APOA1	FASLG	1	0	172662616	0.533333	0.273001
APOA1	TNFSF18	1	0	173046158	0.685744	0.163838
APOA1	TNFSF4	1	1.12213e-05	173196844	0.343601	0.463945
APOA1	PRDX6	1	2.10469e-05	173482628	0.276859	0.557742
APOA1	SLC9C2	1	8.78858e-05	173551422	0.175155	0.756577
APOA1	ANKRD45	1	0	173634786	0.549126	0.260328
APOA1	TEX50	1	0	173636277	0.548742	0.260632
APOA1	KLHL20	1	0	173750624	0.754406	0.122395
APOA1	CENPL	1	6.37391e-05	173805877	0.130083	0.885781
APOA1	DARS2	1	0	173841458	0.927393	0.0327362
APOA1	ZBTB37	1	0	173878174	0.623845	0.204923
APOA1	SERPINC1	1	0	173910576	0.569208	0.244729
APOA1	RC3H1	1	7.83379e-05	173965860	0.174707	0.757689
APOA1	GPR52	1	0	174448654	0.819145	0.0866393
APOA1	RABGAP1L	1	0.000152035	174604575	0.0744006	1.12842
APOA1	CACYBP	1	0	175005125	0.952501	0.0211344
APOA1	MRPS14	1	0	175019045	0.516917	0.286579
APOA1	TNN	1	9.03767e-05	175112246	0.234613	0.629647
APOA1	KIAA0040	1	0	175160864	0.733028	0.134879
APOA1	TNR	1	0	175365036	0.538401	0.268894
APOA1	COP1	1	6.61066e-05	176076062	0.15171	0.818986
APOA1	PAPPA2	1	0	176699388	0.822521	0.0848528
APOA1	ASTN1	1	0.000256923	177014480	0.0169834	1.76998
APOA1	BRINP2	1	0	177255700	0.587556	0.230951
APOA1	CRYZL2P-SEC16B	1	0	177948912	0.713637	0.146522
APOA1	SEC16B	1	0	177948912	0.70427	0.152261
APOA1	RASAL2	1	8.83365e-05	178283862	0.204202	0.689939
APOA1	TEX35	1	0	178517812	0.867315	0.0618231
APOA1	RALGPS2	1	1.49829e-05	178846551	0.385454	0.414028
APOA1	ANGPTL1	1	0	178858454	0.844076	0.0736182
APOA1	FAM20B	1	1.45279e-05	179058003	0.389876	0.409073
APOA1	TOR3A	1	4.57619e-05	179088670	0.258824	0.586996
APOA1	ABL2	1	1.73557e-05	179168554	0.416033	0.380872
APOA1	SOAT1	1	5.10207e-05	179328158	0.244341	0.612003
APOA1	AXDND1	1	1.17996e-05	179460514	0.439041	0.357494
APOA1	NPHS2	1	2.58949e-05	179563516	0.312917	0.50457
APOA1	TDRD5	1	6.4068e-05	179641786	0.225199	0.647434
APOA1	FAM163A	1	0	179813636	0.787795	0.103587
APOA1	TOR1AIP2	1	0	179855626	0.865827	0.062569
APOA1	TOR1AIP1	1	1.93217e-05	179900372	0.380288	0.419888
APOA1	CEP350	1	0.000416158	180048672	0.00746276	2.1271
APOA1	QSOX1	1	4.58081e-05	180175975	0.312851	0.504662
APOA1	LHX4	1	0	180252552	0.737542	0.132213
APOA1	ACBD6	1	7.67509e-05	180395315	0.0795047	1.09961
APOA1	XPR1	1	5.74047e-05	180758136	0.165822	0.780359
APOA1	KIAA1614	1	0	180929414	0.656668	0.182654
APOA1	STX6	1	3.04644e-05	180999639	0.271844	0.56568
APOA1	MR1	1	0	181044634	0.814452	0.0891345
APOA1	IER5	1	3.9886e-05	181089390	0.233837	0.631087
APOA1	CACNA1E	1	0.000150712	181641289	0.125675	0.90075
APOA1	ZNF648	1	0	182057160	0.668866	0.174661
APOA1	GLUL	1	0	182386566	0.794833	0.099724
APOA1	TEDDM1	1	1.70858e-05	182400074	0.323383	0.490282
APOA1	RGSL1	1	0	182503110	0.747823	0.126201
APOA1	RNASEL	1	6.19552e-05	182581100	0.227001	0.643972
APOA1	RGS16	1	0	182602282	0.632962	0.198623
APOA1	RGS8	1	0	182659236	0.539388	0.268099
APOA1	NPL	1	3.32967e-05	182812024	0.289771	0.537946
APOA1	DHX9	1	3.41702e-05	182865003	0.289905	0.537745
APOA1	SHCBP1L	1	0.000166398	182926559	0.0356221	1.44828
APOA1	LAMC1	1	0	183083254	0.705153	0.151717
APOA1	LAMC2	1	3.41276e-05	183214875	0.372652	0.428697
APOA1	NMNAT2	1	3.72048e-05	183335448	0.210767	0.676198
APOA1	SMG7	1	0	183512905	0.710827	0.148236
APOA1	NCF2	1	0	183573222	0.899102	0.046191
APOA1	ARPC5	1	0	183631594	0.715765	0.145229
APOA1	APOBEC4	1	3.94012e-05	183648231	0.244481	0.611755
APOA1	RGL1	1	1.44238e-05	183834223	0.40628	0.391175
APOA1	COLGALT2	1	0	183988066	0.532629	0.273575
APOA1	TSEN15	1	0	184062302	0.783646	0.10588
APOA1	C1orf21	1	0	184548534	0.738834	0.131453
APOA1	EDEM3	1	0	184724356	0.572714	0.242062
APOA1	NIBAN1	1	4.06749e-05	184884667	0.330569	0.480738
APOA1	RNF2	1	0	185093927	0.635724	0.196731
APOA1	TRMT1L	1	1.89756e-05	185138366	0.379081	0.421268
APOA1	SWT1	1	0	185225821	0.681368	0.166618
APOA1	IVNS1ABP	1	0	185303765	0.815791	0.0884212
APOA1	HMCN1	1	0.000283035	185962328	0.122308	0.912545
APOA1	PRG4	1	2.89154e-05	186305327	0.38914	0.409894
APOA1	TPR	1	2.73754e-05	186344503	0.402752	0.394962
APOA1	ODR4	1	0	186399440	0.74045	0.130504
APOA1	OCLM	1	6.86463e-06	186401114	0.329908	0.481607
APOA1	PDC	1	0	186446715	0.551752	0.258256
APOA1	PTGS2	1	2.51477e-06	186677326	0.457178	0.339914
APOA1	PLA2G4A	1	0	186921434	0.616776	0.209872
APOA1	BRINP3	1	0	190276452	0.982393	0.00771456
APOA1	RGS18	1	0	192171588	0.98228	0.00776464
APOA1	RGS21	1	0	192354580	0.778485	0.10875
APOA1	RGS1	1	6.21427e-06	192577556	0.413459	0.383568
APOA1	RGS13	1	9.16575e-05	192651928	0.0286887	1.54229
APOA1	RGS2	1	0	192810334	0.996155	0.00167316
APOA1	UCHL5	1	0	193038178	0.619079	0.208254
APOA1	RO60	1	3.47611e-05	193080364	0.293926	0.531762
APOA1	GLRX2	1	0	193101133	0.965666	0.0151731
APOA1	B3GALT2	1	0	193180926	0.741785	0.129722
APOA1	CDC73	1	1.24346e-05	193186468	0.367815	0.434371
APOA1	KCNT2	1	2.39223e-05	196418264	0.368328	0.433766
APOA1	CFH	1	0	196699710	0.91933	0.0365287
APOA1	CFHR3	1	0	196784200	0.921189	0.0356514
APOA1	CFHR1	1	8.84614e-06	196825930	0.410223	0.38698
APOA1	CFHR4	1	0.000156729	196903276	0.0399043	1.39898
APOA1	CFHR2	1	0	196951496	0.883684	0.0537033
APOA1	CFHR5	1	6.41362e-05	196993175	0.235341	0.628302
APOA1	F13B	1	6.98748e-05	197053294	0.181648	0.740771
APOA1	ASPM	1	0	197115380	0.772741	0.111966
APOA1	ZBTB41	1	0	197179926	0.687555	0.162692
APOA1	CRB1	1	0	197373143	0.738082	0.131895
APOA1	DENND1B	1	0	197642816	0.92416	0.0342527
APOA1	C1orf53	1	1.22862e-05	197904932	0.368936	0.433049
APOA1	LHX9	1	8.19919e-05	197922250	0.0701031	1.15426
APOA1	NEK7	1	9.84494e-05	198276050	0.0249219	1.60342
APOA1	ATP6V1G3	1	0	198532020	0.547928	0.261277
APOA1	PTPRC	1	0.000163404	198697726	0.0687057	1.16301
APOA1	NR5A2	1	0	200101032	0.862299	0.0643423
APOA1	ZNF281	1	0	200408374	0.514959	0.288228
APOA1	KIF14	1	8.17208e-05	200586048	0.236631	0.625928
APOA1	DDX59	1	0	200653920	0.660641	0.180035
APOA1	CAMSAP2	1	0	200798942	0.759666	0.119378
APOA1	GPR25	1	9.67466e-05	200873580	0.0669182	1.17446
APOA1	INAVA	1	6.25086e-05	200902582	0.249706	0.60257
APOA1	KIF21B	1	0	200998452	0.549639	0.259922
APOA1	CACNA1S	1	3.85788e-05	201076086	0.391234	0.407564
APOA1	ASCL5	1	5.44634e-05	201115060	0.170288	0.768815
APOA1	TMEM9	1	0	201144798	0.899057	0.046213
APOA1	IGFN1	1	8.82755e-05	201210845	0.336282	0.473296
APOA1	PKP1	1	0	201306284	0.620436	0.207303
APOA1	TNNT2	1	0	201366234	0.607957	0.216127
APOA1	LAD1	1	0	201390600	0.859347	0.0658316
APOA1	PHLDA3	1	1.59891e-05	201468597	0.273881	0.562437
APOA1	CSRP1	1	0	201490509	0.983426	0.00725845
APOA1	NAV1	1	1.7665e-05	201734288	0.427768	0.368792
APOA1	IPO9	1	1.89349e-05	201852630	0.390345	0.408552
APOA1	SHISA4	1	0	201890419	0.998693	0.000567797
APOA1	LMOD1	1	0	201922363	0.514423	0.28868
APOA1	TIMM17A	1	5.79655e-05	201962537	0.0826601	1.0827
APOA1	RNPEP	1	7.5794e-05	201994190	0.200302	0.698315
APOA1	ELF3	1	0	202013236	0.628582	0.201638
APOA1	GPR37L1	1	4.54471e-05	202125758	0.250753	0.600754
APOA1	ARL8A	1	3.59948e-05	202139522	0.148494	0.82829
APOA1	PTPN7	1	0.000114465	202155085	0.0949292	1.0226
APOA1	LGR6	1	0	202256596	0.805903	0.0937172
APOA1	UBE2T	1	0	202333794	0.910003	0.0409574
APOA1	PPP1R12B	1	3.36366e-05	202464702	0.36919	0.43275
APOA1	SYT2	1	0	202601272	0.876323	0.0573359
APOA1	KDM5B	1	0	202768668	0.687739	0.162576
APOA1	RABIF	1	0	202885038	0.668323	0.175014
APOA1	KLHL12	1	2.03869e-06	202910544	0.463379	0.334064
APOA1	ADIPOR1	1	6.92215e-06	202946322	0.395093	0.403301
APOA1	CYB5R1	1	0	202964866	0.846707	0.0722666
APOA1	TMEM183A	1	5.33125e-06	203015251	0.437683	0.35884
APOA1	PPFIA4	1	0.000137573	203057698	0.128902	0.889742
APOA1	MYOG	1	7.95085e-05	203084932	0.0455811	1.34122
APOA1	ADORA1	1	0	203147372	0.621019	0.206895
APOA1	MYBPH	1	0	203172210	0.73212	0.135418
APOA1	CHI3L1	1	4.45489e-05	203183034	0.270957	0.567099
APOA1	CHIT1	1	0	203223267	0.482217	0.316758
APOA1	BTG2	1	1.55622e-05	203306524	0.29498	0.530207
APOA1	FMOD	1	2.25902e-05	203345308	0.353756	0.451296
APOA1	PRELP	1	0	203485034	0.833254	0.0792227
APOA1	OPTC	1	5.9476e-05	203499861	0.191759	0.717244
APOA1	ATP2B4	1	0	203711529	0.795456	0.0993837
APOA1	LAX1	1	4.07937e-05	203770010	0.270634	0.567618
APOA1	ZBED6	1	0.000106385	203798991	0.111065	0.954423
APOA1	ZC3H11A	1	2.79707e-05	203834733	0.337041	0.472317
APOA1	SNRPE	1	0	203865773	0.464858	0.332679
APOA1	SOX13	1	0	204119530	0.994457	0.002414
APOA1	ETNK2	1	4.05101e-05	204142021	0.244996	0.61084
APOA1	REN	1	5.33823e-05	204160652	0.211194	0.675318
APOA1	KISS1	1	0	204191666	0.72692	0.138513
APOA1	GOLT1A	1	0.000120321	204206176	0.00881059	2.055
APOA1	PLEKHA6	1	3.67844e-06	204248600	0.476462	0.321972
APOA1	PPP1R15B	1	0	204408747	0.691947	0.159927
APOA1	PIK3C2B	1	0.00012589	204447321	0.177484	0.75084
APOA1	MDM4	1	0	204537608	0.926571	0.0331212
APOA1	LRRN2	1	0	204618928	0.997418	0.00112278
APOA1	NFASC	1	0	204980418	0.949661	0.0224315
APOA1	CNTN2	1	0	205063470	0.578575	0.23764
APOA1	TMEM81	1	0	205083936	0.68192	0.166267
APOA1	RBBP5	1	8.73272e-05	205105332	0.0185793	1.73097
APOA1	DSTYK	1	0	205179550	0.900898	0.0453243
APOA1	TMCC2	1	3.18987e-05	205250344	0.344995	0.462187
APOA1	NUAK2	1	2.88172e-05	205312540	0.355649	0.448978
APOA1	KLHDC8A	1	7.25388e-05	205340498	0.144058	0.841462
APOA1	LEMD1	1	0	205401099	0.900289	0.0456182
APOA1	CDK18	1	0	205527280	0.931976	0.0305953
APOA1	MFSD4A	1	0	205584756	0.93371	0.0297882
APOA1	ELK4	1	0	205620214	0.792388	0.101062
APOA1	SLC45A3	1	0	205661946	0.951456	0.0216115
APOA1	NUCKS1	1	6.4813e-05	205734131	0.0502958	1.29847
APOA1	RAB29	1	0	205772651	0.984782	0.00666004
APOA1	SLC41A1	1	0	205800978	0.694551	0.158296
APOA1	PM20D1	1	0	205839348	0.536304	0.270589
APOA1	SLC26A9	1	0.000119481	205925357	0.126231	0.898833
APOA1	CTSE	1	0	206016968	0.796884	0.0986049
APOA1	RHEX	1	1.01836e-05	206099886	0.359964	0.443741
APOA1	AVPR1B	1	3.85299e-05	206113538	0.297963	0.525838
APOA1	FAM72A	1	3.2637e-05	206195652	0.140771	0.851487
APOA1	IKBKE	1	7.90789e-05	206484684	0.186263	0.729874
APOA1	RASSF5	1	5.70391e-06	206547288	0.445295	0.351352
APOA1	EIF2D	1	8.9238e-05	206602060	0.110851	0.955259
APOA1	DYRK3	1	0	206642331	0.968741	0.0137923
APOA1	MAPKAPK2	1	1.12337e-05	206708978	0.390548	0.408325
APOA1	IL10	1	5.94311e-05	206770528	0.054803	1.2612
APOA1	IL19	1	0	206820754	0.514251	0.288825
APOA1	IL20	1	4.71376e-05	206867205	0.152657	0.816283
APOA1	IL24	1	0	206900444	0.593568	0.22653
APOA1	FCMR	1	0	206913440	0.73377	0.13444
APOA1	PIGR	1	0.000130475	206935422	0.0798734	1.0976
APOA1	FCAMR	1	0	206964316	0.61027	0.214478
APOA1	C1orf116	1	0	207024776	0.50877	0.293479
APOA1	YOD1	1	0	207050630	0.769686	0.113687
APOA1	PFKFB2	1	0.000144244	207066874	0.0295567	1.52934
APOA1	C4BPB	1	0	207094728	0.656587	0.182708
APOA1	C4BPA	1	0	207128871	0.753393	0.122978
APOA1	CD55	1	0	207340716	0.630949	0.200006
APOA1	CR2	1	0	207469978	0.821901	0.0851807
APOA1	CR1	1	0.000194299	207567830	0.0929601	1.0317
APOA1	CR1L	1	0	207684461	0.761446	0.118361
APOA1	CD46	1	0	207772900	0.585933	0.232152
APOA1	CD34	1	0	207899413	0.664034	0.17781
APOA1	PLXNA2	1	3.56307e-05	208122588	0.392857	0.405766
APOA1	CAMK1G	1	1.71758e-05	209603918	0.380406	0.419753
APOA1	LAMB3	1	0.000144882	209633106	0.158237	0.800692
APOA1	G0S2	1	4.03065e-05	209675840	0.137459	0.861826
APOA1	HSD11B1	1	0	209719734	0.920066	0.0361812
APOA1	TRAF3IP3	1	5.55938e-05	209771092	0.223376	0.650964
APOA1	C1orf74	1	4.69214e-05	209783231	0.157042	0.803984
APOA1	IRF6	1	0	209794920	0.908927	0.0414711
APOA1	UTP25	1	0	209839754	0.636887	0.195937
APOA1	SYT14	1	0	210049644	0.790727	0.101973
APOA1	SERTAD4	1	0	210242289	0.997481	0.0010953
APOA1	HHAT	1	0	210501694	0.790237	0.102243
APOA1	KCNH1	1	0	210908613	0.868791	0.0610845
APOA1	RCOR3	1	2.33017e-05	211286662	0.336203	0.473398
APOA1	TRAF5	1	0.000148936	211362962	0.0267819	1.57216
APOA1	RD3	1	2.42757e-06	211480222	0.45044	0.346363
APOA1	SLC30A1	1	6.1976e-05	211577008	0.131088	0.882437
APOA1	NEK2	1	7.94517e-05	211669450	0.124594	0.904503
APOA1	LPGAT1	1	3.89143e-05	211789598	0.159336	0.797686
APOA1	INTS7	1	0	211988626	0.93896	0.0273528
APOA1	DTL	1	5.5505e-05	212069412	0.236083	0.626935
APOA1	PPP2R5A	1	0	212323440	0.708154	0.149872
APOA1	PACC1	1	0	212389988	0.969533	0.0134374
APOA1	NENF	1	4.08966e-05	212439466	0.206759	0.684536
APOA1	ATF3	1	0	212617286	0.915599	0.0382949
APOA1	FAM71A	1	0	212625770	0.994242	0.00250779
APOA1	BATF3	1	0	212693278	0.722546	0.141135
APOA1	NSL1	1	1.54488e-05	212759451	0.370559	0.431143
APOA1	TATDN3	1	7.42967e-05	212803531	0.0900673	1.04543
APOA1	SPATA45	1	0	212833200	0.475993	0.322399
APOA1	FLVCR1	1	0.000199767	212876869	0.00674964	2.17072
APOA1	VASH2	1	2.86271e-05	212970060	0.301212	0.521127
APOA1	ANGEL2	1	0.000119028	213005360	0.0579205	1.23717
APOA1	RPS6KC1	1	0	213162020	0.802912	0.0953323
APOA1	PROX1	1	0	214016182	0.632008	0.199277
APOA1	SMYD2	1	0	214309018	0.624722	0.204313
APOA1	PTPN14	1	0	214411357	0.756208	0.121359
APOA1	CENPF	1	0	214638777	0.590536	0.228754
APOA1	KCNK2	1	0	215120524	0.47789	0.320672
APOA1	KCTD3	1	6.03991e-05	215594151	0.193197	0.713999
APOA1	USH2A	1	0.000283469	216024064	0.126362	0.898383
APOA1	ESRRG	1	3.33971e-06	216615122	0.448715	0.348029
APOA1	GPATCH2	1	0	217531054	0.483021	0.316034
APOA1	SPATA17	1	2.56415e-06	217747114	0.460534	0.336738
APOA1	RRP15	1	0	218308190	0.809817	0.091613
APOA1	TGFB2	1	0	218394032	0.778524	0.108728
APOA1	LYPLAL1	1	1.72558e-05	219192810	0.364523	0.438276
APOA1	SLC30A10	1	0	219921943	0.778626	0.108671
APOA1	EPRS	1	0	220007600	0.624756	0.204289
APOA1	BPNT1	1	0	220069348	0.481513	0.317392
APOA1	IARS2	1	2.24554e-05	220120926	0.398646	0.399412
APOA1	RAB3GAP2	1	3.37771e-05	220211798	0.363827	0.439105
APOA1	MARK1	1	0	220595490	0.57919	0.237179
APOA1	C1orf115	1	5.68528e-05	220693568	0.13583	0.867003
APOA1	2023-03-02	1	9.51051e-06	220765218	0.401306	0.396524
APOA1	2023-03-01	1	0	220800180	0.681789	0.16635
APOA1	HLX	1	0	220882282	0.690714	0.160702
APOA1	DUSP10	1	0	221721080	0.796518	0.0988046
APOA1	HHIPL2	1	0	222535320	0.912247	0.0398876
APOA1	TAF1A	1	0	222573610	0.910157	0.0408837
APOA1	MIA3	1	0	222641864	0.892186	0.0495446
APOA1	AIDA	1	0	222691103	0.562082	0.2502
APOA1	BROX	1	0	222724200	0.545952	0.262846
APOA1	FAM177B	1	2.6151e-05	222748302	0.255989	0.591778
APOA1	DISP1	1	4.40281e-05	222974394	0.339634	0.468989
APOA1	TLR5	1	2.73824e-05	223111745	0.367286	0.434995
APOA1	SUSD4	1	0	223292810	0.97279	0.0119809
APOA1	CCDC185	1	0.000223557	223394412	0.0158662	1.79953
APOA1	CAPN8	1	5.06518e-06	223603742	0.455659	0.34136
APOA1	CAPN2	1	0	223743750	0.899685	0.0459097
APOA1	TP53BP2	1	6.52759e-05	223813267	0.238655	0.62223
APOA1	FBXO28	1	0	224135940	0.898778	0.0463478
APOA1	DEGS1	1	0	224187900	0.940716	0.0265416
APOA1	NVL	1	0	224278874	0.541901	0.26608
APOA1	CNIH4	1	3.9061e-06	224368006	0.430259	0.36627
APOA1	WDR26	1	0	224411967	0.763114	0.117411
APOA1	CNIH3	1	0	224587222	0.810864	0.0910519
APOA1	DNAH14	1	0	225175986	0.743659	0.128626
APOA1	LBR	1	0	225413689	0.675189	0.170574
APOA1	ENAH	1	0.00014697	225532594	0.0267982	1.5719
APOA1	SRP9	1	2.07823e-05	225783650	0.216347	0.664849
APOA1	EPHX1	1	6.04501e-05	225837037	0.21257	0.672499
APOA1	TMEM63A	1	0.000153703	225862308	0.0538778	1.26859
APOA1	LEFTY1	1	5.17235e-05	225887896	0.205694	0.686778
APOA1	PYCR2	1	0	225922284	0.687331	0.162834
APOA1	LEFTY2	1	0	225939294	0.739312	0.131172
APOA1	SDE2	1	9.97697e-05	225992311	0.0789629	1.10258
APOA1	H3F3A	1	0	226071462	0.795485	0.0993683
APOA1	ACBD3	1	0.000119627	226166649	0.0474553	1.32371
APOA1	MIXL1	1	0	226224732	0.469442	0.328418
APOA1	LIN9	1	0	226270846	0.570193	0.243978
APOA1	PARP1	1	0	226384696	0.763403	0.117246
APOA1	STUM	1	4.70914e-05	226575470	0.129996	0.886072
APOA1	ITPKB	1	0	226686084	0.810183	0.091417
APOA1	PSEN2	1	3.67029e-05	226888736	0.282182	0.549471
APOA1	COQ8A	1	0	226974060	0.540571	0.267147
APOA1	CDC42BPA	1	0	227155727	0.636771	0.196017
APOA1	ZNF678	1	3.75473e-05	227609762	0.288804	0.539396
APOA1	JMJD4	1	0	227733906	0.670891	0.173348
APOA1	SNAP47	1	5.26057e-05	227758041	0.246656	0.607908
APOA1	PRSS38	1	0	227830956	0.483574	0.315537
APOA1	WNT9A	1	0	227934699	0.508851	0.293409
APOA1	WNT3A	1	4.04618e-05	228033294	0.208899	0.680063
APOA1	ARF1	1	0	228097565	0.755212	0.121931
APOA1	C1orf35	1	0	228102177	0.960991	0.0172806
APOA1	MRPL55	1	3.52861e-05	228107516	0.227158	0.643673
APOA1	GUK1	1	4.51853e-05	228144576	0.236421	0.626315
APOA1	GJC2	1	0	228158417	0.604449	0.218641
APOA1	IBA57	1	0	228170662	0.886806	0.0521714
APOA1	OBSCN	1	0	228295296	0.769402	0.113846
APOA1	TRIM11	1	0	228400632	0.617032	0.209693
APOA1	TRIM17	1	0.000128309	228411636	0.0675741	1.17022
APOA1	HIST3H3	1	0	228425121	0.688569	0.162053
APOA1	HIST3H2A	1	6.18552e-05	228457624	0.0751477	1.12408
APOA1	HIST3H2BB	1	4.81222e-06	228458306	0.422464	0.37421
APOA1	RNF187	1	8.724e-05	228490377	0.0520229	1.28381
APOA1	BTNL10	1	0	228511159	0.982766	0.00754999
APOA1	RHOU	1	0	228739739	0.892863	0.0492154
APOA1	RAB4A	1	0	229287162	0.547949	0.26126
APOA1	SPHAR	1	0	229305233	0.823167	0.0845119
APOA1	CCSAP	1	5.76129e-05	229333843	0.105394	0.977185
APOA1	ACTA1	1	1.22642e-05	229432316	0.325546	0.487388
APOA1	NUP133	1	0.000112674	229475084	0.145753	0.836384
APOA1	ABCB10	1	5.06346e-05	229538418	0.268277	0.571417
APOA1	TAF5L	1	3.08743e-05	229604388	0.335403	0.474433
APOA1	URB2	1	0	229643464	0.488713	0.310946
APOA1	GALNT2	1	1.78673e-05	230173368	0.389405	0.409598
APOA1	PGBD5	1	0	230374680	0.598628	0.222843
APOA1	COG2	1	6.32617e-05	230668000	0.236325	0.62649
APOA1	AGT	1	6.63042e-05	230707000	0.209658	0.67849
APOA1	CAPN9	1	0	230774554	0.752622	0.123423
APOA1	C1orf198	1	2.84026e-05	230854184	0.311628	0.506364
APOA1	TTC13	1	0	230942872	0.887252	0.0519532
APOA1	ARV1	1	0	230988174	0.645339	0.190212
APOA1	FAM89A	1	7.56862e-06	231030038	0.411796	0.385318
APOA1	LOC149373	1	0	231186291	0.640089	0.19376
APOA1	TRIM67	1	1.32726e-05	231189202	0.421131	0.375582
APOA1	C1orf131	1	0	231232714	0.471954	0.3261
APOA1	GNPAT	1	0	231259463	0.518083	0.285601
APOA1	EXOC8	1	0	231336660	0.946214	0.0240104
APOA1	SPRTN	1	0	231345870	0.836413	0.077579
APOA1	EGLN1	1	0	231394150	0.755406	0.12182
APOA1	TSNAX	1	1.81185e-05	231546856	0.309643	0.509139
APOA1	TSNAX-DISC1	1	0	231785152	0.647141	0.189001
APOA1	DISC1	1	7.82317e-05	231831842	0.232009	0.634494
APOA1	SIPA1L2	1	0.000193612	232457239	0.0879751	1.05564
APOA1	MAP10	1	0	232806596	0.650153	0.186984
APOA1	NTPCR	1	4.59501e-05	232964522	0.185779	0.731005
APOA1	PCNX2	1	0	233139892	0.966932	0.014604
APOA1	MAP3K21	1	0	233355368	0.796625	0.0987463
APOA1	KCNK1	1	0	233642851	0.805761	0.0937938
APOA1	SLC35F3	1	0	234114158	0.815565	0.0885414
APOA1	COA6	1	0	234378647	0.868471	0.0612448
APOA1	TARBP1	1	0	234435340	0.899004	0.0462386
APOA1	IRF2BP2	1	0.000128002	234608316	0.0940864	1.02647
APOA1	TOMM20	1	0	235120392	0.913988	0.0390593
APOA1	RBM34	1	0	235146474	0.579049	0.237284
APOA1	ARID4B	1	3.25122e-05	235214636	0.34383	0.463656
APOA1	GGPS1	1	0	235339022	0.921268	0.0356139
APOA1	TBCE	1	1.96124e-05	235414408	0.390551	0.408322
APOA1	B3GALNT2	1	0	235477232	0.650244	0.186923
APOA1	GNG4	1	9.49917e-05	235567974	0.00572798	2.242
APOA1	LYST	1	0	235746681	0.887918	0.0516271
APOA1	NID1	1	0.000133645	236021473	0.155226	0.809035
APOA1	GPR137B	1	0	236175392	0.694685	0.158212
APOA1	ERO1B	1	4.52887e-05	236250150	0.251415	0.599609
APOA1	EDARADD	1	2.46144e-05	236438548	0.284799	0.545462
APOA1	LGALS8	1	0	236537120	0.692438	0.159619
APOA1	HEATR1	1	0	236577506	0.836445	0.0775629
APOA1	ACTN2	1	0	236724643	0.977281	0.00998052
APOA1	MTR	1	0	236846672	0.933525	0.029874
APOA1	MT1HL1	1	0	237004286	0.936986	0.028267
APOA1	RYR2	1	2.97971e-05	237437588	0.432095	0.364421
APOA1	ZP4	1	4.28525e-05	237886535	0.303826	0.517375
APOA1	CHRM3	1	0	239908352	0.936346	0.0285639
APOA1	FMN2	1	1.389e-05	240283124	0.451965	0.344895
APOA1	GREM2	1	9.19046e-05	240493221	0.0165706	1.78066
APOA1	RGS7	1	0	241065980	0.560594	0.251352
APOA1	FH	1	0	241508776	0.727028	0.138449
APOA1	KMO	1	3.03582e-05	241562302	0.291972	0.534658
APOA1	OPN3	1	0	241617342	0.823429	0.0843738
APOA1	CHML	1	0	241634798	0.996904	0.00134657
APOA1	WDR64	1	1.40326e-05	241726850	0.438637	0.357894
APOA1	EXO1	1	0	241870012	0.734858	0.133796
APOA1	BECN2	1	0	241958416	0.897974	0.0467362
APOA1	MAP1LC3C	1	0	241997580	0.620031	0.207586
APOA1	PLD5	1	0	242307061	0.968757	0.0137853
APOA1	CEP170	1	9.57802e-05	243175872	0.204546	0.689209
APOA1	SDCCAG8	1	0.000263193	243377974	0.00424318	2.37231
APOA1	AKT3	1	0	243671454	0.965493	0.0152508
APOA1	ZBTB18	1	0.000104853	244053398	0.0468715	1.32909
APOA1	C1orf100	1	7.31135e-05	244376886	0.07609	1.11867
APOA1	ADSS2	1	1.49018e-05	244430702	0.353553	0.451546
APOA1	CATSPERE	1	0.000193199	244550753	0.0346285	1.46057
APOA1	DESI2	1	8.69286e-05	244679548	0.0153641	1.81349
APOA1	COX20	1	6.40817e-05	244839446	0.0823409	1.08438
APOA1	HNRNPU	1	8.25886e-05	244859376	0.141165	0.850272
APOA1	EFCAB2	1	0	245028884	0.801329	0.0961892
APOA1	KIF26B	1	0	245429022	0.867579	0.0616907
APOA1	SMYD3	1	0	246128389	0.863637	0.0636686
APOA1	TFB2M	1	1.28697e-05	246553572	0.409056	0.388218
APOA1	CNST	1	0.000112851	246628730	0.0968265	1.01401
APOA1	SCCPDH	1	0	246745862	0.864473	0.0632484
APOA1	AHCTF1	1	0	246886072	0.742735	0.129166
APOA1	ZNF695	1	8.96363e-05	246972928	0.12731	0.895139
APOA1	ZNF670	1	0.000207603	247038492	0.00298685	2.52479
APOA1	ZNF669	1	4.12501e-05	247102288	0.272601	0.564472
APOA1	C1orf229	1	0	247111866	0.482495	0.316507
APOA1	ZNF124	1	0	247164216	0.530627	0.275211
APOA1	ZNF496	1	1.88778e-05	247315049	0.392791	0.405838
APOA1	NLRP3	1	6.80135e-05	247433649	0.211704	0.67427
APOA1	OR2B11	1	0	247451505	0.974169	0.0113659
APOA1	OR2W5	1	3.3468e-05	247491610	0.279301	0.553928
APOA1	OR2C3	1	1.78774e-05	247532028	0.360805	0.442727
APOA1	GCSAML	1	8.98704e-06	247561786	0.364857	0.437878
APOA1	OR2G2	1	8.25533e-05	247588836	0.0943606	1.02521
APOA1	OR2G3	1	0	247606052	0.856377	0.0673349
APOA1	OR13G1	1	0	247672578	0.863396	0.0637899
APOA1	OR6F1	1	0	247712284	0.745205	0.127725
APOA1	OR1C1	1	1.24541e-05	247757934	0.386073	0.413331
APOA1	OR14A16	1	5.17343e-06	247815266	0.428693	0.367853
APOA1	OR11L1	1	1.0246e-05	247841416	0.408456	0.388855
APOA1	TRIM58	1	3.76741e-05	247866868	0.308288	0.511043
APOA1	OR2W3	1	2.32629e-05	247896061	0.340248	0.468205
APOA1	OR2T8	1	1.10999e-06	247921486	0.466374	0.331266
APOA1	OR2L8	1	0	247949320	0.995624	0.00190484
APOA1	OR2AK2	1	3.79433e-05	247965835	0.241186	0.617648
APOA1	OR2L5	1	0	248022416	0.637792	0.195321
APOA1	OR2L2	1	0.000138023	248038736	0.0250981	1.60036
APOA1	OR2L3	1	0	248061150	0.588977	0.229901
APOA1	OR2L13	1	0	248099846	0.899907	0.0458022
APOA1	OR2M5	1	4.60843e-05	248145620	0.223642	0.650447
APOA1	OR2M2	1	0	248180505	0.907881	0.0419711
APOA1	OR2M3	1	0	248203537	0.920517	0.0359684
APOA1	OR2M4	1	0	248239394	0.961118	0.0172233
APOA1	OR2T33	1	4.25036e-05	248273338	0.229896	0.638468
APOA1	OR2T12	1	4.41761e-05	248295108	0.247254	0.606857
APOA1	OR2M7	1	7.40152e-06	248324100	0.431306	0.365215
APOA1	OR14C36	1	0	248349240	0.93246	0.0303699
APOA1	OR2T4	1	0	248362102	0.966869	0.0146325
APOA1	OR2T6	1	0	248388072	0.827779	0.0820855
APOA1	OR2T1	1	0	248406544	0.929566	0.0317197
APOA1	OR2T2	1	0	248453284	0.838081	0.0767142
APOA1	OR2T3	1	1.04227e-07	248473824	0.474886	0.32341
APOA1	OR2G6	1	0.000136239	248522120	0.0439748	1.3568
APOA1	OR2T5	1	1.53651e-05	248524041	0.348177	0.4582
APOA1	OR2T29	1	1.65957e-05	248559134	0.261379	0.58273
APOA1	OR2T34	1	1.57384e-05	248574290	0.375935	0.424887
APOA1	OR2T10	1	0	248593300	0.659808	0.180583
APOA1	OR2T11	1	0	248626648	0.805736	0.093807
APOA1	OR2T35	1	0	248638776	0.911525	0.0402313
APOA1	OR2T27	1	0	248650406	0.934302	0.0295125
APOA1	LYPD8	1	1.92681e-05	248739737	0.262922	0.580172
APOA1	SH3BP5L	1	0	248818416	0.815008	0.0888381
APOA1	ZNF672	1	1.51319e-05	248847961	0.411596	0.385528
APOA1	ZNF692	1	2.5718e-05	248854364	0.350342	0.455508
APOA1	PGBD2	1	0	248916112	0.795005	0.0996304
APOA1	FAM110C	2	0	248960108	0.703475	0.152751
APOA1	SH3YL1	2	1.13006e-05	249152082	0.414443	0.382535
APOA1	ACP1	2	0	249187246	0.681475	0.16655
APOA1	ALKAL2	2	2.62291e-05	249200101	0.287364	0.541568
APOA1	TMEM18	2	6.37135e-05	249589576	0.107146	0.970024
APOA1	SNTG2	2	6.86845e-05	250075350	0.23077	0.636821
APOA1	TPO	2	5.61087e-05	250394554	0.313129	0.504277
APOA1	PXDN	2	7.39906e-05	250605436	0.288745	0.539486
APOA1	MYT1L	2	0	250801948	0.520967	0.283189
APOA1	EIPR1	2	0	252199628	0.50166	0.299591
APOA1	TRAPPC12	2	2.21335e-05	252349646	0.411854	0.385257
APOA1	ADI1	2	9.45427e-05	252425340	0.075624	1.12134
APOA1	RNASEH1	2	7.59067e-05	252468138	0.124074	0.906318
APOA1	RPS7	2	0	252494353	0.557081	0.254082
APOA1	COLEC11	2	0	252539999	0.746879	0.12675
APOA1	ALLC	2	0.000143877	252602966	0.032083	1.49373
APOA1	DCDC2C	2	0	252691578	0.73411	0.134239
APOA1	SOX11	2	0	254609494	0.928892	0.0320348
APOA1	CMPK2	2	0	255773884	0.66104	0.179772
APOA1	RSAD2	2	0	255802982	0.617669	0.209244
APOA1	RNF144A	2	0	255948712	0.493245	0.306937
[truncated: 107,279 more rows]

## Sheet: fig6
PHENOTYPE	GENE	RV HERITABILITY	PVALUE
ALB	FCGRT	0.00259846	7.68e-75
ALB	ALB	0.00195994	7.94e-47
ALB	TBC1D2B	0.000620478	2.05e-07
ALP	GPLD1	0.0122624	0
ALP	ALPL	0.0283001	0
ALP	ASGR1	0.0029544	3.44e-82
ALP	HSPG2	0.00394105	1.26e-39
ALP	GBGT1	0.000740713	1.97e-12
ALP	ALDH5A1	0.000564595	7.94e-09
ALP	TDP2	0.000471316	9.73e-09
ALP	NBPF3	0.000557462	1.12e-07
ALP	ZNF800	0.000433552	1.88e-07
ALP	TFAM	0.000316738	1.86e-06
ALT	GPT	0.0222059	0
ALT	MFSD3	0.000412265	2.43e-06
APOA1	ABCA1	0.00572304	2.19e-124
APOA1	APOA1	0.00168696	4.06e-46
APOA1	LIPG	0.00175618	1.47e-39
APOA1	LIPC	0.00180628	6.06e-35
APOA1	LCAT	0.00120553	5.51e-26
APOA1	ANGPTL3	0.000901473	1.96e-17
APOA1	PLA2G12A	0.000746499	5.81e-17
APOA1	CETP	0.000891233	1.03e-15
APOA1	LPL	0.000804258	6.18e-15
APOA1	APOC3	0.000414669	1.98e-10
APOA1	SCARB1	0.000686381	3.52e-10
APOA1	ADH1B	0.000467981	1.65e-07
APOB	APOB	0.0122156	3.7e-250
APOB	PCSK9	0.00386169	1.46e-90
APOB	LDLR	0.00374744	1.03e-88
APOB	NKPD1	0.00202549	3.02e-40
APOB	NECTIN2	0.00148494	1.15e-28
APOB	ZNF229	0.00142872	8.75e-26
APOB	APOE	0.000633634	1.22e-11
APOB	BCAM	0.000775222	2.21e-10
APOB	CLASRP	0.000662859	1.19e-08
APOB	CEACAM20	0.000499053	4.41e-08
APOB	PPARA	0.00043638	3.1e-07
AST	GOT1	0.0106983	0
AST	ANO5	0.000693859	2.86e-09
BMI	MC4R	0.000415551	7.25e-07
CALC	CASR	0.00192928	2.68e-46
CALC	FCGRT	0.000828054	5.88e-19
CALC	ALB	0.000795299	1.25e-14
CHOL	APOB	0.00775514	1.1e-131
CHOL	PCSK9	0.00327148	4.36e-73
CHOL	LDLR	0.00284212	4.94e-62
CHOL	ANGPTL3	0.0012855	1.25e-27
CHOL	ABCA1	0.00187965	5.6e-26
CHOL	NKPD1	0.00101615	1.17e-15
CHOL	NECTIN2	0.00073566	4.12e-11
CHOL	JAK2	0.000731905	1.48e-08
CHOL	ZNF229	0.000596814	6.78e-08
CHOL	FGB	0.000458587	8.36e-08
CHOL	LIPG	0.00046062	5.99e-07
CHOL	ABCG5	0.000542059	1.19e-06
CHOL	KHDRBS2	0.000365836	1.71e-06
CREA	SLC22A2	0.00104251	6.87e-17
CREA	LRP2	0.00165915	2.96e-12
CREA	SLC22A7	0.000468468	3.86e-07
CRP	CRP	0.00451866	2.17e-146
CRP	APCS	0.000368091	1.12e-07
CRP	ABCA1	0.00080578	1.18e-07
CRP	TMED8	0.000377577	9.68e-07
CRP	JAK1	0.000421473	2.62e-06
CYSC	CST3	0.0064081	3.22e-212
CYSC	CGNL1	0.000749764	1.74e-07
CYSC	SH2B3	0.000571243	6.04e-07
DBIL	MROH2A	0.00419921	9.31e-75
DBIL	UGT1A5	0.00285316	5.75e-67
DBIL	UGT1A9	0.00249408	6.95e-57
DBIL	UGT1A7	0.00246121	4.24e-56
DBIL	UGT1A3	0.00255553	6.09e-56
DBIL	UGT1A1	0.00227592	2.85e-52
DBIL	UGT1A4	0.00235056	5.66e-48
DBIL	UGT1A10	0.00196834	1.58e-41
DBIL	SLCO1B3	0.00203159	4.77e-38
DBIL	UGT1A6	0.00175541	6e-38
DBIL	SLCO1B3-SLCO1B7	0.00206087	1.32e-36
DBIL	UGT1A8	0.00153952	1.11e-30
DBIL	USP40	0.00128468	1.2e-16
DBIL	TRPM8	0.00105114	5.91e-14
DBIL	HJURP	0.000865092	4.61e-12
DBIL	DGKD	0.000947207	1.11e-11
DBIL	DNAJB3	0.000566616	1.5e-11
DBIL	SAG	0.000666199	2.89e-11
DBIL	SLCO1B1	0.00071781	3.59e-10
DBIL	NR1I2	0.000538289	7.59e-08
DBIL	ATG16L1	0.000402962	1.99e-06
GGT	GGT1	0.00782164	5.55e-223
GGT	LRRC75B	0.0017459	9.05e-40
GGT	A1CF	0.000461216	6.42e-08
GGT	RORC	0.000432442	7.26e-08
GGT	SYNJ2	0.000837525	1.59e-07
GLU	G6PC2	0.00201579	2.54e-49
GLU	GCK	0.000830192	3.63e-20
HBA1C	PIEZO1	0.00848321	5.11e-125
HBA1C	GCK	0.00122783	2.82e-32
HBA1C	G6PC2	0.00113371	9.54e-24
HBA1C	TMC8	0.00110946	1.13e-17
HBA1C	CTU2	0.000997208	2.92e-12
HBA1C	RHAG	0.000604942	6.44e-12
HBA1C	PFKM	0.00070112	2.27e-10
HBA1C	PFKL	0.00073362	3.71e-08
HBA1C	SPTB	0.000956908	5.26e-07
HBA1C	JAK2	0.000610833	9.98e-07
HBA1C	APEH	0.000405349	1.45e-06
HBA1C	ADGRE5	0.000530157	2.31e-06
HBA1C	TMEM43	0.000447151	2.56e-06
HDL	ABCA1	0.00492133	1.32e-101
HDL	CETP	0.00167232	4.56e-36
HDL	LCAT	0.00145985	3.53e-33
HDL	LIPG	0.0013762	7.18e-29
HDL	APOA1	0.00109215	1.97e-27
HDL	LPL	0.0011183	5.97e-23
HDL	LIPC	0.00129797	2.82e-22
HDL	SCARB1	0.00121894	4.55e-22
HDL	APOC3	0.000554178	1.55e-14
HDL	PLA2G12A	0.00048009	7.06e-10
HDL	NR1H3	0.000426256	1.15e-07
HDL	APOA5	0.000362405	5.45e-07
HEIGHT	ZFAT	0.00139153	7.9e-19
HEIGHT	FGFR3	0.00121827	1.83e-15
HEIGHT	NPR3	0.000612041	7.47e-10
HEIGHT	SCMH1	0.000593793	4.21e-09
HEIGHT	GRAMD2A	0.000458959	5.31e-09
HEIGHT	NPR2	0.000633108	1.44e-08
HEIGHT	HAPLN3	0.000628418	2.25e-08
HEIGHT	CRISPLD2	0.000631702	3.78e-08
HEIGHT	STC2	0.000430815	5.76e-08
HEIGHT	IHH	0.000444396	1.45e-07
HEIGHT	GHRH	0.000309918	2.11e-07
HEIGHT	GH1	0.000408888	4.14e-07
HEIGHT	DDR2	0.000488549	6.13e-07
HEIGHT	FGF2	0.000361456	9.15e-07
IGF1	IGFALS	0.00388008	1.16e-82
IGF1	GH1	0.00197501	5.93e-51
IGF1	IGFBP3	0.000528902	4.65e-12
IGF1	PARPBP	0.000642155	6.24e-09
IGF1	ZNF12	0.00038309	2.03e-06
LDL	APOB	0.0102334	1.19e-195
LDL	PCSK9	0.00417872	3.72e-100
LDL	LDLR	0.0039042	1.82e-93
LDL	NKPD1	0.00131448	2.49e-22
LDL	NECTIN2	0.000985356	1.78e-16
LDL	ZNF229	0.000970728	3.43e-15
LDL	ANGPTL3	0.000782478	1.69e-14
LDL	ABCG5	0.000602534	1.26e-07
LDL	APOE	0.000397709	1.64e-06
LPa	LPA	0.0129879	0
LPa	PLG	0.0090378	4.01e-260
LPa	IGF2R	0.00589602	1.92e-109
LPa	SLC22A2	0.00430177	2.23e-109
LPa	MAP3K4	0.00330399	1.51e-65
LPa	WTAP	0.00152343	2.13e-41
LPa	AGPAT4	0.00120994	2.12e-29
LPa	SLC22A1	0.00159097	1.02e-28
LPa	MRPL18	0.00103624	8.96e-27
LPa	SLC22A3	0.00138962	2.1e-25
LPa	FNDC1	0.00200969	3.02e-24
LPa	MAS1	0.000823227	4e-15
LPa	PNLDC1	0.000932591	5.96e-15
LPa	SYNJ2	0.00103283	4.21e-10
LPa	SOD2	0.000457062	5.09e-10
LPa	TULP4	0.00101854	1.28e-09
LPa	TMEM181	0.000603434	3.73e-08
LPa	EZR	0.000563956	1.21e-07
LPa	ARID1B	0.000991461	4.25e-07
LPa	SYTL3	0.000593755	5.01e-07
LPa	ACAT2	0.000352742	1.89e-06
PHOS	ALPL	0.00295109	4.71e-73
PHOS	TTK	0.00121973	2.31e-21
PHOS	ENPP1	0.000517761	1.08e-06
PHOS	CDR2	0.000371736	1.29e-06
PHOS	HLA-DPA1	0.000296294	1.86e-06
SHBG	SHBG	0.0283367	0
SHBG	LOC100996842	0.000782793	1.53e-17
SHBG	EIF5A	0.000481443	2.87e-14
SHBG	NR1H4	0.000660199	8.81e-12
SHBG	CLEC10A	0.00053656	3.34e-11
SHBG	SPEM1	0.000508866	1.9e-09
SHBG	DNAH2	0.00132813	1.16e-08
SHBG	PLA2G12A	0.000336237	1.8e-06
TBIL	MROH2A	0.00522132	2.09e-101
TBIL	UGT1A5	0.00337896	6.16e-83
TBIL	UGT1A7	0.00319461	3.86e-78
TBIL	UGT1A9	0.00311001	2.45e-75
TBIL	UGT1A3	0.00316869	6.87e-74
TBIL	UGT1A1	0.00274407	2.79e-66
TBIL	UGT1A4	0.00291756	7.22e-64
TBIL	UGT1A6	0.0022945	1.48e-53
TBIL	UGT1A10	0.00233242	7.75e-52
TBIL	UGT1A8	0.00180861	5.76e-38
TBIL	USP40	0.00166871	2.78e-24
TBIL	SLCO1B3-SLCO1B7	0.00147453	6.99e-23
TBIL	SLCO1B3	0.00140551	7.51e-23
TBIL	TRPM8	0.00143722	9.67e-22
TBIL	SAG	0.000921241	3.11e-17
TBIL	DGKD	0.00122579	7.84e-17
TBIL	DNAJB3	0.00070513	3.72e-15
TBIL	HJURP	0.00100361	8.27e-15
TBIL	ATG16L1	0.000641953	1.63e-11
TBIL	SLCO1B1	0.000572714	1.5e-07
TBIL	NR1I2	0.000475577	1.04e-06
TEST	SHBG	0.00215716	1.03e-55
TEST	POR	0.00067887	5.67e-08
TEST	FKBP1A	0.000264327	1.54e-06
TP	FCGRT	0.00203825	2.24e-56
TP	TNFRSF13B	0.00121553	7.68e-26
TP	FCGR2B	0.00056055	8.08e-12
TP	SNX8	0.000718048	1.73e-11
TRIG	APOC3	0.00135949	1.7e-40
TRIG	APOB	0.0028068	5.86e-28
TRIG	ANGPTL3	0.00114976	6.4e-24
TRIG	APOA5	0.0009839	1.28e-23
TRIG	LPL	0.000866317	1.86e-16
TRIG	ZPR1	0.000821457	7.83e-16
TRIG	PLA2G12A	0.000517029	8.27e-11
TRIG	SIK3	0.000634182	5.65e-07
UA	SLC22A12	0.012337	0
UA	SLC2A9	0.00400956	1.09e-100
UA	PDZK1	0.000630198	1.77e-11
UA	SLC22A11	0.000678923	5.04e-11
UA	WDR1	0.000459708	3.36e-07
UA	LGALS13	0.000316964	7.14e-07
UREA	RBM47	0.000584871	2.04e-08
VITD	HAL	0.000652949	1.17e-08
VITD	CYP2R1	0.000532949	1.48e-08
VITD	PDE3B	0.000644365	3.24e-07

## Sheet: supplementary_fig2
SAMPLE_SIZE	EXPECTED_RV_HERITABILITY	POWER
25000	0.02	0.055
35000	0.02	0.046
45000	0.02	0.047
55000	0.02	0.05
65000	0.02	0.064
75000	0.02	0.068
85000	0.02	0.088
95000	0.02	0.095
105000	0.02	0.121
115000	0.02	0.141
125000	0.02	0.16
135000	0.02	0.182
145000	0.02	0.216
155000	0.02	0.243
165000	0.02	0.28
175000	0.02	0.316
185000	0.02	0.36
195000	0.02	0.405
205000	0.02	0.441
215000	0.02	0.469
225000	0.02	0.526
235000	0.02	0.562
245000	0.02	0.609
25000	0.025	0.06
35000	0.025	0.061
45000	0.025	0.06
55000	0.025	0.075
65000	0.025	0.084
75000	0.025	0.109
85000	0.025	0.124
95000	0.025	0.152
105000	0.025	0.181
115000	0.025	0.213
125000	0.025	0.255
135000	0.025	0.303
145000	0.025	0.339
155000	0.025	0.394
165000	0.025	0.447
175000	0.025	0.507
185000	0.025	0.546
195000	0.025	0.61
205000	0.025	0.658
215000	0.025	0.71
225000	0.025	0.751
235000	0.025	0.79
245000	0.025	0.829
25000	0.03	0.07
35000	0.03	0.074
45000	0.03	0.077
55000	0.03	0.098
65000	0.03	0.118
75000	0.03	0.142
85000	0.03	0.177
95000	0.03	0.226
105000	0.03	0.271
115000	0.03	0.322
125000	0.03	0.375
135000	0.03	0.441
145000	0.03	0.51
155000	0.03	0.564
165000	0.03	0.625
175000	0.03	0.686
185000	0.03	0.741
195000	0.03	0.793
205000	0.03	0.834
215000	0.03	0.878
225000	0.03	0.906
235000	0.03	0.929
245000	0.03	0.95
25000	0.04	0.088
35000	0.04	0.093
45000	0.04	0.11
55000	0.04	0.152
65000	0.04	0.199
75000	0.04	0.252
85000	0.04	0.317
95000	0.04	0.402
105000	0.04	0.478
115000	0.04	0.566
125000	0.04	0.644
135000	0.04	0.733
145000	0.04	0.79
155000	0.04	0.848
165000	0.04	0.899
175000	0.04	0.928
185000	0.04	0.955
195000	0.04	0.971
205000	0.04	0.981
215000	0.04	0.99
225000	0.04	0.996
235000	0.04	0.998
245000	0.04	0.999
25000	0.05	0.11
35000	0.05	0.128
45000	0.05	0.17
55000	0.05	0.23
65000	0.05	0.31
75000	0.05	0.397
85000	0.05	0.503
95000	0.05	0.6
105000	0.05	0.703
115000	0.05	0.785
125000	0.05	0.862
135000	0.05	0.91
145000	0.05	0.946
155000	0.05	0.968
165000	0.05	0.985
175000	0.05	0.992
185000	0.05	0.997
195000	0.05	0.998
205000	0.05	0.999
215000	0.05	1
225000	0.05	1
235000	0.05	1
245000	0.05	1
25000	0.075	0.176
35000	0.075	0.248
45000	0.075	0.364
55000	0.075	0.496
65000	0.075	0.639
75000	0.075	0.776
85000	0.075	0.882
95000	0.075	0.944
105000	0.075	0.975
115000	0.075	0.991
125000	0.075	0.997
135000	0.075	0.999
145000	0.075	1
155000	0.075	1
165000	0.075	1
175000	0.075	1
185000	0.075	1
195000	0.075	1
205000	0.075	1
215000	0.075	1
225000	0.075	1
235000	0.075	1
245000	0.075	1
25000	0.1	0.264
35000	0.1	0.416
45000	0.1	0.598
55000	0.1	0.767
65000	0.1	0.896
75000	0.1	0.96
85000	0.1	0.989
95000	0.1	0.997
105000	0.1	1
115000	0.1	1
125000	0.1	1
135000	0.1	1
145000	0.1	1
155000	0.1	1
165000	0.1	1
175000	0.1	1
185000	0.1	1
195000	0.1	1
205000	0.1	1
215000	0.1	1
225000	0.1	1
235000	0.1	1
245000	0.1	1
25000	0.15	0.502
35000	0.15	0.76
45000	0.15	0.925
55000	0.15	0.986
65000	0.15	0.999
75000	0.15	1
85000	0.15	1
95000	0.15	1
105000	0.15	1
115000	0.15	1
125000	0.15	1
135000	0.15	1
145000	0.15	1
155000	0.15	1
165000	0.15	1
175000	0.15	1
185000	0.15	1
195000	0.15	1
205000	0.15	1
215000	0.15	1
225000	0.15	1
235000	0.15	1
245000	0.15	1
25000	0.2	0.737
35000	0.2	0.944
45000	0.2	0.996
55000	0.2	1
65000	0.2	1
75000	0.2	1
85000	0.2	1
95000	0.2	1
105000	0.2	1
115000	0.2	1
125000	0.2	1
135000	0.2	1
145000	0.2	1
155000	0.2	1
165000	0.2	1
175000	0.2	1
185000	0.2	1
195000	0.2	1
205000	0.2	1
215000	0.2	1
225000	0.2	1
235000	0.2	1
245000	0.2	1
25000	0.25	0.904
35000	0.25	0.994
45000	0.25	1
55000	0.25	1
65000	0.25	1
75000	0.25	1
85000	0.25	1
95000	0.25	1
105000	0.25	1
115000	0.25	1
125000	0.25	1
135000	0.25	1
145000	0.25	1
155000	0.25	1
165000	0.25	1
175000	0.25	1
185000	0.25	1
195000	0.25	1
205000	0.25	1
215000	0.25	1
225000	0.25	1
235000	0.25	1
245000	0.25	1

## Sheet: supplementary_fig3
SCENARIO	MAF	TRAIT	OBSERVED_RV_HERITABILITY	LCL	UCL	LD_PRUNING_CONDITION	GENE_FRACTION	VARIANT_FRACTION	EXPECTED_RV_HERITABILITY	HERITABILITY_DISTRIBUTION
sc10001	0.01	p1	0.0972606	0.0639191	0.130602	0.9LD1KWIN	1	1	0.05	homogeneous_h2_distribution
sc10001	0.01	p2	0.0648438	0.0315405	0.0981472	0.9LD1KWIN	1	1	0.05	homogeneous_h2_distribution
sc10001	0.01	p3	0.07532	0.0420043	0.108636	0.9LD1KWIN	1	1	0.05	homogeneous_h2_distribution
sc10001	0.01	p4	0.0776504	0.0443319	0.110969	0.9LD1KWIN	1	1	0.05	homogeneous_h2_distribution
sc10001	0.01	p5	0.0872126	0.0538827	0.120542	0.9LD1KWIN	1	1	0.05	homogeneous_h2_distribution
sc10001	0.01	p6	0.0707062	0.0373959	0.104017	0.9LD1KWIN	1	1	0.05	homogeneous_h2_distribution
sc10001	0.01	p7	0.118638	0.0852707	0.152005	0.9LD1KWIN	1	1	0.05	homogeneous_h2_distribution
sc10001	0.01	p8	0.0559703	0.0226773	0.0892634	0.9LD1KWIN	1	1	0.05	homogeneous_h2_distribution
sc10001	0.01	p9	0.0909211	0.0575866	0.124256	0.9LD1KWIN	1	1	0.05	homogeneous_h2_distribution
sc10001	0.01	p10	0.0893369	0.0560045	0.122669	0.9LD1KWIN	1	1	0.05	homogeneous_h2_distribution
sc10001	0.01	p11	0.0755822	0.0422661	0.108898	0.9LD1KWIN	1	1	0.05	homogeneous_h2_distribution
sc10001	0.01	p12	0.0707071	0.0373971	0.104017	0.9LD1KWIN	1	1	0.05	homogeneous_h2_distribution
sc10001	0.01	p13	0.100296	0.066951	0.133641	0.9LD1KWIN	1	1	0.05	homogeneous_h2_distribution
sc10001	0.01	p14	0.0850721	0.0517446	0.1184	0.9LD1KWIN	1	1	0.05	homogeneous_h2_distribution
sc10001	0.01	p15	0.100479	0.0671333	0.133824	0.9LD1KWIN	1	1	0.05	homogeneous_h2_distribution
sc10001	0.01	p16	0.0677047	0.0343979	0.101011	0.9LD1KWIN	1	1	0.05	homogeneous_h2_distribution
sc10001	0.01	p17	0.0908039	0.0574701	0.124138	0.9LD1KWIN	1	1	0.05	homogeneous_h2_distribution
sc10001	0.01	p18	0.0625206	0.0292201	0.0958212	0.9LD1KWIN	1	1	0.05	homogeneous_h2_distribution
sc10001	0.01	p19	0.0845849	0.0512582	0.117912	0.9LD1KWIN	1	1	0.05	homogeneous_h2_distribution
sc10001	0.01	p20	0.0550942	0.0218023	0.088386	0.9LD1KWIN	1	1	0.05	homogeneous_h2_distribution
sc10002	0.01	p1	0.0987173	0.0654668	0.131968	0.5LD1KWIN	1	1	0.05	homogeneous_h2_distribution
sc10002	0.01	p2	0.0897359	0.0564961	0.122976	0.5LD1KWIN	1	1	0.05	homogeneous_h2_distribution
sc10002	0.01	p3	0.0653086	0.0320982	0.0985189	0.5LD1KWIN	1	1	0.05	homogeneous_h2_distribution
sc10002	0.01	p4	0.0964451	0.0631975	0.129693	0.5LD1KWIN	1	1	0.05	homogeneous_h2_distribution
sc10002	0.01	p5	0.0872241	0.0539874	0.120461	0.5LD1KWIN	1	1	0.05	homogeneous_h2_distribution
sc10002	0.01	p6	0.0531217	0.0199253	0.086318	0.5LD1KWIN	1	1	0.05	homogeneous_h2_distribution
sc10002	0.01	p7	0.101346	0.0680928	0.134599	0.5LD1KWIN	1	1	0.05	homogeneous_h2_distribution
sc10002	0.01	p8	0.0913364	0.0580951	0.124578	0.5LD1KWIN	1	1	0.05	homogeneous_h2_distribution
sc10002	0.01	p9	0.0965582	0.0633108	0.129806	0.5LD1KWIN	1	1	0.05	homogeneous_h2_distribution
sc10002	0.01	p10	0.0510286	0.0178348	0.0842224	0.5LD1KWIN	1	1	0.05	homogeneous_h2_distribution
sc10002	0.01	p11	0.0688728	0.035658	0.102088	0.5LD1KWIN	1	1	0.05	homogeneous_h2_distribution
sc10002	0.01	p12	0.0949421	0.0616963	0.128188	0.5LD1KWIN	1	1	0.05	homogeneous_h2_distribution
sc10002	0.01	p13	0.037844	0.00466603	0.0710221	0.5LD1KWIN	1	1	0.05	homogeneous_h2_distribution
sc10002	0.01	p14	0.0786684	0.045442	0.111895	0.5LD1KWIN	1	1	0.05	homogeneous_h2_distribution
sc10002	0.01	p15	0.0810471	0.0478176	0.114276	0.5LD1KWIN	1	1	0.05	homogeneous_h2_distribution
sc10002	0.01	p16	0.0946544	0.0614091	0.1279	0.5LD1KWIN	1	1	0.05	homogeneous_h2_distribution
sc10002	0.01	p17	0.0699847	0.0367686	0.103201	0.5LD1KWIN	1	1	0.05	homogeneous_h2_distribution
sc10002	0.01	p18	0.095608	0.0623616	0.128854	0.5LD1KWIN	1	1	0.05	homogeneous_h2_distribution
sc10002	0.01	p19	0.0782654	0.0450393	0.111491	0.5LD1KWIN	1	1	0.05	homogeneous_h2_distribution
sc10002	0.01	p20	0.0753092	0.0420863	0.108532	0.5LD1KWIN	1	1	0.05	homogeneous_h2_distribution
sc10003	0.01	p1	0.0752965	0.0423915	0.108202	0.1LD1KWIN	1	1	0.05	homogeneous_h2_distribution
sc10003	0.01	p2	0.107121	0.0741779	0.140063	0.1LD1KWIN	1	1	0.05	homogeneous_h2_distribution
sc10003	0.01	p3	0.101844	0.0689073	0.13478	0.1LD1KWIN	1	1	0.05	homogeneous_h2_distribution
sc10003	0.01	p4	0.066921	0.0340259	0.0998162	0.1LD1KWIN	1	1	0.05	homogeneous_h2_distribution
sc10003	0.01	p5	0.0694356	0.0365379	0.102333	0.1LD1KWIN	1	1	0.05	homogeneous_h2_distribution
sc10003	0.01	p6	0.0845033	0.0515874	0.117419	0.1LD1KWIN	1	1	0.05	homogeneous_h2_distribution
sc10003	0.01	p7	0.0834234	0.0505087	0.116338	0.1LD1KWIN	1	1	0.05	homogeneous_h2_distribution
sc10003	0.01	p8	0.0926431	0.0597173	0.125569	0.1LD1KWIN	1	1	0.05	homogeneous_h2_distribution
sc10003	0.01	p9	0.0660696	0.0331757	0.0989635	0.1LD1KWIN	1	1	0.05	homogeneous_h2_distribution
sc10003	0.01	p10	0.078253	0.0453443	0.111162	0.1LD1KWIN	1	1	0.05	homogeneous_h2_distribution
sc10003	0.01	p11	0.0505721	0.0176966	0.0834477	0.1LD1KWIN	1	1	0.05	homogeneous_h2_distribution
sc10003	0.01	p12	0.0849643	0.0520478	0.117881	0.1LD1KWIN	1	1	0.05	homogeneous_h2_distribution
sc10003	0.01	p13	0.0663277	0.0334335	0.099222	0.1LD1KWIN	1	1	0.05	homogeneous_h2_distribution
sc10003	0.01	p14	0.0786543	0.0457454	0.111563	0.1LD1KWIN	1	1	0.05	homogeneous_h2_distribution
sc10003	0.01	p15	0.100508	0.0675727	0.133443	0.1LD1KWIN	1	1	0.05	homogeneous_h2_distribution
sc10003	0.01	p16	0.111292	0.0783433	0.14424	0.1LD1KWIN	1	1	0.05	homogeneous_h2_distribution
sc10003	0.01	p17	0.0802194	0.0473084	0.11313	0.1LD1KWIN	1	1	0.05	homogeneous_h2_distribution
sc10003	0.01	p18	0.0797026	0.0467924	0.112613	0.1LD1KWIN	1	1	0.05	homogeneous_h2_distribution
sc10003	0.01	p19	0.0895101	0.0565884	0.122432	0.1LD1KWIN	1	1	0.05	homogeneous_h2_distribution
sc10003	0.01	p20	0.0828642	0.0499504	0.115778	0.1LD1KWIN	1	1	0.05	homogeneous_h2_distribution
sc10004	0.01	p1	0.0648787	0.0349455	0.0948119	0.1LD20KWIN	1	1	0.05	homogeneous_h2_distribution
sc10004	0.01	p2	0.0678728	0.0379353	0.0978102	0.1LD20KWIN	1	1	0.05	homogeneous_h2_distribution
sc10004	0.01	p3	0.0426018	0.0126978	0.0725057	0.1LD20KWIN	1	1	0.05	homogeneous_h2_distribution
sc10004	0.01	p4	0.0691064	0.0391674	0.0990453	0.1LD20KWIN	1	1	0.05	homogeneous_h2_distribution
sc10004	0.01	p5	0.0603753	0.0304483	0.0903023	0.1LD20KWIN	1	1	0.05	homogeneous_h2_distribution
sc10004	0.01	p6	0.075966	0.0460186	0.105913	0.1LD20KWIN	1	1	0.05	homogeneous_h2_distribution
sc10004	0.01	p7	0.0423699	0.0124661	0.0722736	0.1LD20KWIN	1	1	0.05	homogeneous_h2_distribution
sc10004	0.01	p8	0.0788387	0.0488869	0.108791	0.1LD20KWIN	1	1	0.05	homogeneous_h2_distribution
sc10004	0.01	p9	0.0575159	0.0275923	0.0874396	0.1LD20KWIN	1	1	0.05	homogeneous_h2_distribution
sc10004	0.01	p10	0.0760909	0.046143	0.106039	0.1LD20KWIN	1	1	0.05	homogeneous_h2_distribution
sc10004	0.01	p11	0.0464024	0.0164936	0.0763112	0.1LD20KWIN	1	1	0.05	homogeneous_h2_distribution
sc10004	0.01	p12	0.080637	0.0506834	0.110591	0.1LD20KWIN	1	1	0.05	homogeneous_h2_distribution
sc10004	0.01	p13	0.0532954	0.0233775	0.0832133	0.1LD20KWIN	1	1	0.05	homogeneous_h2_distribution
sc10004	0.01	p14	0.0518121	0.0218962	0.0817279	0.1LD20KWIN	1	1	0.05	homogeneous_h2_distribution
sc10004	0.01	p15	0.0520353	0.0221188	0.0819518	0.1LD20KWIN	1	1	0.05	homogeneous_h2_distribution
sc10004	0.01	p16	0.0525769	0.0226601	0.0824938	0.1LD20KWIN	1	1	0.05	homogeneous_h2_distribution
sc10004	0.01	p17	0.0634714	0.0335402	0.0934026	0.1LD20KWIN	1	1	0.05	homogeneous_h2_distribution
sc10004	0.01	p18	0.0660244	0.0360899	0.095959	0.1LD20KWIN	1	1	0.05	homogeneous_h2_distribution
sc10004	0.01	p19	0.0780067	0.0480562	0.107957	0.1LD20KWIN	1	1	0.05	homogeneous_h2_distribution
sc10004	0.01	p20	0.0644055	0.034473	0.094338	0.1LD20KWIN	1	1	0.05	homogeneous_h2_distribution
sc10005	0.01	p1	0.0462541	0.017685	0.0748233	0.1LD50KWIN	1	1	0.05	homogeneous_h2_distribution
sc10005	0.01	p2	0.0655141	0.0369187	0.0941096	0.1LD50KWIN	1	1	0.05	homogeneous_h2_distribution
sc10005	0.01	p3	0.0491052	0.0205322	0.0776781	0.1LD50KWIN	1	1	0.05	homogeneous_h2_distribution
sc10005	0.01	p4	0.0374645	0.00890768	0.0660213	0.1LD50KWIN	1	1	0.05	homogeneous_h2_distribution
sc10005	0.01	p5	0.0696541	0.0410527	0.0982554	0.1LD50KWIN	1	1	0.05	homogeneous_h2_distribution
sc10005	0.01	p6	0.0508285	0.0222534	0.0794037	0.1LD50KWIN	1	1	0.05	homogeneous_h2_distribution
sc10005	0.01	p7	0.0283286	-0.00021592	0.0568732	0.1LD50KWIN	1	1	0.05	homogeneous_h2_distribution
sc10005	0.01	p8	0.0451533	0.0165856	0.0737209	0.1LD50KWIN	1	1	0.05	homogeneous_h2_distribution
sc10005	0.01	p9	0.0788112	0.0501973	0.107425	0.1LD50KWIN	1	1	0.05	homogeneous_h2_distribution
sc10005	0.01	p10	0.0624466	0.0338552	0.0910381	0.1LD50KWIN	1	1	0.05	homogeneous_h2_distribution
sc10005	0.01	p11	0.0343447	0.00579228	0.0628972	0.1LD50KWIN	1	1	0.05	homogeneous_h2_distribution
sc10005	0.01	p12	0.0358385	0.00728381	0.0643932	0.1LD50KWIN	1	1	0.05	homogeneous_h2_distribution
sc10005	0.01	p13	0.0600915	0.0315031	0.0886798	0.1LD50KWIN	1	1	0.05	homogeneous_h2_distribution
sc10005	0.01	p14	0.0529894	0.0244108	0.0815679	0.1LD50KWIN	1	1	0.05	homogeneous_h2_distribution
sc10005	0.01	p15	0.0585571	0.0299707	0.0871434	0.1LD50KWIN	1	1	0.05	homogeneous_h2_distribution
sc10005	0.01	p16	0.0404956	0.0119348	0.0690564	0.1LD50KWIN	1	1	0.05	homogeneous_h2_distribution
sc10005	0.01	p17	0.0400924	0.0115319	0.0686529	0.1LD50KWIN	1	1	0.05	homogeneous_h2_distribution
sc10005	0.01	p18	0.0582834	0.0296979	0.0868688	0.1LD50KWIN	1	1	0.05	homogeneous_h2_distribution
sc10005	0.01	p19	0.0689361	0.0403358	0.0975364	0.1LD50KWIN	1	1	0.05	homogeneous_h2_distribution
sc10005	0.01	p20	0.0354625	0.00690832	0.0640167	0.1LD50KWIN	1	1	0.05	homogeneous_h2_distribution
sc10006	0.01	p1	0.0861527	0.0531657	0.11914	0.5LD50KWIN	1	1	0.05	homogeneous_h2_distribution
sc10006	0.01	p2	0.0801505	0.0471705	0.11313	0.5LD50KWIN	1	1	0.05	homogeneous_h2_distribution
sc10006	0.01	p3	0.104244	0.0712354	0.137252	0.5LD50KWIN	1	1	0.05	homogeneous_h2_distribution
sc10006	0.01	p4	0.0622509	0.0292928	0.0952091	0.5LD50KWIN	1	1	0.05	homogeneous_h2_distribution
sc10006	0.01	p5	0.0670238	0.0340598	0.0999877	0.5LD50KWIN	1	1	0.05	homogeneous_h2_distribution
sc10006	0.01	p6	0.0579758	0.0250226	0.090929	0.5LD50KWIN	1	1	0.05	homogeneous_h2_distribution
sc10006	0.01	p7	0.0882376	0.0552481	0.121227	0.5LD50KWIN	1	1	0.05	homogeneous_h2_distribution
sc10006	0.01	p8	0.0993083	0.066306	0.13231	0.5LD50KWIN	1	1	0.05	homogeneous_h2_distribution
sc10006	0.01	p9	0.0896854	0.0566945	0.122676	0.5LD50KWIN	1	1	0.05	homogeneous_h2_distribution
sc10006	0.01	p10	0.059213	0.0262585	0.0921675	0.5LD50KWIN	1	1	0.05	homogeneous_h2_distribution
sc10006	0.01	p11	0.0675897	0.034625	0.100554	0.5LD50KWIN	1	1	0.05	homogeneous_h2_distribution
sc10006	0.01	p12	0.0766389	0.0436636	0.109614	0.5LD50KWIN	1	1	0.05	homogeneous_h2_distribution
sc10006	0.01	p13	0.0636581	0.030698	0.0966182	0.5LD50KWIN	1	1	0.05	homogeneous_h2_distribution
sc10006	0.01	p14	0.0698052	0.0368382	0.102772	0.5LD50KWIN	1	1	0.05	homogeneous_h2_distribution
sc10006	0.01	p15	0.0733936	0.0404222	0.106365	0.5LD50KWIN	1	1	0.05	homogeneous_h2_distribution
sc10006	0.01	p16	0.0657777	0.0328155	0.09874	0.5LD50KWIN	1	1	0.05	homogeneous_h2_distribution
sc10006	0.01	p17	0.0826427	0.0496601	0.115625	0.5LD50KWIN	1	1	0.05	homogeneous_h2_distribution
sc10006	0.01	p18	0.0974445	0.0644442	0.130445	0.5LD50KWIN	1	1	0.05	homogeneous_h2_distribution
sc10006	0.01	p19	0.0700064	0.0370391	0.102974	0.5LD50KWIN	1	1	0.05	homogeneous_h2_distribution
sc10006	0.01	p20	0.0878785	0.0548898	0.120867	0.5LD50KWIN	1	1	0.05	homogeneous_h2_distribution
sc10007	0.01	p1	0.0769044	0.0436512	0.110158	0.9LD50KWIN	1	1	0.05	homogeneous_h2_distribution
sc10007	0.01	p2	0.107662	0.0743717	0.140952	0.9LD50KWIN	1	1	0.05	homogeneous_h2_distribution
sc10007	0.01	p3	0.0669303	0.0336889	0.100172	0.9LD50KWIN	1	1	0.05	homogeneous_h2_distribution
sc10007	0.01	p4	0.0807546	0.0474967	0.114013	0.9LD50KWIN	1	1	0.05	homogeneous_h2_distribution
sc10007	0.01	p5	0.0929184	0.059646	0.126191	0.9LD50KWIN	1	1	0.05	homogeneous_h2_distribution
sc10007	0.01	p6	0.0769876	0.043734	0.110241	0.9LD50KWIN	1	1	0.05	homogeneous_h2_distribution
sc10007	0.01	p7	0.0759419	0.0426898	0.109194	0.9LD50KWIN	1	1	0.05	homogeneous_h2_distribution
sc10007	0.01	p8	0.0777338	0.0444797	0.110988	0.9LD50KWIN	1	1	0.05	homogeneous_h2_distribution
sc10007	0.01	p9	0.0702572	0.0370116	0.103503	0.9LD50KWIN	1	1	0.05	homogeneous_h2_distribution
sc10007	0.01	p10	0.0682283	0.0349852	0.101471	0.9LD50KWIN	1	1	0.05	homogeneous_h2_distribution
sc10007	0.01	p11	0.0642214	0.0309832	0.0974597	0.9LD50KWIN	1	1	0.05	homogeneous_h2_distribution
sc10007	0.01	p12	0.0912827	0.0580118	0.124554	0.9LD50KWIN	1	1	0.05	homogeneous_h2_distribution
sc10007	0.01	p13	0.0629291	0.0296921	0.0961661	0.9LD50KWIN	1	1	0.05	homogeneous_h2_distribution
sc10007	0.01	p14	0.0901864	0.0569174	0.123455	0.9LD50KWIN	1	1	0.05	homogeneous_h2_distribution
sc10007	0.01	p15	0.0489195	0.0156991	0.0821399	0.9LD50KWIN	1	1	0.05	homogeneous_h2_distribution
sc10007	0.01	p16	0.0873592	0.0540939	0.120624	0.9LD50KWIN	1	1	0.05	homogeneous_h2_distribution
sc10007	0.01	p17	0.0869632	0.0536979	0.120228	0.9LD50KWIN	1	1	0.05	homogeneous_h2_distribution
sc10007	0.01	p18	0.0723601	0.0391125	0.105608	0.9LD50KWIN	1	1	0.05	homogeneous_h2_distribution
sc10007	0.01	p19	0.0543071	0.0210803	0.087534	0.9LD50KWIN	1	1	0.05	homogeneous_h2_distribution
sc10007	0.01	p20	0.0577526	0.0245222	0.0909831	0.9LD50KWIN	1	1	0.05	homogeneous_h2_distribution
sc1005	0.01		0.116872	0.088206	0.145537	0.1LD50KWIN	0.05	0.1	0.1	heterogeneous_h2_distribution
sc1005	0.01		0.1213	0.0926278	0.149972	0.1LD50KWIN	0.05	0.1	0.1	heterogeneous_h2_distribution
sc1005	0.01		0.122579	0.0939056	0.151253	0.1LD50KWIN	0.05	0.1	0.1	heterogeneous_h2_distribution
sc1005	0.01		0.113267	0.0846067	0.141928	0.1LD50KWIN	0.05	0.1	0.1	heterogeneous_h2_distribution
sc1005	0.01		0.089906	0.0612772	0.118535	0.1LD50KWIN	0.05	0.1	0.1	heterogeneous_h2_distribution
sc1005	0.01		0.0932882	0.0646545	0.121922	0.1LD50KWIN	0.05	0.1	0.1	heterogeneous_h2_distribution
sc1005	0.01		0.109761	0.081104	0.138417	0.1LD50KWIN	0.05	0.1	0.1	heterogeneous_h2_distribution
sc1005	0.01		0.0973079	0.0686689	0.125947	0.1LD50KWIN	0.05	0.1	0.1	heterogeneous_h2_distribution
sc1005	0.01		0.113588	0.0849262	0.142249	0.1LD50KWIN	0.05	0.1	0.1	heterogeneous_h2_distribution
sc1005	0.01		0.117375	0.0887083	0.146042	0.1LD50KWIN	0.05	0.1	0.1	heterogeneous_h2_distribution
sc1005	0.01		0.105468	0.0768182	0.134119	0.1LD50KWIN	0.05	0.1	0.1	heterogeneous_h2_distribution
sc1005	0.01		0.0967451	0.0681065	0.125384	0.1LD50KWIN	0.05	0.1	0.1	heterogeneous_h2_distribution
sc1005	0.01		0.120664	0.0919934	0.149336	0.1LD50KWIN	0.05	0.1	0.1	heterogeneous_h2_distribution
sc1005	0.01		0.110126	0.0814692	0.138783	0.1LD50KWIN	0.05	0.1	0.1	heterogeneous_h2_distribution
sc1005	0.01		0.109384	0.0807284	0.13804	0.1LD50KWIN	0.05	0.1	0.1	heterogeneous_h2_distribution
sc1005	0.01		0.131501	0.102815	0.160187	0.1LD50KWIN	0.05	0.1	0.1	heterogeneous_h2_distribution
sc1005	0.01		0.0829857	0.0543664	0.111605	0.1LD50KWIN	0.05	0.1	0.1	heterogeneous_h2_distribution
sc1005	0.01		0.0973206	0.0686814	0.12596	0.1LD50KWIN	0.05	0.1	0.1	heterogeneous_h2_distribution
sc1005	0.01		0.103926	0.0752776	0.132574	0.1LD50KWIN	0.05	0.1	0.1	heterogeneous_h2_distribution
sc1005	0.01		0.089937	0.0613077	0.118566	0.1LD50KWIN	0.05	0.1	0.1	heterogeneous_h2_distribution
sc10010	0.01		0.0739858	0.0410821	0.10689	0.1LD1KWIN	0.05	0.1	0.05	heterogeneous_h2_distribution
sc10010	0.01		0.0359367	0.00307925	0.0687941	0.1LD1KWIN	0.05	0.1	0.05	heterogeneous_h2_distribution
sc10010	0.01		0.0483094	0.0154368	0.081182	0.1LD1KWIN	0.05	0.1	0.05	heterogeneous_h2_distribution
sc10010	0.01		0.0670913	0.0341963	0.0999862	0.1LD1KWIN	0.05	0.1	0.05	heterogeneous_h2_distribution
sc10010	0.01		0.0998737	0.0669391	0.132808	0.1LD1KWIN	0.05	0.1	0.05	heterogeneous_h2_distribution
sc10010	0.01		0.0852351	0.0523179	0.118152	0.1LD1KWIN	0.05	0.1	0.05	heterogeneous_h2_distribution
sc10010	0.01		0.0515631	0.0186869	0.0844394	0.1LD1KWIN	0.05	0.1	0.05	heterogeneous_h2_distribution
sc10010	0.01		0.0433957	0.0105289	0.0762625	0.1LD1KWIN	0.05	0.1	0.05	heterogeneous_h2_distribution
sc10010	0.01		0.073888	0.0409849	0.106791	0.1LD1KWIN	0.05	0.1	0.05	heterogeneous_h2_distribution
sc10010	0.01		0.0508704	0.0179945	0.0837464	0.1LD1KWIN	0.05	0.1	0.05	heterogeneous_h2_distribution
sc10010	0.01		0.0869351	0.0540166	0.119854	0.1LD1KWIN	0.05	0.1	0.05	heterogeneous_h2_distribution
sc10010	0.01		0.0915644	0.0586399	0.124489	0.1LD1KWIN	0.05	0.1	0.05	heterogeneous_h2_distribution
sc10010	0.01		0.0738894	0.0409862	0.106793	0.1LD1KWIN	0.05	0.1	0.05	heterogeneous_h2_distribution
sc10010	0.01		0.0419656	0.00910068	0.0748306	0.1LD1KWIN	0.05	0.1	0.05	heterogeneous_h2_distribution
sc10010	0.01		0.0668872	0.0339926	0.0997818	0.1LD1KWIN	0.05	0.1	0.05	heterogeneous_h2_distribution
sc10010	0.01		0.0866167	0.0536986	0.119535	0.1LD1KWIN	0.05	0.1	0.05	heterogeneous_h2_distribution
sc10010	0.01		0.0864972	0.0535787	0.119416	0.1LD1KWIN	0.05	0.1	0.05	heterogeneous_h2_distribution
sc10010	0.01		0.0887734	0.0558527	0.121694	0.1LD1KWIN	0.05	0.1	0.05	heterogeneous_h2_distribution
sc10010	0.01		0.089525	0.0566032	0.122447	0.1LD1KWIN	0.05	0.1	0.05	heterogeneous_h2_distribution
sc10010	0.01		0.0769019	0.0439951	0.109809	0.1LD1KWIN	0.05	0.1	0.05	heterogeneous_h2_distribution
sc10011	0.01		0.0550641	0.0251436	0.0849845	0.1LD20KWIN	0.05	0.1	0.05	heterogeneous_h2_distribution
sc10011	0.01		0.0669406	0.0370047	0.0968765	0.1LD20KWIN	0.05	0.1	0.05	heterogeneous_h2_distribution
sc10011	0.01		0.0566909	0.0267685	0.0866132	0.1LD20KWIN	0.05	0.1	0.05	heterogeneous_h2_distribution
sc10011	0.01		0.0555632	0.0256422	0.0854842	0.1LD20KWIN	0.05	0.1	0.05	heterogeneous_h2_distribution
sc10011	0.01		0.0545957	0.0246761	0.0845154	0.1LD20KWIN	0.05	0.1	0.05	heterogeneous_h2_distribution
sc10011	0.01		0.0572397	0.0273166	0.0871628	0.1LD20KWIN	0.05	0.1	0.05	heterogeneous_h2_distribution
sc10011	0.01		0.0587814	0.0288564	0.0887065	0.1LD20KWIN	0.05	0.1	0.05	heterogeneous_h2_distribution
sc10011	0.01		0.0676899	0.0377532	0.0976265	0.1LD20KWIN	0.05	0.1	0.05	heterogeneous_h2_distribution
sc10011	0.01		0.0526122	0.0226953	0.0825292	0.1LD20KWIN	0.05	0.1	0.05	heterogeneous_h2_distribution
sc10011	0.01		0.0408173	0.010916	0.0707187	0.1LD20KWIN	0.05	0.1	0.05	heterogeneous_h2_distribution
sc10011	0.01		0.0591922	0.0292662	0.0891181	0.1LD20KWIN	0.05	0.1	0.05	heterogeneous_h2_distribution
sc10011	0.01		0.0628771	0.0329464	0.0928078	0.1LD20KWIN	0.05	0.1	0.05	heterogeneous_h2_distribution
sc10011	0.01		0.0594502	0.0295243	0.0893761	0.1LD20KWIN	0.05	0.1	0.05	heterogeneous_h2_distribution
sc10011	0.01		0.0634839	0.0335528	0.093415	0.1LD20KWIN	0.05	0.1	0.05	heterogeneous_h2_distribution
sc10011	0.01		0.0542526	0.0243339	0.0841713	0.1LD20KWIN	0.05	0.1	0.05	heterogeneous_h2_distribution
sc10011	0.01		0.0642314	0.0342993	0.0941634	0.1LD20KWIN	0.05	0.1	0.05	heterogeneous_h2_distribution
sc10011	0.01		0.05967	0.0297437	0.0895963	0.1LD20KWIN	0.05	0.1	0.05	heterogeneous_h2_distribution
sc10011	0.01		0.0715693	0.0416272	0.101511	0.1LD20KWIN	0.05	0.1	0.05	heterogeneous_h2_distribution
sc10011	0.01		0.041715	0.0118124	0.0716175	0.1LD20KWIN	0.05	0.1	0.05	heterogeneous_h2_distribution
sc10011	0.01		0.0538226	0.0239039	0.0837414	0.1LD20KWIN	0.05	0.1	0.05	heterogeneous_h2_distribution
sc10012	0.01		0.0654901	0.0368948	0.0940853	0.1LD50KWIN	0.05	0.1	0.05	heterogeneous_h2_distribution
sc10012	0.01		0.0658089	0.0372129	0.0944048	0.1LD50KWIN	0.05	0.1	0.05	heterogeneous_h2_distribution
sc10012	0.01		0.0688838	0.0402839	0.0974838	0.1LD50KWIN	0.05	0.1	0.05	heterogeneous_h2_distribution
sc10012	0.01		0.0562589	0.0276764	0.0848414	0.1LD50KWIN	0.05	0.1	0.05	heterogeneous_h2_distribution
sc10012	0.01		0.0338224	0.00527066	0.0623741	0.1LD50KWIN	0.05	0.1	0.05	heterogeneous_h2_distribution
sc10012	0.01		0.039965	0.0114045	0.0685256	0.1LD50KWIN	0.05	0.1	0.05	heterogeneous_h2_distribution
sc10012	0.01		0.056297	0.0277138	0.0848803	0.1LD50KWIN	0.05	0.1	0.05	heterogeneous_h2_distribution
sc10012	0.01		0.0426501	0.0140862	0.071214	0.1LD50KWIN	0.05	0.1	0.05	heterogeneous_h2_distribution
sc10012	0.01		0.0579472	0.0293621	0.0865323	0.1LD50KWIN	0.05	0.1	0.05	heterogeneous_h2_distribution
sc10012	0.01		0.0623455	0.0337542	0.0909369	0.1LD50KWIN	0.05	0.1	0.05	heterogeneous_h2_distribution
sc10012	0.01		0.0523943	0.0238169	0.0809717	0.1LD50KWIN	0.05	0.1	0.05	heterogeneous_h2_distribution
sc10012	0.01		0.0442654	0.0156989	0.0728319	0.1LD50KWIN	0.05	0.1	0.05	heterogeneous_h2_distribution
sc10012	0.01		0.0687876	0.0401876	0.0973877	0.1LD50KWIN	0.05	0.1	0.05	heterogeneous_h2_distribution
sc10012	0.01		0.0544943	0.0259139	0.0830747	0.1LD50KWIN	0.05	0.1	0.05	heterogeneous_h2_distribution
sc10012	0.01		0.0567235	0.0281398	0.0853071	0.1LD50KWIN	0.05	0.1	0.05	heterogeneous_h2_distribution
sc10012	0.01		0.0768048	0.048194	0.105416	0.1LD50KWIN	0.05	0.1	0.05	heterogeneous_h2_distribution
sc10012	0.01		0.030728	0.00218036	0.0592756	0.1LD50KWIN	0.05	0.1	0.05	heterogeneous_h2_distribution
sc10012	0.01		0.0409771	0.0124153	0.0695389	0.1LD50KWIN	0.05	0.1	0.05	heterogeneous_h2_distribution
sc10012	0.01		0.0490978	0.020525	0.0776705	0.1LD50KWIN	0.05	0.1	0.05	heterogeneous_h2_distribution
sc10012	0.01		0.0342977	0.00574488	0.0628504	0.1LD50KWIN	0.05	0.1	0.05	heterogeneous_h2_distribution
sc10013	0.01		0.0640769	0.0308385	0.0973153	0.9LD50KWIN	0.05	0.1	0.05	heterogeneous_h2_distribution
sc10013	0.01		0.0796583	0.0464015	0.112915	0.9LD50KWIN	0.05	0.1	0.05	heterogeneous_h2_distribution
sc10013	0.01		0.112651	0.0793558	0.145946	0.9LD50KWIN	0.05	0.1	0.05	heterogeneous_h2_distribution
sc10013	0.01		0.0557406	0.0225125	0.0889688	0.9LD50KWIN	0.05	0.1	0.05	heterogeneous_h2_distribution
sc10013	0.01		0.0821713	0.0489116	0.115431	0.9LD50KWIN	0.05	0.1	0.05	heterogeneous_h2_distribution
sc10013	0.01		0.0693568	0.0361126	0.102601	0.9LD50KWIN	0.05	0.1	0.05	heterogeneous_h2_distribution
sc10013	0.01		0.0611408	0.0279064	0.0943752	0.9LD50KWIN	0.05	0.1	0.05	heterogeneous_h2_distribution
sc10013	0.01		0.0513039	0.018081	0.0845267	0.9LD50KWIN	0.05	0.1	0.05	heterogeneous_h2_distribution
sc10013	0.01		0.0543825	0.0211558	0.0876091	0.9LD50KWIN	0.05	0.1	0.05	heterogeneous_h2_distribution
sc10013	0.01		0.0765588	0.0433057	0.109812	0.9LD50KWIN	0.05	0.1	0.05	heterogeneous_h2_distribution
sc10013	0.01		0.0860942	0.0528299	0.119358	0.9LD50KWIN	0.05	0.1	0.05	heterogeneous_h2_distribution
sc10013	0.01		0.074847	0.0415963	0.108098	0.9LD50KWIN	0.05	0.1	0.05	heterogeneous_h2_distribution
sc10013	0.01		0.0675263	0.0342841	0.100768	0.9LD50KWIN	0.05	0.1	0.05	heterogeneous_h2_distribution
sc10013	0.01		0.0518569	0.0186334	0.0850805	0.9LD50KWIN	0.05	0.1	0.05	heterogeneous_h2_distribution
sc10013	0.01		0.0683627	0.0351196	0.101606	0.9LD50KWIN	0.05	0.1	0.05	heterogeneous_h2_distribution
sc10013	0.01		0.0817391	0.04848	0.114998	0.9LD50KWIN	0.05	0.1	0.05	heterogeneous_h2_distribution
sc10013	0.01		0.060207	0.0269736	0.0934404	0.9LD50KWIN	0.05	0.1	0.05	heterogeneous_h2_distribution
sc10013	0.01		0.104647	0.0713604	0.137933	0.9LD50KWIN	0.05	0.1	0.05	heterogeneous_h2_distribution
sc10013	0.01		0.110496	0.0772025	0.143789	0.9LD50KWIN	0.05	0.1	0.05	heterogeneous_h2_distribution
sc10013	0.01		0.0478314	0.0146123	0.0810505	0.9LD50KWIN	0.05	0.1	0.05	heterogeneous_h2_distribution
sc10014	0.01		0.082487	0.0495048	0.115469	0.5LD50KWIN	0.05	0.1	0.05	heterogeneous_h2_distribution
sc10014	0.01		0.0721963	0.0392261	0.105167	0.5LD50KWIN	0.05	0.1	0.05	heterogeneous_h2_distribution
sc10014	0.01		0.0971093	0.0641094	0.130109	0.5LD50KWIN	0.05	0.1	0.05	heterogeneous_h2_distribution
sc10014	0.01		0.0906445	0.0576523	0.123637	0.5LD50KWIN	0.05	0.1	0.05	heterogeneous_h2_distribution
sc10014	0.01		0.0711209	0.0381525	0.104089	0.5LD50KWIN	0.05	0.1	0.05	heterogeneous_h2_distribution
sc10014	0.01		0.0759488	0.0429743	0.108923	0.5LD50KWIN	0.05	0.1	0.05	heterogeneous_h2_distribution
sc10014	0.01		0.0549193	0.0219699	0.0878687	0.5LD50KWIN	0.05	0.1	0.05	heterogeneous_h2_distribution
sc10014	0.01		0.0733893	0.0404178	0.106361	0.5LD50KWIN	0.05	0.1	0.05	heterogeneous_h2_distribution
sc10014	0.01		0.0512072	0.0182621	0.0841523	0.5LD50KWIN	0.05	0.1	0.05	heterogeneous_h2_distribution
sc10014	0.01		0.0969215	0.0639219	0.129921	0.5LD50KWIN	0.05	0.1	0.05	heterogeneous_h2_distribution
sc10014	0.01		0.0827645	0.0497817	0.115747	0.5LD50KWIN	0.05	0.1	0.05	heterogeneous_h2_distribution
sc10014	0.01		0.0685574	0.0355917	0.101523	0.5LD50KWIN	0.05	0.1	0.05	heterogeneous_h2_distribution
sc10014	0.01		0.0803763	0.0473965	0.113356	0.5LD50KWIN	0.05	0.1	0.05	heterogeneous_h2_distribution
sc10014	0.01		0.0874672	0.0544792	0.120455	0.5LD50KWIN	0.05	0.1	0.05	heterogeneous_h2_distribution
sc10014	0.01		0.0786215	0.0456435	0.1116	0.5LD50KWIN	0.05	0.1	0.05	heterogeneous_h2_distribution
sc10014	0.01		0.0731383	0.0401668	0.10611	0.5LD50KWIN	0.05	0.1	0.05	heterogeneous_h2_distribution
sc10014	0.01		0.07377	0.0407982	0.106742	0.5LD50KWIN	0.05	0.1	0.05	heterogeneous_h2_distribution
sc10014	0.01		0.0892484	0.0562579	0.122239	0.5LD50KWIN	0.05	0.1	0.05	heterogeneous_h2_distribution
sc10014	0.01		0.0780869	0.0451099	0.111064	0.5LD50KWIN	0.05	0.1	0.05	heterogeneous_h2_distribution
sc10014	0.01		0.0835586	0.0505752	0.116542	0.5LD50KWIN	0.05	0.1	0.05	heterogeneous_h2_distribution
sc1008	0.01		0.0775534	0.0442349	0.110872	0.9LD1KWIN	0.05	0.1	0.05	heterogeneous_h2_distribution
sc1008	0.01		0.0913522	0.0580175	0.124687	0.9LD1KWIN	0.05	0.1	0.05	heterogeneous_h2_distribution
sc1008	0.01		0.0859637	0.0526353	0.119292	0.9LD1KWIN	0.05	0.1	0.05	heterogeneous_h2_distribution
sc1008	0.01		0.0515609	0.0182733	0.0848486	0.9LD1KWIN	0.05	0.1	0.05	heterogeneous_h2_distribution
sc1008	0.01		0.106709	0.0733559	0.140062	0.9LD1KWIN	0.05	0.1	0.05	heterogeneous_h2_distribution
sc1008	0.01		0.0558761	0.0225834	0.0891688	0.9LD1KWIN	0.05	0.1	0.05	heterogeneous_h2_distribution
sc1008	0.01		0.0922974	0.0589615	0.125633	0.9LD1KWIN	0.05	0.1	0.05	heterogeneous_h2_distribution
sc1008	0.01		0.0803492	0.0470277	0.113671	0.9LD1KWIN	0.05	0.1	0.05	heterogeneous_h2_distribution
sc1008	0.01		0.120565	0.0871959	0.153934	0.9LD1KWIN	0.05	0.1	0.05	heterogeneous_h2_distribution
sc1008	0.01		0.0567864	0.0234926	0.0900803	0.9LD1KWIN	0.05	0.1	0.05	heterogeneous_h2_distribution
sc1008	0.01		0.0549629	0.0216713	0.0882546	0.9LD1KWIN	0.05	0.1	0.05	heterogeneous_h2_distribution
sc1008	0.01		0.0734853	0.0401717	0.106799	0.9LD1KWIN	0.05	0.1	0.05	heterogeneous_h2_distribution
sc1008	0.01		0.0690152	0.0357069	0.102323	0.9LD1KWIN	0.05	0.1	0.05	heterogeneous_h2_distribution
sc1008	0.01		0.0873948	0.0540648	0.120725	0.9LD1KWIN	0.05	0.1	0.05	heterogeneous_h2_distribution
sc1008	0.01		0.0809356	0.0476134	0.114258	0.9LD1KWIN	0.05	0.1	0.05	heterogeneous_h2_distribution
sc1008	0.01		0.0552443	0.0219523	0.0885362	0.9LD1KWIN	0.05	0.1	0.05	heterogeneous_h2_distribution
sc1008	0.01		0.0861337	0.0528051	0.119462	0.9LD1KWIN	0.05	0.1	0.05	heterogeneous_h2_distribution
sc1008	0.01		0.082909	0.0495842	0.116234	0.9LD1KWIN	0.05	0.1	0.05	heterogeneous_h2_distribution
sc1008	0.01		0.0607848	0.0274861	0.0940835	0.9LD1KWIN	0.05	0.1	0.05	heterogeneous_h2_distribution
sc1008	0.01		0.081238	0.0479153	0.114561	0.9LD1KWIN	0.05	0.1	0.05	heterogeneous_h2_distribution
sc1009	0.01		0.0463875	0.0131993	0.0795757	0.5LD1KWIN	0.05	0.1	0.05	heterogeneous_h2_distribution
sc1009	0.01		0.0697244	0.0365084	0.10294	0.5LD1KWIN	0.05	0.1	0.05	heterogeneous_h2_distribution
sc1009	0.01		0.084979	0.0517451	0.118213	0.5LD1KWIN	0.05	0.1	0.05	heterogeneous_h2_distribution
sc1009	0.01		0.0568648	0.0236639	0.0900658	0.5LD1KWIN	0.05	0.1	0.05	heterogeneous_h2_distribution
sc1009	0.01		0.0756963	0.0424733	0.108919	0.5LD1KWIN	0.05	0.1	0.05	heterogeneous_h2_distribution
sc1009	0.01		0.0740349	0.0408141	0.107256	0.5LD1KWIN	0.05	0.1	0.05	heterogeneous_h2_distribution
sc1009	0.01		0.0765912	0.043367	0.109815	0.5LD1KWIN	0.05	0.1	0.05	heterogeneous_h2_distribution
sc1009	0.01		0.0628619	0.0296542	0.0960697	0.5LD1KWIN	0.05	0.1	0.05	heterogeneous_h2_distribution
sc1009	0.01		0.0492214	0.0160297	0.082413	0.5LD1KWIN	0.05	0.1	0.05	heterogeneous_h2_distribution
sc1009	0.01		0.0552823	0.0220839	0.0884807	0.5LD1KWIN	0.05	0.1	0.05	heterogeneous_h2_distribution
sc1009	0.01		0.0976703	0.0644213	0.130919	0.5LD1KWIN	0.05	0.1	0.05	heterogeneous_h2_distribution
sc1009	0.01		0.0698719	0.0366558	0.103088	0.5LD1KWIN	0.05	0.1	0.05	heterogeneous_h2_distribution
sc1009	0.01		0.059394	0.0261904	0.0925977	0.5LD1KWIN	0.05	0.1	0.05	heterogeneous_h2_distribution
sc1009	0.01		0.0692428	0.036028	0.102458	0.5LD1KWIN	0.05	0.1	0.05	heterogeneous_h2_distribution
sc1009	0.01		0.0650334	0.0318233	0.0982436	0.5LD1KWIN	0.05	0.1	0.05	heterogeneous_h2_distribution
sc1009	0.01		0.0549171	0.0217186	0.0881155	0.5LD1KWIN	0.05	0.1	0.05	heterogeneous_h2_distribution
sc1009	0.01		0.091394	0.0581523	0.124636	0.5LD1KWIN	0.05	0.1	0.05	heterogeneous_h2_distribution
sc1009	0.01		0.069407	0.0361915	0.102623	0.5LD1KWIN	0.05	0.1	0.05	heterogeneous_h2_distribution
sc1009	0.01		0.0999088	0.0666568	0.133161	0.5LD1KWIN	0.05	0.1	0.05	heterogeneous_h2_distribution
sc1009	0.01		0.0772678	0.0440429	0.110493	0.5LD1KWIN	0.05	0.1	0.05	heterogeneous_h2_distribution
sc1	0.01	p1	0.0969143	0.0682759	0.125553	0.1LD50KWIN	0.01	0.05	0.1	heterogeneous_h2_distribution
sc1	0.01	p2	0.0649231	0.0363282	0.0935181	0.1LD50KWIN	0.01	0.05	0.1	heterogeneous_h2_distribution
sc1	0.01	p3	0.0898474	0.0612185	0.118476	0.1LD50KWIN	0.01	0.05	0.1	heterogeneous_h2_distribution
sc1	0.01	p4	0.0849773	0.0563556	0.113599	0.1LD50KWIN	0.01	0.05	0.1	heterogeneous_h2_distribution
sc1	0.01	p5	0.0877458	0.0591201	0.116371	0.1LD50KWIN	0.01	0.05	0.1	heterogeneous_h2_distribution
sc1	0.01	p6	0.0965756	0.0679376	0.125214	0.1LD50KWIN	0.01	0.05	0.1	heterogeneous_h2_distribution
sc1	0.01	p7	0.101677	0.0730318	0.130322	0.1LD50KWIN	0.01	0.05	0.1	heterogeneous_h2_distribution
sc1	0.01	p8	0.0665399	0.0379433	0.0951366	0.1LD50KWIN	0.01	0.05	0.1	heterogeneous_h2_distribution
sc1	0.01	p9	0.0691149	0.0405149	0.0977149	0.1LD50KWIN	0.01	0.05	0.1	heterogeneous_h2_distribution
sc1	0.01	p10	0.0839978	0.055377	0.112619	0.1LD50KWIN	0.01	0.05	0.1	heterogeneous_h2_distribution
sc1	0.01	p11	0.0847986	0.0561767	0.113421	0.1LD50KWIN	0.01	0.05	0.1	heterogeneous_h2_distribution
sc1	0.01	p12	0.0894284	0.0608006	0.118056	0.1LD50KWIN	0.01	0.05	0.1	heterogeneous_h2_distribution
sc1	0.01	p13	0.0836867	0.0550663	0.112307	0.1LD50KWIN	0.01	0.05	0.1	heterogeneous_h2_distribution
sc1	0.01	p14	0.0664869	0.0378902	0.0950837	0.1LD50KWIN	0.01	0.05	0.1	heterogeneous_h2_distribution
sc1	0.01	p15	0.0758714	0.047262	0.104481	0.1LD50KWIN	0.01	0.05	0.1	heterogeneous_h2_distribution
sc1	0.01	p16	0.0756935	0.0470846	0.104302	0.1LD50KWIN	0.01	0.05	0.1	heterogeneous_h2_distribution
sc1	0.01	p17	0.0884072	0.0597806	0.117034	0.1LD50KWIN	0.01	0.05	0.1	heterogeneous_h2_distribution
sc1	0.01	p18	0.0921417	0.06351	0.120773	0.1LD50KWIN	0.01	0.05	0.1	heterogeneous_h2_distribution
sc1	0.01	p19	0.0899778	0.0613489	0.118607	0.1LD50KWIN	0.01	0.05	0.1	heterogeneous_h2_distribution
sc1	0.01	p20	0.0896022	0.0609741	0.11823	0.1LD50KWIN	0.01	0.05	0.1	heterogeneous_h2_distribution
sc2	0.01	p1	0.0537272	0.025148	0.0823064	0.1LD50KWIN	0.05	0.01	0.1	heterogeneous_h2_distribution
sc2	0.01	p2	0.0999643	0.0713215	0.128607	0.1LD50KWIN	0.05	0.01	0.1	heterogeneous_h2_distribution
sc2	0.01	p3	0.0697472	0.0411458	0.0983486	0.1LD50KWIN	0.05	0.01	0.1	heterogeneous_h2_distribution
sc2	0.01	p4	0.092862	0.0642291	0.121495	0.1LD50KWIN	0.05	0.01	0.1	heterogeneous_h2_distribution
sc2	0.01	p5	0.0866399	0.0580157	0.115264	0.1LD50KWIN	0.05	0.01	0.1	heterogeneous_h2_distribution
sc2	0.01	p6	0.0802168	0.0516011	0.108833	0.1LD50KWIN	0.05	0.01	0.1	heterogeneous_h2_distribution
sc2	0.01	p7	0.075679	0.0470695	0.104288	0.1LD50KWIN	0.05	0.01	0.1	heterogeneous_h2_distribution
sc2	0.01	p8	0.0722437	0.0436389	0.100849	0.1LD50KWIN	0.05	0.01	0.1	heterogeneous_h2_distribution
sc2	0.01	p9	0.0863333	0.0577093	0.114957	0.1LD50KWIN	0.05	0.01	0.1	heterogeneous_h2_distribution
sc2	0.01	p10	0.0635115	0.0349186	0.0921045	0.1LD50KWIN	0.05	0.01	0.1	heterogeneous_h2_distribution
sc2	0.01	p11	0.0877466	0.0591206	0.116373	0.1LD50KWIN	0.05	0.01	0.1	heterogeneous_h2_distribution
sc2	0.01	p12	0.0582516	0.0296662	0.0868371	0.1LD50KWIN	0.05	0.01	0.1	heterogeneous_h2_distribution
sc2	0.01	p13	0.0756639	0.0470544	0.104273	0.1LD50KWIN	0.05	0.01	0.1	heterogeneous_h2_distribution
sc2	0.01	p14	0.0749835	0.046375	0.103592	0.1LD50KWIN	0.05	0.01	0.1	heterogeneous_h2_distribution
sc2	0.01	p15	0.0994434	0.0708014	0.128085	0.1LD50KWIN	0.05	0.01	0.1	heterogeneous_h2_distribution
sc2	0.01	p16	0.0864293	0.0578049	0.115054	0.1LD50KWIN	0.05	0.01	0.1	heterogeneous_h2_distribution
sc2	0.01	p17	0.0711661	0.0425629	0.0997694	0.1LD50KWIN	0.05	0.01	0.1	heterogeneous_h2_distribution
sc2	0.01	p18	0.0714609	0.0428575	0.100064	0.1LD50KWIN	0.05	0.01	0.1	heterogeneous_h2_distribution
sc2	0.01	p19	0.062187	0.0335963	0.0907778	0.1LD50KWIN	0.05	0.01	0.1	heterogeneous_h2_distribution
sc2	0.01	p20	0.0538467	0.0252676	0.0824258	0.1LD50KWIN	0.05	0.01	0.1	heterogeneous_h2_distribution
sc3	0.01	p1	0.130047	0.101363	0.158731	0.1LD50KWIN	0.05	0.05	0.1	heterogeneous_h2_distribution
sc3	0.01	p2	0.0909323	0.0623021	0.119563	0.1LD50KWIN	0.05	0.05	0.1	heterogeneous_h2_distribution
sc3	0.01	p3	0.101902	0.0732558	0.130547	0.1LD50KWIN	0.05	0.05	0.1	heterogeneous_h2_distribution
sc3	0.01	p4	0.109618	0.0809611	0.138274	0.1LD50KWIN	0.05	0.05	0.1	heterogeneous_h2_distribution
sc3	0.01	p5	0.110771	0.0821133	0.139429	0.1LD50KWIN	0.05	0.05	0.1	heterogeneous_h2_distribution
sc3	0.01	p6	0.0891202	0.0604924	0.117748	0.1LD50KWIN	0.05	0.05	0.1	heterogeneous_h2_distribution
sc3	0.01	p7	0.11468	0.086017	0.143343	0.1LD50KWIN	0.05	0.05	0.1	heterogeneous_h2_distribution
sc3	0.01	p8	0.101037	0.072393	0.129682	0.1LD50KWIN	0.05	0.05	0.1	heterogeneous_h2_distribution
sc3	0.01	p9	0.0965979	0.0679596	0.125236	0.1LD50KWIN	0.05	0.05	0.1	heterogeneous_h2_distribution
sc3	0.01	p10	0.10792	0.0792665	0.136574	0.1LD50KWIN	0.05	0.05	0.1	heterogeneous_h2_distribution
sc3	0.01	p11	0.12527	0.0965927	0.153948	0.1LD50KWIN	0.05	0.05	0.1	heterogeneous_h2_distribution
sc3	0.01	p12	0.138042	0.109347	0.166736	0.1LD50KWIN	0.05	0.05	0.1	heterogeneous_h2_distribution
sc3	0.01	p13	0.110333	0.081676	0.13899	0.1LD50KWIN	0.05	0.05	0.1	heterogeneous_h2_distribution
sc3	0.01	p14	0.115511	0.0868463	0.144175	0.1LD50KWIN	0.05	0.05	0.1	heterogeneous_h2_distribution
sc3	0.01	p15	0.0937346	0.0651003	0.122369	0.1LD50KWIN	0.05	0.05	0.1	heterogeneous_h2_distribution
sc3	0.01	p16	0.125812	0.0971334	0.15449	0.1LD50KWIN	0.05	0.05	0.1	heterogeneous_h2_distribution
sc3	0.01	p17	0.109823	0.081167	0.138479	0.1LD50KWIN	0.05	0.05	0.1	heterogeneous_h2_distribution
sc3	0.01	p18	0.111555	0.0828967	0.140213	0.1LD50KWIN	0.05	0.05	0.1	heterogeneous_h2_distribution
sc3	0.01	p19	0.102323	0.0736771	0.130969	0.1LD50KWIN	0.05	0.05	0.1	heterogeneous_h2_distribution
sc3	0.01	p20	0.100977	0.0723335	0.129621	0.1LD50KWIN	0.05	0.05	0.1	heterogeneous_h2_distribution
sc4	0.01	p1	0.0503823	0.0218074	0.0789572	0.1LD50KWIN	0.05	0.1	0.02	heterogeneous_h2_distribution
sc4	0.01	p2	0.0168083	-0.0117202	0.0453367	0.1LD50KWIN	0.05	0.1	0.02	heterogeneous_h2_distribution
sc4	0.01	p3	0.00149418	-0.0270134	0.0300018	0.1LD50KWIN	0.05	0.1	0.02	heterogeneous_h2_distribution
sc4	0.01	p4	0.0158865	-0.0126405	0.0444136	0.1LD50KWIN	0.05	0.1	0.02	heterogeneous_h2_distribution
sc4	0.01	p5	0.0173362	-0.011193	0.0458655	0.1LD50KWIN	0.05	0.1	0.02	heterogeneous_h2_distribution
sc4	0.01	p6	0.0476017	0.0190307	0.0761727	0.1LD50KWIN	0.05	0.1	0.02	heterogeneous_h2_distribution
sc4	0.01	p7	0.0074407	-0.0210748	0.0359562	0.1LD50KWIN	0.05	0.1	0.02	heterogeneous_h2_distribution
sc4	0.01	p8	0.02361	-0.00492781	0.0521478	0.1LD50KWIN	0.05	0.1	0.02	heterogeneous_h2_distribution
sc4	0.01	p9	0.00686394	-0.0216509	0.0353788	0.1LD50KWIN	0.05	0.1	0.02	heterogeneous_h2_distribution
sc4	0.01	p10	0.0332663	0.00471479	0.0618179	0.1LD50KWIN	0.05	0.1	0.02	heterogeneous_h2_distribution
sc4	0.01	p11	0.0216934	-0.00684202	0.0502289	0.1LD50KWIN	0.05	0.1	0.02	heterogeneous_h2_distribution
sc4	0.01	p12	0.0136689	-0.0148552	0.0421931	0.1LD50KWIN	0.05	0.1	0.02	heterogeneous_h2_distribution
sc4	0.01	p13	0.0344333	0.00588049	0.0629861	0.1LD50KWIN	0.05	0.1	0.02	heterogeneous_h2_distribution
sc4	0.01	p14	0.0400652	0.0115048	0.0686256	0.1LD50KWIN	0.05	0.1	0.02	heterogeneous_h2_distribution
sc4	0.01	p15	0.0237863	-0.00475192	0.0523246	0.1LD50KWIN	0.05	0.1	0.02	heterogeneous_h2_distribution
sc4	0.01	p16	0.0359289	0.00737421	0.0644835	0.1LD50KWIN	0.05	0.1	0.02	heterogeneous_h2_distribution
sc4	0.01	p17	0.0303692	0.00182182	0.0589165	0.1LD50KWIN	0.05	0.1	0.02	heterogeneous_h2_distribution
sc4	0.01	p18	0.0178488	-0.010681	0.0463785	0.1LD50KWIN	0.05	0.1	0.02	heterogeneous_h2_distribution
sc4	0.01	p19	0.0222801	-0.00625588	0.050816	0.1LD50KWIN	0.05	0.1	0.02	heterogeneous_h2_distribution
sc4	0.01	p20	0.0264246	-0.00211721	0.0549664	0.1LD50KWIN	0.05	0.1	0.02	heterogeneous_h2_distribution
sc5	0.01	p1	0.0839328	0.0553118	0.112554	0.1LD50KWIN	0.05	0.1	0.05	heterogeneous_h2_distribution
sc5	0.01	p2	0.0505657	0.0219908	0.0791407	0.1LD50KWIN	0.05	0.1	0.05	heterogeneous_h2_distribution
sc5	0.01	p3	0.035833	0.00727805	0.064388	0.1LD50KWIN	0.05	0.1	0.05	heterogeneous_h2_distribution
sc5	0.01	p4	0.0486982	0.020126	0.0772704	0.1LD50KWIN	0.05	0.1	0.05	heterogeneous_h2_distribution
sc5	0.01	p5	0.0483636	0.0197917	0.0769355	0.1LD50KWIN	0.05	0.1	0.05	heterogeneous_h2_distribution
sc5	0.01	p6	0.0827586	0.0541393	0.111378	0.1LD50KWIN	0.05	0.1	0.05	heterogeneous_h2_distribution
sc5	0.01	p7	0.0431916	0.0146268	0.0717563	0.1LD50KWIN	0.05	0.1	0.05	heterogeneous_h2_distribution
sc5	0.01	p8	0.0573678	0.0287835	0.085952	0.1LD50KWIN	0.05	0.1	0.05	heterogeneous_h2_distribution
sc5	0.01	p9	0.0421844	0.0136209	0.0707479	0.1LD50KWIN	0.05	0.1	0.05	heterogeneous_h2_distribution
sc5	0.01	p10	0.0689194	0.0403189	0.09752	0.1LD50KWIN	0.05	0.1	0.05	heterogeneous_h2_distribution
sc5	0.01	p11	0.0539358	0.025356	0.0825157	0.1LD50KWIN	0.05	0.1	0.05	heterogeneous_h2_distribution
sc5	0.01	p12	0.049338	0.0207647	0.0779113	0.1LD50KWIN	0.05	0.1	0.05	heterogeneous_h2_distribution
sc5	0.01	p13	0.0677656	0.0391669	0.0963643	0.1LD50KWIN	0.05	0.1	0.05	heterogeneous_h2_distribution
sc5	0.01	p14	0.0707435	0.0421409	0.0993461	0.1LD50KWIN	0.05	0.1	0.05	heterogeneous_h2_distribution
sc5	0.01	p15	0.0558292	0.0272467	0.0844116	0.1LD50KWIN	0.05	0.1	0.05	heterogeneous_h2_distribution
sc5	0.01	p16	0.0706823	0.0420798	0.0992847	0.1LD50KWIN	0.05	0.1	0.05	heterogeneous_h2_distribution
sc5	0.01	p17	0.063488	0.0348951	0.0920809	0.1LD50KWIN	0.05	0.1	0.05	heterogeneous_h2_distribution
sc5	0.01	p18	0.0515582	0.022982	0.0801344	0.1LD50KWIN	0.05	0.1	0.05	heterogeneous_h2_distribution
sc5	0.01	p19	0.0559984	0.0274159	0.0845808	0.1LD50KWIN	0.05	0.1	0.05	heterogeneous_h2_distribution
sc5	0.01	p20	0.0596903	0.0311027	0.0882779	0.1LD50KWIN	0.05	0.1	0.05	heterogeneous_h2_distribution
sc7	0.01	p1	0.280455	0.251567	0.309344	0.1LD50KWIN	0.05	0.1	0.25	heterogeneous_h2_distribution
sc7	0.01	p2	0.250876	0.222027	0.279724	0.1LD50KWIN	0.05	0.1	0.25	heterogeneous_h2_distribution
sc7	0.01	p3	0.237855	0.209024	0.266686	0.1LD50KWIN	0.05	0.1	0.25	heterogeneous_h2_distribution
sc7	0.01	p4	0.247958	0.219114	0.276803	0.1LD50KWIN	0.05	0.1	0.25	heterogeneous_h2_distribution
sc7	0.01	p5	0.23953	0.210697	0.268363	0.1LD50KWIN	0.05	0.1	0.25	heterogeneous_h2_distribution
sc7	0.01	p6	0.281857	0.252966	0.310747	0.1LD50KWIN	0.05	0.1	0.25	heterogeneous_h2_distribution
sc7	0.01	p7	0.251662	0.222812	0.280511	0.1LD50KWIN	0.05	0.1	0.25	heterogeneous_h2_distribution
sc7	0.01	p8	0.252666	0.223815	0.281517	0.1LD50KWIN	0.05	0.1	0.25	heterogeneous_h2_distribution
sc7	0.01	p9	0.247723	0.218879	0.276567	0.1LD50KWIN	0.05	0.1	0.25	heterogeneous_h2_distribution
sc7	0.01	p10	0.270387	0.241512	0.299262	0.1LD50KWIN	0.05	0.1	0.25	heterogeneous_h2_distribution
sc7	0.01	p11	0.253203	0.224351	0.282055	0.1LD50KWIN	0.05	0.1	0.25	heterogeneous_h2_distribution
sc7	0.01	p12	0.253822	0.22497	0.282675	0.1LD50KWIN	0.05	0.1	0.25	heterogeneous_h2_distribution
sc7	0.01	p13	0.267117	0.238246	0.295988	0.1LD50KWIN	0.05	0.1	0.25	heterogeneous_h2_distribution
sc7	0.01	p14	0.260766	0.231904	0.289627	0.1LD50KWIN	0.05	0.1	0.25	heterogeneous_h2_distribution
sc7	0.01	p15	0.249268	0.220421	0.278115	0.1LD50KWIN	0.05	0.1	0.25	heterogeneous_h2_distribution
sc7	0.01	p16	0.272658	0.24378	0.301536	0.1LD50KWIN	0.05	0.1	0.25	heterogeneous_h2_distribution
sc7	0.01	p17	0.260091	0.23123	0.288952	0.1LD50KWIN	0.05	0.1	0.25	heterogeneous_h2_distribution
sc7	0.01	p18	0.248709	0.219863	0.277554	0.1LD50KWIN	0.05	0.1	0.25	heterogeneous_h2_distribution
sc7	0.01	p19	0.24986	0.221013	0.278708	0.1LD50KWIN	0.05	0.1	0.25	heterogeneous_h2_distribution
sc7	0.01	p20	0.258884	0.230025	0.287743	0.1LD50KWIN	0.05	0.1	0.25	heterogeneous_h2_distribution
sc8	0.01	p1	0.236395	0.207566	0.265224	0.1LD50KWIN	0.05	0.1	0.2	heterogeneous_h2_distribution
sc8	0.01	p2	0.205834	0.177046	0.234621	0.1LD50KWIN	0.05	0.1	0.2	heterogeneous_h2_distribution
sc8	0.01	p3	0.192264	0.163494	0.221033	0.1LD50KWIN	0.05	0.1	0.2	heterogeneous_h2_distribution
sc8	0.01	p4	0.202443	0.173661	0.231226	0.1LD50KWIN	0.05	0.1	0.2	heterogeneous_h2_distribution
sc8	0.01	p5	0.195663	0.166889	0.224436	0.1LD50KWIN	0.05	0.1	0.2	heterogeneous_h2_distribution
sc8	0.01	p6	0.237618	0.208787	0.266449	0.1LD50KWIN	0.05	0.1	0.2	heterogeneous_h2_distribution
sc8	0.01	p7	0.20498	0.176194	0.233767	0.1LD50KWIN	0.05	0.1	0.2	heterogeneous_h2_distribution
sc8	0.01	p8	0.208524	0.179733	0.237315	0.1LD50KWIN	0.05	0.1	0.2	heterogeneous_h2_distribution
sc8	0.01	p9	0.202267	0.173485	0.23105	0.1LD50KWIN	0.05	0.1	0.2	heterogeneous_h2_distribution
sc8	0.01	p10	0.225642	0.196828	0.254456	0.1LD50KWIN	0.05	0.1	0.2	heterogeneous_h2_distribution
sc8	0.01	p11	0.20797	0.179179	0.236761	0.1LD50KWIN	0.05	0.1	0.2	heterogeneous_h2_distribution
sc8	0.01	p12	0.207849	0.179059	0.236639	0.1LD50KWIN	0.05	0.1	0.2	heterogeneous_h2_distribution
sc8	0.01	p13	0.22209	0.193281	0.2509	0.1LD50KWIN	0.05	0.1	0.2	heterogeneous_h2_distribution
sc8	0.01	p14	0.217478	0.188675	0.246281	0.1LD50KWIN	0.05	0.1	0.2	heterogeneous_h2_distribution
sc8	0.01	p15	0.205351	0.176564	0.234139	0.1LD50KWIN	0.05	0.1	0.2	heterogeneous_h2_distribution
sc8	0.01	p16	0.227416	0.1986	0.256233	0.1LD50KWIN	0.05	0.1	0.2	heterogeneous_h2_distribution
sc8	0.01	p17	0.215697	0.186896	0.244498	0.1LD50KWIN	0.05	0.1	0.2	heterogeneous_h2_distribution
sc8	0.01	p18	0.204761	0.175975	0.233547	0.1LD50KWIN	0.05	0.1	0.2	heterogeneous_h2_distribution
sc8	0.01	p19	0.206438	0.17765	0.235227	0.1LD50KWIN	0.05	0.1	0.2	heterogeneous_h2_distribution
sc8	0.01	p20	0.213481	0.184683	0.242279	0.1LD50KWIN	0.05	0.1	0.2	heterogeneous_h2_distribution
sc9	0.01	p1	0.125797	0.0971191	0.154476	0.1LD50KWIN	0.05	0.2	0.1	heterogeneous_h2_distribution
sc9	0.01	p2	0.118804	0.0901351	0.147472	0.1LD50KWIN	0.05	0.2	0.1	heterogeneous_h2_distribution
sc9	0.01	p3	0.117024	0.0883575	0.14569	0.1LD50KWIN	0.05	0.2	0.1	heterogeneous_h2_distribution
sc9	0.01	p4	0.110051	0.0813939	0.138707	0.1LD50KWIN	0.05	0.2	0.1	heterogeneous_h2_distribution
sc9	0.01	p5	0.110808	0.0821502	0.139465	0.1LD50KWIN	0.05	0.2	0.1	heterogeneous_h2_distribution
sc9	0.01	p6	0.106445	0.0777933	0.135097	0.1LD50KWIN	0.05	0.2	0.1	heterogeneous_h2_distribution
sc9	0.01	p7	0.10442	0.075771	0.133069	0.1LD50KWIN	0.05	0.2	0.1	heterogeneous_h2_distribution
sc9	0.01	p8	0.0968962	0.0682575	0.125535	0.1LD50KWIN	0.05	0.2	0.1	heterogeneous_h2_distribution
sc9	0.01	p9	0.111636	0.0829772	0.140295	0.1LD50KWIN	0.05	0.2	0.1	heterogeneous_h2_distribution
sc9	0.01	p10	0.109716	0.0810601	0.138372	0.1LD50KWIN	0.05	0.2	0.1	heterogeneous_h2_distribution
sc9	0.01	p11	0.139005	0.110308	0.167701	0.1LD50KWIN	0.05	0.2	0.1	heterogeneous_h2_distribution
sc9	0.01	p12	0.104899	0.0762499	0.133549	0.1LD50KWIN	0.05	0.2	0.1	heterogeneous_h2_distribution
sc9	0.01	p13	0.100691	0.0720475	0.129335	0.1LD50KWIN	0.05	0.2	0.1	heterogeneous_h2_distribution
sc9	0.01	p14	0.119829	0.0911591	0.148499	0.1LD50KWIN	0.05	0.2	0.1	heterogeneous_h2_distribution
sc9	0.01	p15	0.12532	0.0966426	0.153998	0.1LD50KWIN	0.05	0.2	0.1	heterogeneous_h2_distribution
sc9	0.01	p16	0.116539	0.0878735	0.145204	0.1LD50KWIN	0.05	0.2	0.1	heterogeneous_h2_distribution
sc9	0.01	p17	0.104005	0.0753566	0.132654	0.1LD50KWIN	0.05	0.2	0.1	heterogeneous_h2_distribution
sc9	0.01	p18	0.122423	0.0937491	0.151097	0.1LD50KWIN	0.05	0.2	0.1	heterogeneous_h2_distribution
sc9	0.01	p19	0.115815	0.0871507	0.14448	0.1LD50KWIN	0.05	0.2	0.1	heterogeneous_h2_distribution
sc9	0.01	p20	0.117901	0.0892333	0.146568	0.1LD50KWIN	0.05	0.2	0.1	heterogeneous_h2_distribution
sc10	0.01	p1	0.0982725	0.0696323	0.126913	0.1LD50KWIN	0.1	0.05	0.1	heterogeneous_h2_distribution
sc10	0.01	p2	0.105335	0.0766855	0.133985	0.1LD50KWIN	0.1	0.05	0.1	heterogeneous_h2_distribution
sc10	0.01	p3	0.114327	0.0856641	0.14299	0.1LD50KWIN	0.1	0.05	0.1	heterogeneous_h2_distribution
sc10	0.01	p4	0.107786	0.0791321	0.136439	0.1LD50KWIN	0.1	0.05	0.1	heterogeneous_h2_distribution
sc10	0.01	p5	0.11139	0.0827314	0.140048	0.1LD50KWIN	0.1	0.05	0.1	heterogeneous_h2_distribution
sc10	0.01	p6	0.119795	0.0911251	0.148465	0.1LD50KWIN	0.1	0.05	0.1	heterogeneous_h2_distribution
sc10	0.01	p7	0.0952738	0.0666373	0.12391	0.1LD50KWIN	0.1	0.05	0.1	heterogeneous_h2_distribution
sc10	0.01	p8	0.10179	0.0731442	0.130435	0.1LD50KWIN	0.1	0.05	0.1	heterogeneous_h2_distribution
sc10	0.01	p9	0.102144	0.0734982	0.13079	0.1LD50KWIN	0.1	0.05	0.1	heterogeneous_h2_distribution
sc10	0.01	p10	0.0952686	0.0666324	0.123905	0.1LD50KWIN	0.1	0.05	0.1	heterogeneous_h2_distribution
sc10	0.01	p11	0.111122	0.0824641	0.13978	0.1LD50KWIN	0.1	0.05	0.1	heterogeneous_h2_distribution
sc10	0.01	p12	0.0889887	0.060361	0.117617	0.1LD50KWIN	0.1	0.05	0.1	heterogeneous_h2_distribution
sc10	0.01	p13	0.134477	0.105788	0.163167	0.1LD50KWIN	0.1	0.05	0.1	heterogeneous_h2_distribution
sc10	0.01	p14	0.0885588	0.0599315	0.117186	0.1LD50KWIN	0.1	0.05	0.1	heterogeneous_h2_distribution
sc10	0.01	p15	0.13091	0.102225	0.159594	0.1LD50KWIN	0.1	0.05	0.1	heterogeneous_h2_distribution
sc10	0.01	p16	0.113403	0.0847422	0.142064	0.1LD50KWIN	0.1	0.05	0.1	heterogeneous_h2_distribution
sc10	0.01	p17	0.0969806	0.0683415	0.12562	0.1LD50KWIN	0.1	0.05	0.1	heterogeneous_h2_distribution
sc10	0.01	p18	0.127506	0.0988253	0.156187	0.1LD50KWIN	0.1	0.05	0.1	heterogeneous_h2_distribution
sc10	0.01	p19	0.0933475	0.0647136	0.121981	0.1LD50KWIN	0.1	0.05	0.1	heterogeneous_h2_distribution
sc10	0.01	p20	0.0957668	0.0671298	0.124404	0.1LD50KWIN	0.1	0.05	0.1	heterogeneous_h2_distribution
sc11	0.01	p1	0.110713	0.0820554	0.13937	0.1LD50KWIN	0.2	0.05	0.1	heterogeneous_h2_distribution
sc11	0.01	p2	0.0997793	0.0711367	0.128422	0.1LD50KWIN	0.2	0.05	0.1	heterogeneous_h2_distribution
sc11	0.01	p3	0.112628	0.0839679	0.141288	0.1LD50KWIN	0.2	0.05	0.1	heterogeneous_h2_distribution
sc11	0.01	p4	0.136536	0.107843	0.165228	0.1LD50KWIN	0.2	0.05	0.1	heterogeneous_h2_distribution
sc11	0.01	p5	0.111962	0.0833029	0.140621	0.1LD50KWIN	0.2	0.05	0.1	heterogeneous_h2_distribution
sc11	0.01	p6	0.126551	0.0978721	0.155231	0.1LD50KWIN	0.2	0.05	0.1	heterogeneous_h2_distribution
sc11	0.01	p7	0.127951	0.0992697	0.156632	0.1LD50KWIN	0.2	0.05	0.1	heterogeneous_h2_distribution
sc11	0.01	p8	0.110886	0.0822285	0.139544	0.1LD50KWIN	0.2	0.05	0.1	heterogeneous_h2_distribution
sc11	0.01	p9	0.123974	0.095298	0.15265	0.1LD50KWIN	0.2	0.05	0.1	heterogeneous_h2_distribution
sc11	0.01	p10	0.120398	0.0917267	0.149069	0.1LD50KWIN	0.2	0.05	0.1	heterogeneous_h2_distribution
sc11	0.01	p11	0.11353	0.0848689	0.142191	0.1LD50KWIN	0.2	0.05	0.1	heterogeneous_h2_distribution
sc11	0.01	p12	0.0999964	0.0713536	0.128639	0.1LD50KWIN	0.2	0.05	0.1	heterogeneous_h2_distribution
sc11	0.01	p13	0.110001	0.0813441	0.138658	0.1LD50KWIN	0.2	0.05	0.1	heterogeneous_h2_distribution
sc11	0.01	p14	0.10557	0.0769191	0.134221	0.1LD50KWIN	0.2	0.05	0.1	heterogeneous_h2_distribution
sc11	0.01	p15	0.0977956	0.0691558	0.126435	0.1LD50KWIN	0.2	0.05	0.1	heterogeneous_h2_distribution
sc11	0.01	p16	0.103872	0.0752238	0.13252	0.1LD50KWIN	0.2	0.05	0.1	heterogeneous_h2_distribution
sc11	0.01	p17	0.0963134	0.0676754	0.124951	0.1LD50KWIN	0.2	0.05	0.1	heterogeneous_h2_distribution
sc11	0.01	p18	0.105389	0.0767391	0.13404	0.1LD50KWIN	0.2	0.05	0.1	heterogeneous_h2_distribution
sc11	0.01	p19	0.114495	0.0858322	0.143158	0.1LD50KWIN	0.2	0.05	0.1	heterogeneous_h2_distribution
sc11	0.01	p20	0.0900259	0.0613965	0.118655	0.1LD50KWIN	0.2	0.05	0.1	heterogeneous_h2_distribution
sc12	0.005	p1	0.0949384	0.0664317	0.123445	0.1LD50KWIN	0.05	0.1	0.1	heterogeneous_h2_distribution
sc12	0.005	p10	0.120833	0.0922903	0.149375	0.1LD50KWIN	0.05	0.1	0.1	heterogeneous_h2_distribution
sc12	0.005	p11	0.0910854	0.062584	0.119587	0.1LD50KWIN	0.05	0.1	0.1	heterogeneous_h2_distribution
sc12	0.005	p12	0.109594	0.0810669	0.13812	0.1LD50KWIN	0.05	0.1	0.1	heterogeneous_h2_distribution
sc12	0.005	p13	0.124445	0.0958976	0.152993	0.1LD50KWIN	0.05	0.1	0.1	heterogeneous_h2_distribution
sc12	0.005	p14	0.120752	0.0922093	0.149294	0.1LD50KWIN	0.05	0.1	0.1	heterogeneous_h2_distribution
sc12	0.005	p15	0.0899893	0.0614894	0.118489	0.1LD50KWIN	0.05	0.1	0.1	heterogeneous_h2_distribution
sc12	0.005	p16	0.106392	0.07787	0.134914	0.1LD50KWIN	0.05	0.1	0.1	heterogeneous_h2_distribution
sc12	0.005	p17	0.117683	0.0891449	0.14622	0.1LD50KWIN	0.05	0.1	0.1	heterogeneous_h2_distribution
sc12	0.005	p18	0.121175	0.0926326	0.149718	0.1LD50KWIN	0.05	0.1	0.1	heterogeneous_h2_distribution
sc12	0.005	p19	0.105354	0.0768334	0.133876	0.1LD50KWIN	0.05	0.1	0.1	heterogeneous_h2_distribution
sc12	0.005	p2	0.118726	0.0901867	0.147266	0.1LD50KWIN	0.05	0.1	0.1	heterogeneous_h2_distribution
sc12	0.005	p20	0.12103	0.0924869	0.149572	0.1LD50KWIN	0.05	0.1	0.1	heterogeneous_h2_distribution
sc12	0.005	p3	0.113248	0.0847155	0.14178	0.1LD50KWIN	0.05	0.1	0.1	heterogeneous_h2_distribution
sc12	0.005	p4	0.103113	0.0745948	0.131631	0.1LD50KWIN	0.05	0.1	0.1	heterogeneous_h2_distribution
sc12	0.005	p5	0.107851	0.0793268	0.136375	0.1LD50KWIN	0.05	0.1	0.1	heterogeneous_h2_distribution
sc12	0.005	p6	0.0956868	0.0671791	0.124194	0.1LD50KWIN	0.05	0.1	0.1	heterogeneous_h2_distribution
sc12	0.005	p7	0.108109	0.0795846	0.136634	0.1LD50KWIN	0.05	0.1	0.1	heterogeneous_h2_distribution
sc12	0.005	p8	0.103086	0.0745681	0.131604	0.1LD50KWIN	0.05	0.1	0.1	heterogeneous_h2_distribution
sc12	0.005	p9	0.0979137	0.0694028	0.126425	0.1LD50KWIN	0.05	0.1	0.1	heterogeneous_h2_distribution
sc13	0.001	p1	0.101807	0.0738327	0.129782	0.1LD50KWIN	0.05	0.1	0.1	heterogeneous_h2_distribution
sc13	0.001	p10	0.0890703	0.061114	0.117027	0.1LD50KWIN	0.05	0.1	0.1	heterogeneous_h2_distribution
sc13	0.001	p12	0.0985892	0.0706191	0.126559	0.1LD50KWIN	0.05	0.1	0.1	heterogeneous_h2_distribution
sc13	0.001	p13	0.111743	0.0837548	0.139732	0.1LD50KWIN	0.05	0.1	0.1	heterogeneous_h2_distribution
sc13	0.001	p14	0.0962085	0.0682418	0.124175	0.1LD50KWIN	0.05	0.1	0.1	heterogeneous_h2_distribution
sc13	0.001	p16	0.1007	0.0727277	0.128673	0.1LD50KWIN	0.05	0.1	0.1	heterogeneous_h2_distribution
sc13	0.001	p17	0.108846	0.080862	0.136831	0.1LD50KWIN	0.05	0.1	0.1	heterogeneous_h2_distribution
sc13	0.001	p18	0.0976719	0.0697037	0.12564	0.1LD50KWIN	0.05	0.1	0.1	heterogeneous_h2_distribution
sc13	0.001	p19	0.0823876	0.0544402	0.110335	0.1LD50KWIN	0.05	0.1	0.1	heterogeneous_h2_distribution
sc13	0.001	p2	0.111755	0.0837663	0.139743	0.1LD50KWIN	0.05	0.1	0.1	heterogeneous_h2_distribution
sc13	0.001	p20	0.101953	0.0739783	0.129928	0.1LD50KWIN	0.05	0.1	0.1	heterogeneous_h2_distribution
sc13	0.001	p21	0.10132	0.0733466	0.129294	0.1LD50KWIN	0.05	0.1	0.1	heterogeneous_h2_distribution
sc13	0.001	p22	0.127722	0.0997115	0.155733	0.1LD50KWIN	0.05	0.1	0.1	heterogeneous_h2_distribution
sc13	0.001	p23	0.11011	0.0821236	0.138096	0.1LD50KWIN	0.05	0.1	0.1	heterogeneous_h2_distribution
sc13	0.001	p3	0.116697	0.088702	0.144693	0.1LD50KWIN	0.05	0.1	0.1	heterogeneous_h2_distribution
sc13	0.001	p4	0.125178	0.0971712	0.153186	0.1LD50KWIN	0.05	0.1	0.1	heterogeneous_h2_distribution
sc13	0.001	p5	0.111423	0.0834351	0.139411	0.1LD50KWIN	0.05	0.1	0.1	heterogeneous_h2_distribution
sc13	0.001	p6	0.10773	0.079747	0.135713	0.1LD50KWIN	0.05	0.1	0.1	heterogeneous_h2_distribution
sc13	0.001	p7	0.122786	0.0947816	0.15079	0.1LD50KWIN	0.05	0.1	0.1	heterogeneous_h2_distribution
sc13	0.001	p8	0.0862793	0.0583269	0.114232	0.1LD50KWIN	0.05	0.1	0.1	heterogeneous_h2_distribution

## Sheet: supplementary_fig4
SEX	TRAIT	RV_HERITABILITY	LCL	UCL
Female	Albumin	0.0357295	-0.00913366	0.0805926
Female	Alkaline phosphatase	0.124071	0.0790814	0.169061
Female	Alanine aminotransferase	0.0475888	0.00270917	0.0924684
Female	Apolipoprotein A	0.043649	-0.00122553	0.0885234
Female	Apolipoprotein B	0.116641	0.0716601	0.161622
Female	Aspartate aminotransferase	0.0531857	0.00829753	0.0980738
Female	Calcium	0.0515385	0.00665126	0.0964257
Female	Cholesterol	0.0776869	0.0327625	0.122611
Female	Creatinine	0.0326293	-0.01223	0.0774886
Female	C-reactive protein	0.0469947	0.002115	0.0918744
Female	Cystatin C	0.0614	0.0164983	0.106302
Female	Direct bilirubin	0.0774613	0.032537	0.122386
Female	Gamma glutamyl transferase	0.0635166	0.0186128	0.10842
Female	Glucose	0.0132957	-0.0315339	0.0581253
Female	Hemoglobin A1C	0.0844364	0.0395018	0.129371
Female	HDL cholesterol	0.0670877	0.0221786	0.111997
Female	IGF1	0.0362311	-0.00863321	0.0810954
Female	LDL direct	0.100616	0.0556584	0.145574
Female	Lipoprotein a	0.0333387	-0.0115173	0.0781946
Female	Phosphate	0.0958492	0.0508971	0.140801
Female	SHBG_BIOM	0.112127	0.0671529	0.1571
Female	Total bilirubin	0.0665088	0.0216014	0.111416
Female	TEST	0.0366193	-0.00824471	0.0814833
Female	Total protein	0.0547308	0.00983929	0.0996224
Female	Triglycerides	0.0928111	0.0478631	0.137759
Female	Urea	0.0274698	-0.0173817	0.0723214
Female	Urate	0.0705766	0.025663	0.11549
Female	Vitamin D	0.00099519	-0.0438161	0.0458065
Female	Systolic Blood Pressure	0.082624	0.0376913	0.127557
Female	Diastolic Blood Pressure	0.084232	0.0392974	0.129167
Female	Body-mass-index	0.0925938	0.0476468	0.137541
Female	Waist to hip ratio	0.0849818	0.040046	0.129918
Female	Height	0.209011	0.163893	0.254128
Male	Albumin	0.0420951	-0.010443	0.0946332
Male	Alkaline phosphatase	0.136829	0.0841525	0.189506
Male	Alanine aminotransferase	0.118137	0.0654828	0.170791
Male	Apolipoprotein A	0.0489822	-0.00356564	0.10153
Male	Apolipoprotein B	0.0260741	-0.026438	0.0785862
Male	Aspartate aminotransferase	0.0756799	0.0230902	0.12827
Male	Calcium	0.00986329	-0.0426252	0.0623518
Male	Cholesterol	0.0274916	-0.0250233	0.0800065
Male	Creatinine	0.0836853	0.0310823	0.136288
Male	C-reactive protein	0.0426111	-0.00992784	0.09515
Male	Cystatin C	0.0899223	0.0373118	0.142533
Male	Direct bilirubin	0.0383288	-0.0142026	0.0908601
Male	Gamma glutamyl transferase	0.0466794	-0.00586586	0.0992246
Male	Glucose	0.0158071	-0.0366904	0.0683047
Male	Hemoglobin A1C	0.0839851	0.0313835	0.136587
Male	HDL cholesterol	0.0658116	0.0132379	0.118385
Male	IGF1	0.103594	0.0509612	0.156226
Male	LDL direct	0.0264365	-0.0260768	0.0789497
Male	Lipoprotein a	0.00646693	-0.0460117	0.0589455
Male	Phosphate	0.0609694	0.00840239	0.113536
Male	SHBG_BIOM	0.0940342	0.0414218	0.146647
Male	Total bilirubin	0.0547963	0.00224073	0.107352
Male	TEST	0.00327161	-0.0492062	0.0557494
Male	Total protein	0.0642792	0.0117072	0.116851
Male	Triglycerides	0.0449691	-0.007573	0.0975113
Male	Urea	0.0297075	-0.0228113	0.0822264
Male	Urate	0.0542989	0.00174344	0.106854
Male	Vitamin D	0.0127321	-0.0397617	0.0652259
Male	Systolic Blood Pressure	0.0670349	0.0144592	0.119611
Male	Diastolic Blood Pressure	0.0828996	0.0303004	0.135499
Male	Body-mass-index	0.109161	0.0565202	0.161801
Male	Waist to hip ratio	0.0753666	0.0227785	0.127955
Male	Height	0.203647	0.150862	0.256432
Combined	Albumin	0.0542989	0.0257186	0.0828791
Combined	Alkaline phosphatase	0.138373	0.109682	0.167065
Combined	Alanine aminotransferase	0.077788	0.0491769	0.106399
Combined	Apolipoprotein A	0.0455843	0.0170163	0.0741522
Combined	Apolipoprotein B	0.0958494	0.0672134	0.124486
Combined	Aspartate aminotransferase	0.0586383	0.0300527	0.0872239
Combined	Calcium	0.0506464	0.0220709	0.0792218
Combined	Cholesterol	0.0756017	0.0469929	0.104211
Combined	Creatinine	0.0593389	0.0307517	0.087926
Combined	C-reactive protein	0.0661927	0.0375962	0.0947891
Combined	Cystatin C	0.0779074	0.0492948	0.10652
Combined	Direct bilirubin	0.0849265	0.0563053	0.113548
Combined	Gamma glutamyl transferase	0.0694822	0.0408817	0.0980828
Combined	Glucose	0.0181984	-0.010332	0.0467288
Combined	Hemoglobin A1C	0.0953651	0.0667287	0.124001
Combined	HDL cholesterol	0.0655743	0.0369788	0.0941698
Combined	IGF1	0.0794463	0.0508316	0.108061
Combined	LDL direct	0.0873956	0.0587708	0.11602
Combined	Lipoprotein a	0.0408455	0.0122885	0.0694026
Combined	Phosphate	0.0732523	0.0446459	0.101859
Combined	SHBG_BIOM	0.108968	0.080316	0.137621
Combined	Total bilirubin	0.0769798	0.0483703	0.105589
Combined	TEST	0.0147681	-0.0137577	0.0432939
Combined	Total protein	0.0684939	0.0398942	0.0970935
Combined	Triglycerides	0.0862806	0.0576566	0.114905
Combined	Urea	0.0322477	0.00369792	0.0607975
Combined	Urate	0.0594807	0.0308943	0.0880672
Combined	Vitamin D	0.0197064	-0.00882618	0.0482391
Combined	Systolic Blood Pressure	0.06782	0.0392212	0.0964189
Combined	Diastolic Blood Pressure	0.085822	0.0571986	0.114445
Combined	Body-mass-index	0.098823	0.0701819	0.127464
Combined	Waist to hip ratio	0.0737208	0.0451143	0.102327
Combined	Height	0.21902	0.190214	0.247825

## Sheet: supplementary_fig5
TRAITS	METHOD	HERITABILITY	UCL	LCL
Height	RARity	71.3	69	73.6
Lipoprotein a	RARity	61.1	58.9	63.4
Total bilirubin	RARity	40.3	38	42.6
Apolipoprotein B	RARity	38.9	36.6	41.2
Alkaline phosphatase	RARity	36.1	33.9	38.4
Direct bilirubin	RARity	35	32.7	37.3
Cystatin C	RARity	33.5	31.3	35.8
LDL direct	RARity	32.4	30.2	34.7
Body mass index	RARity	31.8	29.6	34.1
HDL cholesterol	RARity	31.5	29.2	33.7
Hemoglobin A1C	RARity	31.4	29.1	33.6
Gamma glutamyl transferase	RARity	29.4	27.1	31.7
Cholesterol	RARity	28.9	26.6	31.2
Creatinine	RARity	28.6	26.3	30.9
IGF-1	RARity	28.1	25.9	30.4
Urate	RARity	28	25.7	30.3
C-reactive protein	RARity	27.3	25	29.6
Apolipoprotein A	RARity	27.1	24.8	29.4
Triglycerides	RARity	26.3	24	28.5
Diastolic blood pressure	RARity	26.1	23.9	28.4
Systolic blood pressure	RARity	25.4	23.1	27.7
Total protein	RARity	23	20.7	25.2
Waist-to-hip ratio	RARity	21	18.7	23.2
Aspartate aminotransferase	RARity	19.9	17.6	22.1
Albumin	RARity	17.7	15.5	20
Alanine aminotransferase	RARity	17.1	14.8	19.3
Phosphate	RARity	17.1	14.8	19.4
Urea	RARity	17.1	14.8	19.4
Calcium	RARity	16.1	13.9	18.4
Vitamin D	RARity	13.3	11	15.5
Glucose	RARity	9.8	7.6	12.1
Height	BOLT	62.8	63.5	62
Lipoprotein a	BOLT	51.8	52.7	50.9
Total bilirubin	BOLT	47.8	48.6	46.9
Apolipoprotein B	BOLT	41.3	42.2	40.4
Alkaline phosphatase	BOLT	36.6	37.4	35.7
Direct bilirubin	BOLT	41.8	42.7	41
Cystatin C	BOLT	35.2	36.1	34.3
LDL direct	BOLT	34.9	35.8	34
Body mass index	BOLT	32.5	33.4	31.6
HDL cholesterol	BOLT	32.9	33.8	32
Hemoglobin A1C	BOLT	32.6	33.5	31.7
Gamma glutamyl transferase	BOLT	28.6	29.4	27.7
Cholesterol	BOLT	31.3	32.2	30.4
Creatinine	BOLT	28.7	29.5	27.8
IGF-1	BOLT	33	33.9	32.1
Urate	BOLT	32	32.9	31.2
C-reactive protein	BOLT	27.5	28.4	26.7
Apolipoprotein A	BOLT	29.1	30	28.2
Triglycerides	BOLT	27.9	28.7	27
Diastolic blood pressure	BOLT	25.9	26.7	25
Systolic blood pressure	BOLT	25.5	26.4	24.6
Total protein	BOLT	22.2	23	21.3
Waist-to-hip ratio	BOLT	21.6	22.5	20.8
Aspartate aminotransferase	BOLT	19.8	20.6	18.9
Albumin	BOLT	18.9	19.7	18
Alanine aminotransferase	BOLT	17	17.8	16.1
Phosphate	BOLT	16.2	17.1	15.4
Urea	BOLT	17.1	18	16.3
Calcium	BOLT	16.9	17.8	16.1
Vitamin D	BOLT	13.2	14	12.4
Glucose	BOLT	11.2	12	10.4
Height	LDSC	47	51.6	42.4
Lipoprotein a	LDSC	11	26.6	-4.7
Total bilirubin	LDSC	13	24.3	1.7
Apolipoprotein B	LDSC	27.6	41.4	13.7
Alkaline phosphatase	LDSC	26.6	36.4	16.7
Direct bilirubin	LDSC	14.5	27.7	1.2
Cystatin C	LDSC	20.1	24.7	15.4
LDL direct	LDSC	24.9	37.1	12.8
Body mass index	LDSC	23.6	25.7	21.6
HDL cholesterol	LDSC	23.4	30.8	16
Hemoglobin A1C	LDSC	19.7	23.2	16.2
Gamma glutamyl transferase	LDSC	18.5	21.8	15.1
Cholesterol	LDSC	22	30	14
Creatinine	LDSC	17.4	19.7	15.1
IGF-1	LDSC	20.2	22.9	17.4
Urate	LDSC	18.2	23.9	12.5
C-reactive protein	LDSC	17.6	22.3	12.9
Apolipoprotein A	LDSC	20.4	26.3	14.6
Triglycerides	LDSC	20.9	27.7	14.1
Diastolic blood pressure	LDSC	16.5	18.4	14.7
Systolic blood pressure	LDSC	16.4	18.2	14.5
Total protein	LDSC	13.7	16.2	11.2
Waist-to-hip ratio	LDSC	14.8	16.4	13.2
Aspartate aminotransferase	LDSC	12.1	14.6	9.6
Albumin	LDSC	11.9	13.5	10.2
Alanine aminotransferase	LDSC	11.8	13.7	9.8
Phosphate	LDSC	11.1	14.1	8
Urea	LDSC	10.3	12	8.7
Calcium	LDSC	11.4	13.6	9.1
Vitamin D	LDSC	7.7	10.4	5.1
Glucose	LDSC	6.6	8.5	4.6

## Sheet: supplementary_fig6
TRAIT	RV_HERITABILITY (%)	CV_HERITABILITY (%)
Glucose	1.82	9.83
Vitamin D	1.97	13.29
Calcium	5.06	16.11
Alanine aminotransferase	7.78	17.07
Urea	3.22	17.1
Phosphate	7.33	17.1
Albumin	5.43	17.72
Aspartate aminotransferase	5.86	19.86
Waist to hip ratio	7.37	20.98
Total protein	6.85	22.96
Systolic BP	6.78	25.4
Diastolic BP	8.58	26.14
Triglycerides	8.63	26.28
Apolipoprotein A	4.56	27.1
C-reactive protein	6.62	27.29
Urate	5.95	27.99
IGF-1	7.94	28.14
Creatinine	5.93	28.62
Cholesterol	7.56	28.91
Gamma glutamyl transferase	6.95	29.41
HbA1C	9.54	31.36
HDL cholesterol	6.56	31.48
BMI	9.88	31.85
LDL direct	8.74	32.45
Cystatin C	7.79	33.54
Direct bilirubin	8.49	34.99
Alkaline phosphatase	13.84	36.13
Apolipoprotein B	9.58	38.92
Total bilirubin	7.7	40.29
Lipoprotein (a)	4.08	61.14
Height	21.9	71.27

## Sheet: supplementary_fig7
MAF	PATHOGENICITY_CLASS	PERCENTILE	TRAIT	PROPORTION_VARIANTS	PROPORTION_HERITABILITY
0.001	MCAP	0	ALB	1	0.939153
0.001	MCAP	5	ALB	0.962507	0.973545
0.001	MCAP	10	ALB	0.924675	0.944444
0.001	MCAP	15	ALB	0.885805	0.949735
0.001	MCAP	20	ALB	0.846395	0.925926
0.001	MCAP	25	ALB	0.805868	0.952381
0.001	MCAP	30	ALB	0.764641	1
0.001	MCAP	35	ALB	0.722204	0.97619
0.001	MCAP	40	ALB	0.680056	0.910053
0.001	MCAP	45	ALB	0.635812	0.928571
0.001	MCAP	50	ALB	0.591163	0.87037
0.001	MCAP	55	ALB	0.545083	0.822751
0.001	MCAP	60	ALB	0.498205	0.809524
0.001	MCAP	65	ALB	0.450078	0.722222
0.001	MCAP	70	ALB	0.400727	0.52381
0.001	MCAP	75	ALB	0.350352	0.462963
0.001	MCAP	80	ALB	0.29827	0.367725
0.001	MCAP	85	ALB	0.245354	0.253704
0.001	MCAP	90	ALB	0.190605	0.247354
0.001	MCAP	95	ALB	0.136712	0.260582
0.001	MCAP	100	ALB	0.0861418	0.216138
0.001	MCAP	51.5	ALB	0.577149	0.89418
0.001	MCAP	105	ALB	0.0852174	0.231746
0.001	MCAP	0	ALB	0	0
0.005	MCAP	0	ALB	1	1
0.005	MCAP	5	ALB	0.956496	0.950311
0.005	MCAP	10	ALB	0.918469	0.921325
0.005	MCAP	15	ALB	0.879461	0.915114
0.005	MCAP	20	ALB	0.839976	0.890269
0.005	MCAP	25	ALB	0.799434	0.904762
0.005	MCAP	30	ALB	0.758241	0.915114
0.005	MCAP	35	ALB	0.715924	0.879917
0.005	MCAP	40	ALB	0.673876	0.815735
0.005	MCAP	45	ALB	0.629796	0.84058
0.005	MCAP	50	ALB	0.585381	0.776398
0.005	MCAP	55	ALB	0.539528	0.728778
0.005	MCAP	60	ALB	0.492869	0.701863
0.005	MCAP	65	ALB	0.445015	0.606625
0.005	MCAP	70	ALB	0.39598	0.438923
0.005	MCAP	75	ALB	0.345946	0.397516
0.005	MCAP	80	ALB	0.294218	0.31677
0.005	MCAP	85	ALB	0.241684	0.21118
0.005	MCAP	90	ALB	0.187482	0.181573
0.005	MCAP	95	ALB	0.134264	0.202899
0.005	MCAP	100	ALB	0.0845089	0.171843
0.005	MCAP	51.5	ALB	0.571448	0.78882
0.005	MCAP	105	ALB	0.0836245	0.181988
0.005	MCAP	0	ALB	0	0
0.01	MCAP	0	ALB	1	1
0.01	MCAP	5	ALB	0.952622	0.895307
0.01	MCAP	10	ALB	0.914635	0.870036
0.01	MCAP	15	ALB	0.875648	0.857401
0.01	MCAP	20	ALB	0.836228	0.837545
0.01	MCAP	25	ALB	0.795785	0.848375
0.01	MCAP	30	ALB	0.754695	0.857401
0.01	MCAP	35	ALB	0.712531	0.8213
0.01	MCAP	40	ALB	0.670628	0.761733
0.01	MCAP	45	ALB	0.626721	0.777978
0.01	MCAP	50	ALB	0.582469	0.714801
0.01	MCAP	55	ALB	0.53681	0.673285
0.01	MCAP	60	ALB	0.490337	0.642599
0.01	MCAP	65	ALB	0.44269	0.555957
0.01	MCAP	70	ALB	0.393867	0.407942
0.01	MCAP	75	ALB	0.344085	0.373646
0.01	MCAP	80	ALB	0.292586	0.297834
0.01	MCAP	85	ALB	0.240335	0.202166
0.01	MCAP	90	ALB	0.18646	0.170758
0.01	MCAP	95	ALB	0.133549	0.18231
0.01	MCAP	100	ALB	0.084098	0.154152
0.01	MCAP	51.5	ALB	0.568588	0.725632
0.01	MCAP	105	ALB	0.0832157	0.170036
0.01	MCAP	0	ALB	0	0
0.001	MCAP	0	ALP	1	1
0.001	MCAP	5	ALP	0.962507	0.936937
0.001	MCAP	10	ALP	0.924675	0.927928
0.001	MCAP	15	ALP	0.885805	0.862162
0.001	MCAP	20	ALP	0.846395	0.872973
0.001	MCAP	25	ALP	0.805868	0.855856
0.001	MCAP	30	ALP	0.764641	0.847748
0.001	MCAP	35	ALP	0.722204	0.818919
0.001	MCAP	40	ALP	0.680056	0.813514
0.001	MCAP	45	ALP	0.635812	0.772973
0.001	MCAP	50	ALP	0.591163	0.731532
0.001	MCAP	55	ALP	0.545083	0.697297
0.001	MCAP	60	ALP	0.498205	0.684685
0.001	MCAP	65	ALP	0.450078	0.661261
0.001	MCAP	70	ALP	0.400727	0.616216
0.001	MCAP	75	ALP	0.350352	0.618018
0.001	MCAP	80	ALP	0.29827	0.561261
0.001	MCAP	85	ALP	0.245354	0.494595
0.001	MCAP	90	ALP	0.190605	0.409009
0.001	MCAP	95	ALP	0.136712	0.30991
0.001	MCAP	100	ALP	0.0861418	0.143243
0.001	MCAP	51.5	ALP	0.577149	0.727928
0.001	MCAP	105	ALP	0.0852174	0.133333
0.001	MCAP	0	ALP	0	0
0.005	MCAP	0	ALP	1	1
0.005	MCAP	5	ALP	0.956496	0.892308
0.005	MCAP	10	ALP	0.918469	0.884615
0.005	MCAP	15	ALP	0.879461	0.830769
0.005	MCAP	20	ALP	0.839976	0.830769
0.005	MCAP	25	ALP	0.799434	0.815385
0.005	MCAP	30	ALP	0.758241	0.807692
0.005	MCAP	35	ALP	0.715924	0.776923
0.005	MCAP	40	ALP	0.673876	0.755385
0.005	MCAP	45	ALP	0.629796	0.720769
0.005	MCAP	50	ALP	0.585381	0.669231
0.005	MCAP	55	ALP	0.539528	0.636923
0.005	MCAP	60	ALP	0.492869	0.604615
0.005	MCAP	65	ALP	0.445015	0.576154
0.005	MCAP	70	ALP	0.39598	0.536923
0.005	MCAP	75	ALP	0.345946	0.534615
0.005	MCAP	80	ALP	0.294218	0.49
0.005	MCAP	85	ALP	0.241684	0.430769
0.005	MCAP	90	ALP	0.187482	0.349231
0.005	MCAP	95	ALP	0.134264	0.261538
0.005	MCAP	100	ALP	0.0845089	0.12
0.005	MCAP	51.5	ALP	0.571448	0.67
0.005	MCAP	105	ALP	0.0836245	0.119231
0.005	MCAP	0	ALP	0	0
0.01	MCAP	0	ALP	1	1
0.01	MCAP	5	ALP	0.952622	0.902098
0.01	MCAP	10	ALP	0.914635	0.888112
0.01	MCAP	15	ALP	0.875648	0.839161
0.01	MCAP	20	ALP	0.836228	0.839161
0.01	MCAP	25	ALP	0.795785	0.825175
0.01	MCAP	30	ALP	0.754695	0.818182
0.01	MCAP	35	ALP	0.712531	0.783217
0.01	MCAP	40	ALP	0.670628	0.755245
0.01	MCAP	45	ALP	0.626721	0.72028
0.01	MCAP	50	ALP	0.582469	0.674825
0.01	MCAP	55	ALP	0.53681	0.643357
0.01	MCAP	60	ALP	0.490337	0.61049
0.01	MCAP	65	ALP	0.44269	0.581818
0.01	MCAP	70	ALP	0.393867	0.544755
0.01	MCAP	75	ALP	0.344085	0.541958
0.01	MCAP	80	ALP	0.292586	0.497902
0.01	MCAP	85	ALP	0.240335	0.443357
0.01	MCAP	90	ALP	0.18646	0.367832
0.01	MCAP	95	ALP	0.133549	0.287413
0.01	MCAP	100	ALP	0.084098	0.156643
0.01	MCAP	51.5	ALP	0.568588	0.673427
0.01	MCAP	105	ALP	0.0832157	0.14965
0.01	MCAP	0	ALP	0	0
0.001	MCAP	0	ALT	1	0.924528
0.001	MCAP	5	ALT	0.962507	1
0.001	MCAP	10	ALT	0.924675	0.951973
0.001	MCAP	15	ALT	0.885805	0.946827
0.001	MCAP	20	ALT	0.846395	0.921098
0.001	MCAP	25	ALT	0.805868	0.866209
0.001	MCAP	30	ALT	0.764641	0.843911
0.001	MCAP	35	ALT	0.722204	0.835334
0.001	MCAP	40	ALT	0.680056	0.885077
0.001	MCAP	45	ALT	0.635812	0.802744
0.001	MCAP	50	ALT	0.591163	0.778731
0.001	MCAP	55	ALT	0.545083	0.691252
0.001	MCAP	60	ALT	0.498205	0.632933
0.001	MCAP	65	ALT	0.450078	0.506003
0.001	MCAP	70	ALT	0.400727	0.497427
0.001	MCAP	75	ALT	0.350352	0.548885
0.001	MCAP	80	ALT	0.29827	0.483705
0.001	MCAP	85	ALT	0.245354	0.401372
0.001	MCAP	90	ALT	0.190605	0.365352
0.001	MCAP	95	ALT	0.136712	0.272727
0.001	MCAP	100	ALT	0.0861418	0.19211
0.001	MCAP	51.5	ALT	0.577149	0.740995
0.001	MCAP	105	ALT	0.0852174	0.200686
0.001	MCAP	0	ALT	0	0
0.005	MCAP	0	ALT	1	1
0.005	MCAP	5	ALT	0.956496	0.92
0.005	MCAP	10	ALT	0.918469	0.878667
0.005	MCAP	15	ALT	0.879461	0.881333
0.005	MCAP	20	ALT	0.839976	0.856
0.005	MCAP	25	ALT	0.799434	0.818667
0.005	MCAP	30	ALT	0.758241	0.792
0.005	MCAP	35	ALT	0.715924	0.785333
0.005	MCAP	40	ALT	0.673876	0.822667
0.005	MCAP	45	ALT	0.629796	0.752
0.005	MCAP	50	ALT	0.585381	0.722667
0.005	MCAP	55	ALT	0.539528	0.658667
0.005	MCAP	60	ALT	0.492869	0.617333
0.005	MCAP	65	ALT	0.445015	0.505333
0.005	MCAP	70	ALT	0.39598	0.488
0.005	MCAP	75	ALT	0.345946	0.521333
0.005	MCAP	80	ALT	0.294218	0.454667
0.005	MCAP	85	ALT	0.241684	0.378667
0.005	MCAP	90	ALT	0.187482	0.342667
0.005	MCAP	95	ALT	0.134264	0.262667
0.005	MCAP	100	ALT	0.0845089	0.165333
0.005	MCAP	51.5	ALT	0.571448	0.696
0.005	MCAP	105	ALT	0.0836245	0.169333
0.005	MCAP	0	ALT	0	0
0.01	MCAP	0	ALT	1	1
0.01	MCAP	5	ALT	0.952622	0.904403
0.01	MCAP	10	ALT	0.914635	0.864151
0.01	MCAP	15	ALT	0.875648	0.864151
0.01	MCAP	20	ALT	0.836228	0.837736
0.01	MCAP	25	ALT	0.795785	0.798742
0.01	MCAP	30	ALT	0.754695	0.774843
0.01	MCAP	35	ALT	0.712531	0.763522
0.01	MCAP	40	ALT	0.670628	0.793711
0.01	MCAP	45	ALT	0.626721	0.727044
0.01	MCAP	50	ALT	0.582469	0.691824
0.01	MCAP	55	ALT	0.53681	0.631447
0.01	MCAP	60	ALT	0.490337	0.591195
0.01	MCAP	65	ALT	0.44269	0.491824
0.01	MCAP	70	ALT	0.393867	0.479245
0.01	MCAP	75	ALT	0.344085	0.509434
0.01	MCAP	80	ALT	0.292586	0.441509
0.01	MCAP	85	ALT	0.240335	0.36478
0.01	MCAP	90	ALT	0.18646	0.325786
0.01	MCAP	95	ALT	0.133549	0.249057
0.01	MCAP	100	ALT	0.084098	0.154717
0.01	MCAP	51.5	ALT	0.568588	0.666667
0.01	MCAP	105	ALT	0.0832157	0.162264
0.01	MCAP	0	ALT	0	0
0.001	MCAP	0	APOA1	1	0.836317
0.001	MCAP	5	APOA1	0.962507	1
0.001	MCAP	10	APOA1	0.924675	0.959079
0.001	MCAP	15	APOA1	0.885805	0.933504
0.001	MCAP	20	APOA1	0.846395	0.84399
0.001	MCAP	25	APOA1	0.805868	0.859335
0.001	MCAP	30	APOA1	0.764641	0.920716
0.001	MCAP	35	APOA1	0.722204	0.910486
0.001	MCAP	40	APOA1	0.680056	0.877238
0.001	MCAP	45	APOA1	0.635812	0.923274
0.001	MCAP	50	APOA1	0.591163	0.867008
0.001	MCAP	55	APOA1	0.545083	0.792839
0.001	MCAP	60	APOA1	0.498205	0.751918
0.001	MCAP	65	APOA1	0.450078	0.746803
0.001	MCAP	70	APOA1	0.400727	0.746803
0.001	MCAP	75	APOA1	0.350352	0.774936
0.001	MCAP	80	APOA1	0.29827	0.639386
0.001	MCAP	85	APOA1	0.245354	0.598465
0.001	MCAP	90	APOA1	0.190605	0.542199
0.001	MCAP	95	APOA1	0.136712	0.404092
0.001	MCAP	100	APOA1	0.0861418	0.197954
0.001	MCAP	51.5	APOA1	0.577149	0.841432
0.001	MCAP	105	APOA1	0.0852174	0.178261
0.001	MCAP	0	APOA1	0	0
0.005	MCAP	0	APOA1	1	0.911704
0.005	MCAP	5	APOA1	0.956496	1
0.005	MCAP	10	APOA1	0.918469	0.960986
0.005	MCAP	15	APOA1	0.879461	0.928131
0.005	MCAP	20	APOA1	0.839976	0.854209
0.005	MCAP	25	APOA1	0.799434	0.86037
0.005	MCAP	30	APOA1	0.758241	0.915811
0.005	MCAP	35	APOA1	0.715924	0.897331
0.005	MCAP	40	APOA1	0.673876	0.86037
0.005	MCAP	45	APOA1	0.629796	0.907598
0.005	MCAP	50	APOA1	0.585381	0.856263
0.005	MCAP	55	APOA1	0.539528	0.784394
0.005	MCAP	60	APOA1	0.492869	0.74538
0.005	MCAP	65	APOA1	0.445015	0.731006
0.005	MCAP	70	APOA1	0.39598	0.689938
0.005	MCAP	75	APOA1	0.345946	0.691992
0.005	MCAP	80	APOA1	0.294218	0.583162
0.005	MCAP	85	APOA1	0.241684	0.546201
0.005	MCAP	90	APOA1	0.187482	0.482546
0.005	MCAP	95	APOA1	0.134264	0.361396
0.005	MCAP	100	APOA1	0.0845089	0.175359
0.005	MCAP	51.5	APOA1	0.571448	0.827515
0.005	MCAP	105	APOA1	0.0836245	0.167351
0.005	MCAP	0	APOA1	0	0
0.01	MCAP	0	APOA1	1	0.907869
0.01	MCAP	5	APOA1	0.952622	1
0.01	MCAP	10	APOA1	0.914635	0.952015
0.01	MCAP	15	APOA1	0.875648	0.925144
0.01	MCAP	20	APOA1	0.836228	0.852207
0.01	MCAP	25	APOA1	0.795785	0.861804
0.01	MCAP	30	APOA1	0.754695	0.913628
0.01	MCAP	35	APOA1	0.712531	0.900192
0.01	MCAP	40	APOA1	0.670628	0.861804
0.01	MCAP	45	APOA1	0.626721	0.888676
0.01	MCAP	50	APOA1	0.582469	0.834933
0.01	MCAP	55	APOA1	0.53681	0.760077
0.01	MCAP	60	APOA1	0.490337	0.714012
0.01	MCAP	65	APOA1	0.44269	0.710173
0.01	MCAP	70	APOA1	0.393867	0.671785
0.01	MCAP	75	APOA1	0.344085	0.667946
0.01	MCAP	80	APOA1	0.292586	0.566219
0.01	MCAP	85	APOA1	0.240335	0.53167
0.01	MCAP	90	APOA1	0.18646	0.472169
0.01	MCAP	95	APOA1	0.133549	0.34357
0.01	MCAP	100	APOA1	0.084098	0.169866
0.01	MCAP	51.5	APOA1	0.568588	0.808061
0.01	MCAP	105	APOA1	0.0832157	0.165259
0.01	MCAP	0	APOA1	0	0
0.001	MCAP	0	APOB	1	1
0.001	MCAP	5	APOB	0.962507	0.809859
0.001	MCAP	10	APOB	0.924675	0.808451
0.001	MCAP	15	APOB	0.885805	0.746479
0.001	MCAP	20	APOB	0.846395	0.760563
0.001	MCAP	25	APOB	0.805868	0.761972
0.001	MCAP	30	APOB	0.764641	0.729577
0.001	MCAP	35	APOB	0.722204	0.719718
0.001	MCAP	40	APOB	0.680056	0.657746
0.001	MCAP	45	APOB	0.635812	0.612676
0.001	MCAP	50	APOB	0.591163	0.621127
0.001	MCAP	55	APOB	0.545083	0.58169
0.001	MCAP	60	APOB	0.498205	0.566197
0.001	MCAP	65	APOB	0.450078	0.508451
0.001	MCAP	70	APOB	0.400727	0.5
0.001	MCAP	75	APOB	0.350352	0.477465
0.001	MCAP	80	APOB	0.29827	0.384507
0.001	MCAP	85	APOB	0.245354	0.36338
0.001	MCAP	90	APOB	0.190605	0.330986
0.001	MCAP	95	APOB	0.136712	0.249296
0.001	MCAP	100	APOB	0.0861418	0.194366
0.001	MCAP	51.5	APOB	0.577149	0.612676
0.001	MCAP	105	APOB	0.0852174	0.184507
0.001	MCAP	0	APOB	0	0
0.005	MCAP	0	APOB	1	1
0.005	MCAP	5	APOB	0.956496	0.829837
0.005	MCAP	10	APOB	0.918469	0.814685
0.005	MCAP	15	APOB	0.879461	0.775058
0.005	MCAP	20	APOB	0.839976	0.776224
0.005	MCAP	25	APOB	0.799434	0.780886
0.005	MCAP	30	APOB	0.758241	0.745921
0.005	MCAP	35	APOB	0.715924	0.728438
0.005	MCAP	40	APOB	0.673876	0.67366
0.005	MCAP	45	APOB	0.629796	0.62704
0.005	MCAP	50	APOB	0.585381	0.625874
0.005	MCAP	55	APOB	0.539528	0.594406
0.005	MCAP	60	APOB	0.492869	0.574592
0.005	MCAP	65	APOB	0.445015	0.515152
0.005	MCAP	70	APOB	0.39598	0.501166
0.005	MCAP	75	APOB	0.345946	0.47669
0.005	MCAP	80	APOB	0.294218	0.376457
0.005	MCAP	85	APOB	0.241684	0.344988
0.005	MCAP	90	APOB	0.187482	0.296037
0.005	MCAP	95	APOB	0.134264	0.215618
0.005	MCAP	100	APOB	0.0845089	0.16317
0.005	MCAP	51.5	APOB	0.571448	0.622378
0.005	MCAP	105	APOB	0.0836245	0.158508
0.005	MCAP	0	APOB	0	0
0.01	MCAP	0	APOB	1	1
0.01	MCAP	5	APOB	0.952622	0.830928
0.01	MCAP	10	APOB	0.914635	0.819588
0.01	MCAP	15	APOB	0.875648	0.780412
0.01	MCAP	20	APOB	0.836228	0.776289
0.01	MCAP	25	APOB	0.795785	0.774227
0.01	MCAP	30	APOB	0.754695	0.738144
0.01	MCAP	35	APOB	0.712531	0.721649
0.01	MCAP	40	APOB	0.670628	0.669072
0.01	MCAP	45	APOB	0.626721	0.621649
0.01	MCAP	50	APOB	0.582469	0.617526
0.01	MCAP	55	APOB	0.53681	0.57732
0.01	MCAP	60	APOB	0.490337	0.559794
0.01	MCAP	65	APOB	0.44269	0.505155
0.01	MCAP	70	APOB	0.393867	0.489691
0.01	MCAP	75	APOB	0.344085	0.465979
0.01	MCAP	80	APOB	0.292586	0.375258
0.01	MCAP	85	APOB	0.240335	0.346392
0.01	MCAP	90	APOB	0.18646	0.276289
0.01	MCAP	95	APOB	0.133549	0.202062
0.01	MCAP	100	APOB	0.084098	0.156701
0.01	MCAP	51.5	APOB	0.568588	0.613402
0.01	MCAP	105	APOB	0.0832157	0.148454
0.01	MCAP	0	APOB	0	0
0.001	MCAP	0	AST	1	0.970732
0.001	MCAP	5	AST	0.962507	0.997561
0.001	MCAP	10	AST	0.924675	0.953659
0.001	MCAP	15	AST	0.885805	1
0.001	MCAP	20	AST	0.846395	0.985366
0.001	MCAP	25	AST	0.805868	0.909756
0.001	MCAP	30	AST	0.764641	0.963415
0.001	MCAP	35	AST	0.722204	0.936585
0.001	MCAP	40	AST	0.680056	0.978049
0.001	MCAP	45	AST	0.635812	0.85122
0.001	MCAP	50	AST	0.591163	0.773171
0.001	MCAP	55	AST	0.545083	0.712195
0.001	MCAP	60	AST	0.498205	0.712195
0.001	MCAP	65	AST	0.450078	0.656098
0.001	MCAP	70	AST	0.400727	0.580488
0.001	MCAP	75	AST	0.350352	0.65122
0.001	MCAP	80	AST	0.29827	0.621951
0.001	MCAP	85	AST	0.245354	0.519512
0.001	MCAP	90	AST	0.190605	0.456098
0.001	MCAP	95	AST	0.136712	0.314634
0.001	MCAP	100	AST	0.0861418	0.128293
0.001	MCAP	51.5	AST	0.577149	0.778049
0.001	MCAP	105	AST	0.0852174	0.133415
0.001	MCAP	0	AST	0	0
0.005	MCAP	0	AST	1	1
0.005	MCAP	5	AST	0.956496	0.967936
0.005	MCAP	10	AST	0.918469	0.915832
0.005	MCAP	15	AST	0.879461	0.963928
0.005	MCAP	20	AST	0.839976	0.935872
0.005	MCAP	25	AST	0.799434	0.885772
0.005	MCAP	30	AST	0.758241	0.905812
0.005	MCAP	35	AST	0.715924	0.875752
0.005	MCAP	40	AST	0.673876	0.913828
0.005	MCAP	45	AST	0.629796	0.797595
0.005	MCAP	50	AST	0.585381	0.727455
0.005	MCAP	55	AST	0.539528	0.689379
0.005	MCAP	60	AST	0.492869	0.687375
0.005	MCAP	65	AST	0.445015	0.619238
0.005	MCAP	70	AST	0.39598	0.557114
0.005	MCAP	75	AST	0.345946	0.60521
0.005	MCAP	80	AST	0.294218	0.571142
0.005	MCAP	85	AST	0.241684	0.478958
0.005	MCAP	90	AST	0.187482	0.416834
0.005	MCAP	95	AST	0.134264	0.286573
0.005	MCAP	100	AST	0.0845089	0.133467
0.005	MCAP	51.5	AST	0.571448	0.733467
0.005	MCAP	105	AST	0.0836245	0.128457
0.005	MCAP	0	AST	0	0
0.01	MCAP	0	AST	1	1
0.01	MCAP	5	AST	0.952622	0.947935
0.01	MCAP	10	AST	0.914635	0.895871
0.01	MCAP	15	AST	0.875648	0.933573
0.01	MCAP	20	AST	0.836228	0.903052
0.01	MCAP	25	AST	0.795785	0.863555
0.01	MCAP	30	AST	0.754695	0.881508
0.01	MCAP	35	AST	0.712531	0.849192
0.01	MCAP	40	AST	0.670628	0.883303
0.01	MCAP	45	AST	0.626721	0.775583
0.01	MCAP	50	AST	0.582469	0.70377
0.01	MCAP	55	AST	0.53681	0.667864
0.01	MCAP	60	AST	0.490337	0.664273
0.01	MCAP	65	AST	0.44269	0.603232
0.01	MCAP	70	AST	0.393867	0.545781
0.01	MCAP	75	AST	0.344085	0.585278
0.01	MCAP	80	AST	0.292586	0.54219
0.01	MCAP	85	AST	0.240335	0.456014
0.01	MCAP	90	AST	0.18646	0.393178
0.01	MCAP	95	AST	0.133549	0.263914
0.01	MCAP	100	AST	0.084098	0.124057
0.01	MCAP	51.5	AST	0.568588	0.712747
0.01	MCAP	105	AST	0.0832157	0.123339
0.01	MCAP	0	AST	0	0
0.001	MCAP	0	CALC	1	1
0.001	MCAP	5	CALC	0.962507	0.618529
0.001	MCAP	10	CALC	0.924675	0.66485
0.001	MCAP	15	CALC	0.885805	0.645777
0.001	MCAP	20	CALC	0.846395	0.60218
0.001	MCAP	25	CALC	0.805868	0.487738
0.001	MCAP	30	CALC	0.764641	0.452316
0.001	MCAP	35	CALC	0.722204	0.381471
0.001	MCAP	40	CALC	0.680056	0.414169
0.001	MCAP	45	CALC	0.635812	0.438692
0.001	MCAP	50	CALC	0.591163	0.414169
0.001	MCAP	55	CALC	0.545083	0.326975
0.001	MCAP	60	CALC	0.498205	0.27139
0.001	MCAP	65	CALC	0.450078	0.20436
0.001	MCAP	70	CALC	0.400727	0.16921
0.001	MCAP	75	CALC	0.350352	0.201635
0.001	MCAP	80	CALC	0.29827	0.162398
0.001	MCAP	85	CALC	0.245354	0.0637602
0.001	MCAP	90	CALC	0.190605	0.0120708
0.001	MCAP	95	CALC	0.136712	0.0400545
0.001	MCAP	100	CALC	0.0861418	0.00389646
0.001	MCAP	51.5	CALC	0.577149	0.405995
0.001	MCAP	105	CALC	0.0852174	0.0157221
0.001	MCAP	0	CALC	0	0
0.005	MCAP	0	CALC	1	1
0.005	MCAP	5	CALC	0.956496	0.675926
0.005	MCAP	10	CALC	0.918469	0.731481
0.005	MCAP	15	CALC	0.879461	0.712963
0.005	MCAP	20	CALC	0.839976	0.662037
0.005	MCAP	25	CALC	0.799434	0.574074
0.005	MCAP	30	CALC	0.758241	0.532407
0.005	MCAP	35	CALC	0.715924	0.467593
0.005	MCAP	40	CALC	0.673876	0.474537
0.005	MCAP	45	CALC	0.629796	0.488426
0.005	MCAP	50	CALC	0.585381	0.469907
0.005	MCAP	55	CALC	0.539528	0.342593
0.005	MCAP	60	CALC	0.492869	0.284722
0.005	MCAP	65	CALC	0.445015	0.200694
0.005	MCAP	70	CALC	0.39598	0.163426
0.005	MCAP	75	CALC	0.345946	0.199769
0.005	MCAP	80	CALC	0.294218	0.153935
0.005	MCAP	85	CALC	0.241684	0.0604167
0.005	MCAP	90	CALC	0.187482	0.00861111
0.005	MCAP	95	CALC	0.134264	0.0211343
0.005	MCAP	100	CALC	0.0845089	0.00476852
0.005	MCAP	51.5	CALC	0.571448	0.439815
0.005	MCAP	105	CALC	0.0836245	0.0214583
0.005	MCAP	0	CALC	0	0
0.01	MCAP	0	CALC	1	1
0.01	MCAP	5	CALC	0.952622	0.653608
0.01	MCAP	10	CALC	0.914635	0.705155
0.01	MCAP	15	CALC	0.875648	0.680412
0.01	MCAP	20	CALC	0.836228	0.637113
0.01	MCAP	25	CALC	0.795785	0.552577
0.01	MCAP	30	CALC	0.754695	0.519588
0.01	MCAP	35	CALC	0.712531	0.459794
0.01	MCAP	40	CALC	0.670628	0.463918
0.01	MCAP	45	CALC	0.626721	0.476289
0.01	MCAP	50	CALC	0.582469	0.453608
0.01	MCAP	55	CALC	0.53681	0.342268
0.01	MCAP	60	CALC	0.490337	0.28866
0.01	MCAP	65	CALC	0.44269	0.203711
0.01	MCAP	70	CALC	0.393867	0.173814
0.01	MCAP	75	CALC	0.344085	0.20433
0.01	MCAP	80	CALC	0.292586	0.156289
0.01	MCAP	85	CALC	0.240335	0.0674227
0.01	MCAP	90	CALC	0.18646	0.0187216
0.01	MCAP	95	CALC	0.133549	0.0228866
0.01	MCAP	100	CALC	0.084098	0.000165773
0.01	MCAP	51.5	CALC	0.568588	0.430928
0.01	MCAP	105	CALC	0.0832157	0.0196907
0.01	MCAP	0	CALC	0	0
0.001	MCAP	0	CHOL	1	1
0.001	MCAP	5	CHOL	0.962507	0.746765
0.001	MCAP	10	CHOL	0.924675	0.722736
0.001	MCAP	15	CHOL	0.885805	0.700555
0.001	MCAP	20	CHOL	0.846395	0.663586
0.001	MCAP	25	CHOL	0.805868	0.667283
0.001	MCAP	30	CHOL	0.764641	0.641405
0.001	MCAP	35	CHOL	0.722204	0.602588
0.001	MCAP	40	CHOL	0.680056	0.567468
0.001	MCAP	45	CHOL	0.635812	0.530499
0.001	MCAP	50	CHOL	0.591163	0.57671
0.001	MCAP	55	CHOL	0.545083	0.560074
0.001	MCAP	60	CHOL	0.498205	0.51756
0.001	MCAP	65	CHOL	0.450078	0.454713
0.001	MCAP	70	CHOL	0.400727	0.476895
0.001	MCAP	75	CHOL	0.350352	0.469501
0.001	MCAP	80	CHOL	0.29827	0.36414
0.001	MCAP	85	CHOL	0.245354	0.349353
0.001	MCAP	90	CHOL	0.190605	0.377079
0.001	MCAP	95	CHOL	0.136712	0.288355
0.001	MCAP	100	CHOL	0.0861418	0.19963
0.001	MCAP	51.5	CHOL	0.577149	0.554529
0.001	MCAP	105	CHOL	0.0852174	0.18854
0.001	MCAP	0	CHOL	0	0
0.005	MCAP	0	CHOL	1	1
0.005	MCAP	5	CHOL	0.956496	0.770958
0.005	MCAP	10	CHOL	0.918469	0.723054
0.005	MCAP	15	CHOL	0.879461	0.714072
0.005	MCAP	20	CHOL	0.839976	0.679641
0.005	MCAP	25	CHOL	0.799434	0.693114
0.005	MCAP	30	CHOL	0.758241	0.667665
0.005	MCAP	35	CHOL	0.715924	0.627246
0.005	MCAP	40	CHOL	0.673876	0.591317
0.005	MCAP	45	CHOL	0.629796	0.561377
0.005	MCAP	50	CHOL	0.585381	0.592814
0.005	MCAP	55	CHOL	0.539528	0.568862
0.005	MCAP	60	CHOL	0.492869	0.523952
0.005	MCAP	65	CHOL	0.445015	0.459581
0.005	MCAP	70	CHOL	0.39598	0.464072
0.005	MCAP	75	CHOL	0.345946	0.453593
0.005	MCAP	80	CHOL	0.294218	0.347305
0.005	MCAP	85	CHOL	0.241684	0.320359
0.005	MCAP	90	CHOL	0.187482	0.315868
0.005	MCAP	95	CHOL	0.134264	0.239521
0.005	MCAP	100	CHOL	0.0845089	0.161677
0.005	MCAP	51.5	CHOL	0.571448	0.570359
0.005	MCAP	105	CHOL	0.0836245	0.164671
0.005	MCAP	0	CHOL	0	0
0.01	MCAP	0	CHOL	1	1
0.01	MCAP	5	CHOL	0.952622	0.793243
0.01	MCAP	10	CHOL	0.914635	0.751351
0.01	MCAP	15	CHOL	0.875648	0.737838
0.01	MCAP	20	CHOL	0.836228	0.704054
0.01	MCAP	25	CHOL	0.795785	0.708108
0.01	MCAP	30	CHOL	0.754695	0.67973
0.01	MCAP	35	CHOL	0.712531	0.641892
0.01	MCAP	40	CHOL	0.670628	0.604054
0.01	MCAP	45	CHOL	0.626721	0.574324
0.01	MCAP	50	CHOL	0.582469	0.597297
0.01	MCAP	55	CHOL	0.53681	0.567568
0.01	MCAP	60	CHOL	0.490337	0.527027
0.01	MCAP	65	CHOL	0.44269	0.464865
0.01	MCAP	70	CHOL	0.393867	0.464865
0.01	MCAP	75	CHOL	0.344085	0.45
0.01	MCAP	80	CHOL	0.292586	0.355405
0.01	MCAP	85	CHOL	0.240335	0.328378
0.01	MCAP	90	CHOL	0.18646	0.301351
0.01	MCAP	95	CHOL	0.133549	0.228378
0.01	MCAP	100	CHOL	0.084098	0.160811
0.01	MCAP	51.5	CHOL	0.568588	0.578378
0.01	MCAP	105	CHOL	0.0832157	0.15
0.01	MCAP	0	CHOL	0	0
0.001	MCAP	0	CREA	1	0.935551
0.001	MCAP	5	CREA	0.962507	1
0.001	MCAP	10	CREA	0.924675	0.879418
0.001	MCAP	15	CREA	0.885805	0.912682
0.001	MCAP	20	CREA	0.846395	0.948025
0.001	MCAP	25	CREA	0.805868	0.985447
0.001	MCAP	30	CREA	0.764641	0.927235
0.001	MCAP	35	CREA	0.722204	0.866944
0.001	MCAP	40	CREA	0.680056	0.858628
0.001	MCAP	45	CREA	0.635812	0.829522
0.001	MCAP	50	CREA	0.591163	0.7921
0.001	MCAP	55	CREA	0.545083	0.721414
0.001	MCAP	60	CREA	0.498205	0.665281
0.001	MCAP	65	CREA	0.450078	0.596674
0.001	MCAP	70	CREA	0.400727	0.617464
0.001	MCAP	75	CREA	0.350352	0.580042
0.001	MCAP	80	CREA	0.29827	0.534304
0.001	MCAP	85	CREA	0.245354	0.33264
0.001	MCAP	90	CREA	0.190605	0.274428
0.001	MCAP	95	CREA	0.136712	0.247401
0.001	MCAP	100	CREA	0.0861418	0.131393
0.001	MCAP	51.5	CREA	0.577149	0.798337
0.001	MCAP	105	CREA	0.0852174	0.127859
0.001	MCAP	0	CREA	0	0
0.005	MCAP	0	CREA	1	0.960345
0.005	MCAP	5	CREA	0.956496	1
0.005	MCAP	10	CREA	0.918469	0.889655
0.005	MCAP	15	CREA	0.879461	0.92069
0.005	MCAP	20	CREA	0.839976	0.937931
0.005	MCAP	25	CREA	0.799434	0.960345
0.005	MCAP	30	CREA	0.758241	0.894828
0.005	MCAP	35	CREA	0.715924	0.827586
0.005	MCAP	40	CREA	0.673876	0.817241
0.005	MCAP	45	CREA	0.629796	0.777586
0.005	MCAP	50	CREA	0.585381	0.753448
0.005	MCAP	55	CREA	0.539528	0.694828
0.005	MCAP	60	CREA	0.492869	0.636207
0.005	MCAP	65	CREA	0.445015	0.565517
0.005	MCAP	70	CREA	0.39598	0.574138
0.005	MCAP	75	CREA	0.345946	0.532759
0.005	MCAP	80	CREA	0.294218	0.494828
0.005	MCAP	85	CREA	0.241684	0.325862
0.005	MCAP	90	CREA	0.187482	0.277586
0.005	MCAP	95	CREA	0.134264	0.236207
0.005	MCAP	100	CREA	0.0845089	0.13931
0.005	MCAP	51.5	CREA	0.571448	0.767241
0.005	MCAP	105	CREA	0.0836245	0.133448
0.005	MCAP	0	CREA	0	0
0.01	MCAP	0	CREA	1	1
0.01	MCAP	5	CREA	0.952622	0.995098
0.01	MCAP	10	CREA	0.914635	0.882353
0.01	MCAP	15	CREA	0.875648	0.910131
0.01	MCAP	20	CREA	0.836228	0.919935
0.01	MCAP	25	CREA	0.795785	0.939542
0.01	MCAP	30	CREA	0.754695	0.874183
0.01	MCAP	35	CREA	0.712531	0.813725
0.01	MCAP	40	CREA	0.670628	0.808824
0.01	MCAP	45	CREA	0.626721	0.771242
0.01	MCAP	50	CREA	0.582469	0.748366
0.01	MCAP	55	CREA	0.53681	0.694444
0.01	MCAP	60	CREA	0.490337	0.633987
0.01	MCAP	65	CREA	0.44269	0.565359
0.01	MCAP	70	CREA	0.393867	0.565359
0.01	MCAP	75	CREA	0.344085	0.526144
0.01	MCAP	80	CREA	0.292586	0.485294
0.01	MCAP	85	CREA	0.240335	0.321895
0.01	MCAP	90	CREA	0.18646	0.27451
0.01	MCAP	95	CREA	0.133549	0.232026
0.01	MCAP	100	CREA	0.084098	0.138725
0.01	MCAP	51.5	CREA	0.568588	0.759804
0.01	MCAP	105	CREA	0.0832157	0.128595
0.01	MCAP	0	CREA	0	0
0.001	MCAP	0	CRP	1	0.981884
0.001	MCAP	5	CRP	0.962507	0.998188
0.001	MCAP	10	CRP	0.924675	1
0.001	MCAP	15	CRP	0.885805	0.927536
0.001	MCAP	20	CRP	0.846395	0.880435
0.001	MCAP	25	CRP	0.805868	0.797101
0.001	MCAP	30	CRP	0.764641	0.764493
0.001	MCAP	35	CRP	0.722204	0.755435
0.001	MCAP	40	CRP	0.680056	0.682971
0.001	MCAP	45	CRP	0.635812	0.612319
0.001	MCAP	50	CRP	0.591163	0.53442
0.001	MCAP	55	CRP	0.545083	0.596014
0.001	MCAP	60	CRP	0.498205	0.597826
0.001	MCAP	65	CRP	0.450078	0.472826
0.001	MCAP	70	CRP	0.400727	0.461957
0.001	MCAP	75	CRP	0.350352	0.416667
0.001	MCAP	80	CRP	0.29827	0.335145
0.001	MCAP	85	CRP	0.245354	0.326087
0.001	MCAP	90	CRP	0.190605	0.253623
0.001	MCAP	95	CRP	0.136712	0.163225
0.001	MCAP	100	CRP	0.0861418	0.0894928
0.001	MCAP	51.5	CRP	0.577149	0.547101
0.001	MCAP	105	CRP	0.0852174	0.0858696
0.001	MCAP	0	CRP	0	0
0.005	MCAP	0	CRP	1	0.954074
0.005	MCAP	5	CRP	0.956496	1
0.005	MCAP	10	CRP	0.918469	0.991111
0.005	MCAP	15	CRP	0.879461	0.931852
0.005	MCAP	20	CRP	0.839976	0.877037
0.005	MCAP	25	CRP	0.799434	0.808889
0.005	MCAP	30	CRP	0.758241	0.782222
0.005	MCAP	35	CRP	0.715924	0.755556
0.005	MCAP	40	CRP	0.673876	0.688889
0.005	MCAP	45	CRP	0.629796	0.625185
0.005	MCAP	50	CRP	0.585381	0.554074
0.005	MCAP	55	CRP	0.539528	0.594074
0.005	MCAP	60	CRP	0.492869	0.601481
0.005	MCAP	65	CRP	0.445015	0.482963
0.005	MCAP	70	CRP	0.39598	0.404444
0.005	MCAP	75	CRP	0.345946	0.365926
0.005	MCAP	80	CRP	0.294218	0.284444
0.005	MCAP	85	CRP	0.241684	0.281481
0.005	MCAP	90	CRP	0.187482	0.216296
0.005	MCAP	95	CRP	0.134264	0.14237
0.005	MCAP	100	CRP	0.0845089	0.0743704
0.005	MCAP	51.5	CRP	0.571448	0.568889
0.005	MCAP	105	CRP	0.0836245	0.0654815
0.005	MCAP	0	CRP	0	0
0.01	MCAP	0	CRP	1	1
0.01	MCAP	5	CRP	0.952622	0.997199
0.01	MCAP	10	CRP	0.914635	0.978992
0.01	MCAP	15	CRP	0.875648	0.920168
0.01	MCAP	20	CRP	0.836228	0.858543
0.01	MCAP	25	CRP	0.795785	0.791317
0.01	MCAP	30	CRP	0.754695	0.761905
0.01	MCAP	35	CRP	0.712531	0.726891
0.01	MCAP	40	CRP	0.670628	0.665266
0.01	MCAP	45	CRP	0.626721	0.603641
0.01	MCAP	50	CRP	0.582469	0.533613
0.01	MCAP	55	CRP	0.53681	0.568627
0.01	MCAP	60	CRP	0.490337	0.57423
0.01	MCAP	65	CRP	0.44269	0.459384
0.01	MCAP	70	CRP	0.393867	0.382353
0.01	MCAP	75	CRP	0.344085	0.345938
0.01	MCAP	80	CRP	0.292586	0.268908
0.01	MCAP	85	CRP	0.240335	0.264706
0.01	MCAP	90	CRP	0.18646	0.203081
0.01	MCAP	95	CRP	0.133549	0.128992
0.01	MCAP	100	CRP	0.084098	0.0647059
0.01	MCAP	51.5	CRP	0.568588	0.547619
0.01	MCAP	105	CRP	0.0832157	0.0640056
0.01	MCAP	0	CRP	0	0
0.001	MCAP	0	CYSC	1	1
0.001	MCAP	5	CYSC	0.962507	0.990323
0.001	MCAP	10	CYSC	0.924675	0.920968
0.001	MCAP	15	CYSC	0.885805	0.908065
0.001	MCAP	20	CYSC	0.846395	0.906452
0.001	MCAP	25	CYSC	0.805868	0.867742
0.001	MCAP	30	CYSC	0.764641	0.862903
0.001	MCAP	35	CYSC	0.722204	0.866129
0.001	MCAP	40	CYSC	0.680056	0.835484
0.001	MCAP	45	CYSC	0.635812	0.827419
0.001	MCAP	50	CYSC	0.591163	0.746774
0.001	MCAP	55	CYSC	0.545083	0.724194
0.001	MCAP	60	CYSC	0.498205	0.720968
0.001	MCAP	65	CYSC	0.450078	0.740323
0.001	MCAP	70	CYSC	0.400727	0.733871
0.001	MCAP	75	CYSC	0.350352	0.627419
0.001	MCAP	80	CYSC	0.29827	0.474194
0.001	MCAP	85	CYSC	0.245354	0.41129
0.001	MCAP	90	CYSC	0.190605	0.304839
0.001	MCAP	95	CYSC	0.136712	0.248387
0.001	MCAP	100	CYSC	0.0861418	0.182258
0.001	MCAP	51.5	CYSC	0.577149	0.76129
0.001	MCAP	105	CYSC	0.0852174	0.174194
0.001	MCAP	0	CYSC	0	0
0.005	MCAP	0	CYSC	1	1
0.005	MCAP	5	CYSC	0.956496	0.977654
0.005	MCAP	10	CYSC	0.918469	0.905028
0.005	MCAP	15	CYSC	0.879461	0.899441
0.005	MCAP	20	CYSC	0.839976	0.891061
0.005	MCAP	25	CYSC	0.799434	0.847765
0.005	MCAP	30	CYSC	0.758241	0.847765
0.005	MCAP	35	CYSC	0.715924	0.836592
0.005	MCAP	40	CYSC	0.673876	0.804469
0.005	MCAP	45	CYSC	0.629796	0.790503
0.005	MCAP	50	CYSC	0.585381	0.727654
0.005	MCAP	55	CYSC	0.539528	0.694134
0.005	MCAP	60	CYSC	0.492869	0.681564
0.005	MCAP	65	CYSC	0.445015	0.694134
0.005	MCAP	70	CYSC	0.39598	0.687151
0.005	MCAP	75	CYSC	0.345946	0.579609
0.005	MCAP	80	CYSC	0.294218	0.439944
0.005	MCAP	85	CYSC	0.241684	0.381285
0.005	MCAP	90	CYSC	0.187482	0.277933
0.005	MCAP	95	CYSC	0.134264	0.227654
0.005	MCAP	100	CYSC	0.0845089	0.163408
0.005	MCAP	51.5	CYSC	0.571448	0.738827
0.005	MCAP	105	CYSC	0.0836245	0.162011
0.005	MCAP	0	CYSC	0	0
0.01	MCAP	0	CYSC	1	1
0.01	MCAP	5	CYSC	0.952622	0.919023
0.01	MCAP	10	CYSC	0.914635	0.847044
0.01	MCAP	15	CYSC	0.875648	0.841902
0.01	MCAP	20	CYSC	0.836228	0.83162
0.01	MCAP	25	CYSC	0.795785	0.796915
0.01	MCAP	30	CYSC	0.754695	0.799486
0.01	MCAP	35	CYSC	0.712531	0.785347
0.01	MCAP	40	CYSC	0.670628	0.758355
0.01	MCAP	45	CYSC	0.626721	0.742931
0.01	MCAP	50	CYSC	0.582469	0.683805
0.01	MCAP	55	CYSC	0.53681	0.650386
0.01	MCAP	60	CYSC	0.490337	0.640103
0.01	MCAP	65	CYSC	0.44269	0.645244
0.01	MCAP	70	CYSC	0.393867	0.638817
0.01	MCAP	75	CYSC	0.344085	0.542416
0.01	MCAP	80	CYSC	0.292586	0.411311
0.01	MCAP	85	CYSC	0.240335	0.35347
0.01	MCAP	90	CYSC	0.18646	0.254499
0.01	MCAP	95	CYSC	0.133549	0.208226
0.01	MCAP	100	CYSC	0.084098	0.147815
0.01	MCAP	51.5	CYSC	0.568588	0.692802
0.01	MCAP	105	CYSC	0.0832157	0.150386
0.01	MCAP	0	CYSC	0	0
0.001	MCAP	0	DBIL	1	1
0.001	MCAP	5	DBIL	0.962507	0.97389
0.001	MCAP	10	DBIL	0.924675	0.949086
0.001	MCAP	15	DBIL	0.885805	0.971279
0.001	MCAP	20	DBIL	0.846395	0.942559
0.001	MCAP	25	DBIL	0.805868	0.921671
0.001	MCAP	30	DBIL	0.764641	0.877285
0.001	MCAP	35	DBIL	0.722204	0.831593
0.001	MCAP	40	DBIL	0.680056	0.766319
0.001	MCAP	45	DBIL	0.635812	0.749347
0.001	MCAP	50	DBIL	0.591163	0.753264
0.001	MCAP	55	DBIL	0.545083	0.689295
0.001	MCAP	60	DBIL	0.498205	0.695822
0.001	MCAP	65	DBIL	0.450078	0.625326
0.001	MCAP	70	DBIL	0.400727	0.52611
0.001	MCAP	75	DBIL	0.350352	0.437337
0.001	MCAP	80	DBIL	0.29827	0.379896
0.001	MCAP	85	DBIL	0.245354	0.313316
0.001	MCAP	90	DBIL	0.190605	0.266319
0.001	MCAP	95	DBIL	0.136712	0.203655
0.001	MCAP	100	DBIL	0.0861418	0.130548
0.001	MCAP	51.5	DBIL	0.577149	0.748042
0.001	MCAP	105	DBIL	0.0852174	0.119191
0.001	MCAP	0	DBIL	0	0
0.005	MCAP	0	DBIL	1	1
0.005	MCAP	5	DBIL	0.956496	0.947537
0.005	MCAP	10	DBIL	0.918469	0.921842
0.005	MCAP	15	DBIL	0.879461	0.930407
0.005	MCAP	20	DBIL	0.839976	0.905782
0.005	MCAP	25	DBIL	0.799434	0.877944
0.005	MCAP	30	DBIL	0.758241	0.834047
0.005	MCAP	35	DBIL	0.715924	0.785867
0.005	MCAP	40	DBIL	0.673876	0.722698
0.005	MCAP	45	DBIL	0.629796	0.70985
0.005	MCAP	50	DBIL	0.585381	0.705567
0.005	MCAP	55	DBIL	0.539528	0.648822
0.005	MCAP	60	DBIL	0.492869	0.653105
0.005	MCAP	65	DBIL	0.445015	0.585653
0.005	MCAP	70	DBIL	0.39598	0.501071
0.005	MCAP	75	DBIL	0.345946	0.414347
0.005	MCAP	80	DBIL	0.294218	0.351178
0.005	MCAP	85	DBIL	0.241684	0.297645
0.005	MCAP	90	DBIL	0.187482	0.25803
0.005	MCAP	95	DBIL	0.134264	0.199143
0.005	MCAP	100	DBIL	0.0845089	0.133833
0.005	MCAP	51.5	DBIL	0.571448	0.700214
0.005	MCAP	105	DBIL	0.0836245	0.132762
0.005	MCAP	0	DBIL	0	0
0.01	MCAP	0	DBIL	1	1
0.01	MCAP	5	DBIL	0.952622	0.934476
0.01	MCAP	10	DBIL	0.914635	0.909274
0.01	MCAP	15	DBIL	0.875648	0.917339
0.01	MCAP	20	DBIL	0.836228	0.896169
0.01	MCAP	25	DBIL	0.795785	0.863911
0.01	MCAP	30	DBIL	0.754695	0.821573
0.01	MCAP	35	DBIL	0.712531	0.774194
0.01	MCAP	40	DBIL	0.670628	0.712702
0.01	MCAP	45	DBIL	0.626721	0.700605
0.01	MCAP	50	DBIL	0.582469	0.696573
0.01	MCAP	55	DBIL	0.53681	0.644153
0.01	MCAP	60	DBIL	0.490337	0.647177
0.01	MCAP	65	DBIL	0.44269	0.578629
0.01	MCAP	70	DBIL	0.393867	0.495968
0.01	MCAP	75	DBIL	0.344085	0.404234
0.01	MCAP	80	DBIL	0.292586	0.341734
0.01	MCAP	85	DBIL	0.240335	0.292339
0.01	MCAP	90	DBIL	0.18646	0.248992
0.01	MCAP	95	DBIL	0.133549	0.196573
0.01	MCAP	100	DBIL	0.084098	0.135081
0.01	MCAP	51.5	DBIL	0.568588	0.69254
0.01	MCAP	105	DBIL	0.0832157	0.127016
0.01	MCAP	0	DBIL	0	0
0.001	MCAP	0	GGT	1	1
0.001	MCAP	5	GGT	0.962507	0.900204
0.001	MCAP	10	GGT	0.924675	0.841141
0.001	MCAP	15	GGT	0.885805	0.747454
0.001	MCAP	20	GGT	0.846395	0.700611
0.001	MCAP	25	GGT	0.805868	0.672098
0.001	MCAP	30	GGT	0.764641	0.645621
0.001	MCAP	35	GGT	0.722204	0.723014
0.001	MCAP	40	GGT	0.680056	0.743381
0.001	MCAP	45	GGT	0.635812	0.688391
0.001	MCAP	50	GGT	0.591163	0.692464
0.001	MCAP	55	GGT	0.545083	0.629328
0.001	MCAP	60	GGT	0.498205	0.623218
0.001	MCAP	65	GGT	0.450078	0.533605
0.001	MCAP	70	GGT	0.400727	0.515275
0.001	MCAP	75	GGT	0.350352	0.562118
0.001	MCAP	80	GGT	0.29827	0.488798
0.001	MCAP	85	GGT	0.245354	0.458248
0.001	MCAP	90	GGT	0.190605	0.356415
0.001	MCAP	95	GGT	0.136712	0.221996
0.001	MCAP	100	GGT	0.0861418	0.168228
0.001	MCAP	51.5	GGT	0.577149	0.700611
0.001	MCAP	105	GGT	0.0852174	0.161711
0.001	MCAP	0	GGT	0	0
0.005	MCAP	0	GGT	1	1
0.005	MCAP	5	GGT	0.956496	0.868098
0.005	MCAP	10	GGT	0.918469	0.820552
0.005	MCAP	15	GGT	0.879461	0.743865
0.005	MCAP	20	GGT	0.839976	0.707055
0.005	MCAP	25	GGT	0.799434	0.680982
0.005	MCAP	30	GGT	0.758241	0.645706
0.005	MCAP	35	GGT	0.715924	0.693252
0.005	MCAP	40	GGT	0.673876	0.699387
0.005	MCAP	45	GGT	0.629796	0.644172
0.005	MCAP	50	GGT	0.585381	0.630368
0.005	MCAP	55	GGT	0.539528	0.587423
0.005	MCAP	60	GGT	0.492869	0.576687
0.005	MCAP	65	GGT	0.445015	0.496933
0.005	MCAP	70	GGT	0.39598	0.478528
0.005	MCAP	75	GGT	0.345946	0.504601
0.005	MCAP	80	GGT	0.294218	0.43865
0.005	MCAP	85	GGT	0.241684	0.394172
0.005	MCAP	90	GGT	0.187482	0.325153
0.005	MCAP	95	GGT	0.134264	0.208589
0.005	MCAP	100	GGT	0.0845089	0.156442
0.005	MCAP	51.5	GGT	0.571448	0.636503
0.005	MCAP	105	GGT	0.0836245	0.145245
0.005	MCAP	0	GGT	0	0
0.01	MCAP	0	GGT	1	1
0.01	MCAP	5	GGT	0.952622	0.830892
0.01	MCAP	10	GGT	0.914635	0.788282
0.01	MCAP	15	GGT	0.875648	0.703063
0.01	MCAP	20	GGT	0.836228	0.668442
0.01	MCAP	25	GGT	0.795785	0.640479
0.01	MCAP	30	GGT	0.754695	0.612517
0.01	MCAP	35	GGT	0.712531	0.647137
0.01	MCAP	40	GGT	0.670628	0.644474
0.01	MCAP	45	GGT	0.626721	0.593875
0.01	MCAP	50	GGT	0.582469	0.577896
0.01	MCAP	55	GGT	0.53681	0.533955
0.01	MCAP	60	GGT	0.490337	0.521971
0.01	MCAP	65	GGT	0.44269	0.451398
0.01	MCAP	70	GGT	0.393867	0.431425
0.01	MCAP	75	GGT	0.344085	0.448735
0.01	MCAP	80	GGT	0.292586	0.38482
0.01	MCAP	85	GGT	0.240335	0.346205
0.01	MCAP	90	GGT	0.18646	0.283622
0.01	MCAP	95	GGT	0.133549	0.175766
0.01	MCAP	100	GGT	0.084098	0.129427
0.01	MCAP	51.5	GGT	0.568588	0.579228
0.01	MCAP	105	GGT	0.0832157	0.131691
0.01	MCAP	0	GGT	0	0
0.001	MCAP	0	GLU	1	0.884615
0.001	MCAP	5	GLU	0.962507	1
0.001	MCAP	10	GLU	0.924675	0.852564
0.001	MCAP	15	GLU	0.885805	0.679487
0.001	MCAP	20	GLU	0.846395	0.623718
0.001	MCAP	25	GLU	0.805868	0.75641
0.001	MCAP	30	GLU	0.764641	0.762821
0.001	MCAP	35	GLU	0.722204	0.916667
0.001	MCAP	40	GLU	0.680056	0.852564
0.001	MCAP	45	GLU	0.635812	0.635897
0.001	MCAP	50	GLU	0.591163	0.814103
0.001	MCAP	55	GLU	0.545083	0.705128
0.001	MCAP	60	GLU	0.498205	0.601923
0.001	MCAP	65	GLU	0.450078	0.608974
0.001	MCAP	70	GLU	0.400727	0.604487
0.001	MCAP	75	GLU	0.350352	0.582692
0.001	MCAP	80	GLU	0.29827	0.484615
0.001	MCAP	85	GLU	0.245354	0.236538
0.001	MCAP	90	GLU	0.190605	0.136538
0.001	MCAP	95	GLU	0.136712	0.271154
0.001	MCAP	100	GLU	0.0861418	0.280128
0.001	MCAP	51.5	GLU	0.577149	0.948718
0.001	MCAP	105	GLU	0.0852174	0.214744
0.001	MCAP	0	GLU	0	0
0.005	MCAP	0	GLU	1	0.886228
0.005	MCAP	5	GLU	0.956496	1
0.005	MCAP	10	GLU	0.918469	0.844311
0.005	MCAP	15	GLU	0.879461	0.748503
0.005	MCAP	20	GLU	0.839976	0.712575
0.005	MCAP	25	GLU	0.799434	0.820359
0.005	MCAP	30	GLU	0.758241	0.760479
0.005	MCAP	35	GLU	0.715924	0.904192
0.005	MCAP	40	GLU	0.673876	0.868263
0.005	MCAP	45	GLU	0.629796	0.688623
0.005	MCAP	50	GLU	0.585381	0.892216
0.005	MCAP	55	GLU	0.539528	0.754491
0.005	MCAP	60	GLU	0.492869	0.658683
0.005	MCAP	65	GLU	0.445015	0.658683
0.005	MCAP	70	GLU	0.39598	0.646707
0.005	MCAP	75	GLU	0.345946	0.586826
0.005	MCAP	80	GLU	0.294218	0.45509
0.005	MCAP	85	GLU	0.241684	0.205389
0.005	MCAP	90	GLU	0.187482	0.150299
0.005	MCAP	95	GLU	0.134264	0.272455
0.005	MCAP	100	GLU	0.0845089	0.247904
0.005	MCAP	51.5	GLU	0.571448	0.988024
0.005	MCAP	105	GLU	0.0836245	0.17006
0.005	MCAP	0	GLU	0	0
0.01	MCAP	0	GLU	1	1
0.01	MCAP	5	GLU	0.952622	0.96875
0.01	MCAP	10	GLU	0.914635	0.802083
0.01	MCAP	15	GLU	0.875648	0.71875
0.01	MCAP	20	GLU	0.836228	0.671875
0.01	MCAP	25	GLU	0.795785	0.765625
0.01	MCAP	30	GLU	0.754695	0.729167
0.01	MCAP	35	GLU	0.712531	0.84375
0.01	MCAP	40	GLU	0.670628	0.807292
0.01	MCAP	45	GLU	0.626721	0.645833
0.01	MCAP	50	GLU	0.582469	0.828125
0.01	MCAP	55	GLU	0.53681	0.697917
0.01	MCAP	60	GLU	0.490337	0.619792
0.01	MCAP	65	GLU	0.44269	0.619792
0.01	MCAP	70	GLU	0.393867	0.604167
0.01	MCAP	75	GLU	0.344085	0.546875
0.01	MCAP	80	GLU	0.292586	0.435417
0.01	MCAP	85	GLU	0.240335	0.216667
0.01	MCAP	90	GLU	0.18646	0.158854
0.01	MCAP	95	GLU	0.133549	0.264062
0.01	MCAP	100	GLU	0.084098	0.2375
0.01	MCAP	51.5	GLU	0.568588	0.921875
0.01	MCAP	105	GLU	0.0832157	0.156771
0.01	MCAP	0	GLU	0	0
0.001	MCAP	0	HBA1C	1	1
0.001	MCAP	5	HBA1C	0.962507	0.892487
0.001	MCAP	10	HBA1C	0.924675	0.926166
0.001	MCAP	15	HBA1C	0.885805	0.874352
0.001	MCAP	20	HBA1C	0.846395	0.854922
0.001	MCAP	25	HBA1C	0.805868	0.804404
0.001	MCAP	30	HBA1C	0.764641	0.742228
0.001	MCAP	35	HBA1C	0.722204	0.713731
0.001	MCAP	40	HBA1C	0.680056	0.698187
0.001	MCAP	45	HBA1C	0.635812	0.642487
0.001	MCAP	50	HBA1C	0.591163	0.667098
0.001	MCAP	55	HBA1C	0.545083	0.608808
0.001	MCAP	60	HBA1C	0.498205	0.607513
0.001	MCAP	65	HBA1C	0.450078	0.606218
0.001	MCAP	70	HBA1C	0.400727	0.51943
0.001	MCAP	75	HBA1C	0.350352	0.51943
0.001	MCAP	80	HBA1C	0.29827	0.463731
0.001	MCAP	85	HBA1C	0.245354	0.413212
0.001	MCAP	90	HBA1C	0.190605	0.335492
0.001	MCAP	95	HBA1C	0.136712	0.277202
0.001	MCAP	100	HBA1C	0.0861418	0.13342
0.001	MCAP	51.5	HBA1C	0.577149	0.654145
0.001	MCAP	105	HBA1C	0.0852174	0.111269
0.001	MCAP	0	HBA1C	0	0
0.005	MCAP	0	HBA1C	1	1
0.005	MCAP	5	HBA1C	0.956496	0.901532
0.005	MCAP	10	HBA1C	0.918469	0.931072
0.005	MCAP	15	HBA1C	0.879461	0.889497
0.005	MCAP	20	HBA1C	0.839976	0.865427
0.005	MCAP	25	HBA1C	0.799434	0.815098
0.005	MCAP	30	HBA1C	0.758241	0.751641
0.005	MCAP	35	HBA1C	0.715924	0.723195
0.005	MCAP	40	HBA1C	0.673876	0.701313
0.005	MCAP	45	HBA1C	0.629796	0.653173
0.005	MCAP	50	HBA1C	0.585381	0.667396
0.005	MCAP	55	HBA1C	0.539528	0.630197
0.005	MCAP	60	HBA1C	0.492869	0.628009
0.005	MCAP	65	HBA1C	0.445015	0.610503
0.005	MCAP	70	HBA1C	0.39598	0.527352
0.005	MCAP	75	HBA1C	0.345946	0.517505
0.005	MCAP	80	HBA1C	0.294218	0.463895
0.005	MCAP	85	HBA1C	0.241684	0.40919
0.005	MCAP	90	HBA1C	0.187482	0.330416
0.005	MCAP	95	HBA1C	0.134264	0.260394
0.005	MCAP	100	HBA1C	0.0845089	0.119256
0.005	MCAP	51.5	HBA1C	0.571448	0.665208
0.005	MCAP	105	HBA1C	0.0836245	0.101204
0.005	MCAP	0	HBA1C	0	0
0.01	MCAP	0	HBA1C	1	1
0.01	MCAP	5	HBA1C	0.952622	0.888542
0.01	MCAP	10	HBA1C	0.914635	0.9125
0.01	MCAP	15	HBA1C	0.875648	0.875
0.01	MCAP	20	HBA1C	0.836228	0.854167
0.01	MCAP	25	HBA1C	0.795785	0.805208
0.01	MCAP	30	HBA1C	0.754695	0.745833
0.01	MCAP	35	HBA1C	0.712531	0.719792
0.01	MCAP	40	HBA1C	0.670628	0.695833
0.01	MCAP	45	HBA1C	0.626721	0.645833
0.01	MCAP	50	HBA1C	0.582469	0.654167
0.01	MCAP	55	HBA1C	0.53681	0.619792
0.01	MCAP	60	HBA1C	0.490337	0.619792
0.01	MCAP	65	HBA1C	0.44269	0.602083
0.01	MCAP	70	HBA1C	0.393867	0.521875
0.01	MCAP	75	HBA1C	0.344085	0.514583
0.01	MCAP	80	HBA1C	0.292586	0.461458
0.01	MCAP	85	HBA1C	0.240335	0.405208
0.01	MCAP	90	HBA1C	0.18646	0.325
0.01	MCAP	95	HBA1C	0.133549	0.25625
0.01	MCAP	100	HBA1C	0.084098	0.119792
0.01	MCAP	51.5	HBA1C	0.568588	0.654167
0.01	MCAP	105	HBA1C	0.0832157	0.101562
0.01	MCAP	0	HBA1C	0	0
0.001	MCAP	0	HDL	1	0.909894
0.001	MCAP	5	HDL	0.962507	1
0.001	MCAP	10	HDL	0.924675	0.969965
0.001	MCAP	15	HDL	0.885805	0.975265
0.001	MCAP	20	HDL	0.846395	0.904594
0.001	MCAP	25	HDL	0.805868	0.871025
0.001	MCAP	30	HDL	0.764641	0.89576
0.001	MCAP	35	HDL	0.722204	0.837456
0.001	MCAP	40	HDL	0.680056	0.803887
0.001	MCAP	45	HDL	0.635812	0.809187
0.001	MCAP	50	HDL	0.591163	0.782686
0.001	MCAP	55	HDL	0.545083	0.710247
0.001	MCAP	60	HDL	0.498205	0.659011
0.001	MCAP	65	HDL	0.450078	0.628975
0.001	MCAP	70	HDL	0.400727	0.620141
0.001	MCAP	75	HDL	0.350352	0.54947
0.001	MCAP	80	HDL	0.29827	0.441696
0.001	MCAP	85	HDL	0.245354	0.388693
0.001	MCAP	90	HDL	0.190605	0.321555
0.001	MCAP	95	HDL	0.136712	0.19788
0.001	MCAP	100	HDL	0.0861418	0.0934629
0.001	MCAP	51.5	HDL	0.577149	0.765018
0.001	MCAP	105	HDL	0.0852174	0.0879859
0.001	MCAP	0	HDL	0	0
0.005	MCAP	0	HDL	1	0.943314
0.005	MCAP	5	HDL	0.956496	1
0.005	MCAP	10	HDL	0.918469	0.968023
0.005	MCAP	15	HDL	0.879461	0.963663
0.005	MCAP	20	HDL	0.839976	0.893895
0.005	MCAP	25	HDL	0.799434	0.860465
0.005	MCAP	30	HDL	0.758241	0.87936
0.005	MCAP	35	HDL	0.715924	0.824128
0.005	MCAP	40	HDL	0.673876	0.790698
0.005	MCAP	45	HDL	0.629796	0.799419
0.005	MCAP	50	HDL	0.585381	0.78343
0.005	MCAP	55	HDL	0.539528	0.710756
0.005	MCAP	60	HDL	0.492869	0.664244
0.005	MCAP	65	HDL	0.445015	0.632267
0.005	MCAP	70	HDL	0.39598	0.603198
0.005	MCAP	75	HDL	0.345946	0.527616
0.005	MCAP	80	HDL	0.294218	0.434593
0.005	MCAP	85	HDL	0.241684	0.386628
0.005	MCAP	90	HDL	0.187482	0.313953
0.005	MCAP	95	HDL	0.134264	0.203488
0.005	MCAP	100	HDL	0.0845089	0.100581
0.005	MCAP	51.5	HDL	0.571448	0.764535
0.005	MCAP	105	HDL	0.0836245	0.0975291
0.005	MCAP	0	HDL	0	0
0.01	MCAP	0	HDL	1	0.9375
0.01	MCAP	5	HDL	0.952622	1
0.01	MCAP	10	HDL	0.914635	0.963889
0.01	MCAP	15	HDL	0.875648	0.9625
0.01	MCAP	20	HDL	0.836228	0.894444
0.01	MCAP	25	HDL	0.795785	0.8625
0.01	MCAP	30	HDL	0.754695	0.883333
0.01	MCAP	35	HDL	0.712531	0.831944
0.01	MCAP	40	HDL	0.670628	0.795833
0.01	MCAP	45	HDL	0.626721	0.794444
0.01	MCAP	50	HDL	0.582469	0.775
0.01	MCAP	55	HDL	0.53681	0.7
0.01	MCAP	60	HDL	0.490337	0.647222
0.01	MCAP	65	HDL	0.44269	0.620833
0.01	MCAP	70	HDL	0.393867	0.591667
0.01	MCAP	75	HDL	0.344085	0.515278
0.01	MCAP	80	HDL	0.292586	0.427778
0.01	MCAP	85	HDL	0.240335	0.384722
0.01	MCAP	90	HDL	0.18646	0.313889
0.01	MCAP	95	HDL	0.133549	0.194444
0.01	MCAP	100	HDL	0.084098	0.0973611
0.01	MCAP	51.5	HDL	0.568588	0.755556
0.01	MCAP	105	HDL	0.0832157	0.100694
0.01	MCAP	0	HDL	0	0
0.001	MCAP	0	IGF1	1	0.976577
0.001	MCAP	5	IGF1	0.962507	1
0.001	MCAP	10	IGF1	0.924675	0.971171
0.001	MCAP	15	IGF1	0.885805	0.962162
0.001	MCAP	20	IGF1	0.846395	0.947748
0.001	MCAP	25	IGF1	0.805868	0.913514
0.001	MCAP	30	IGF1	0.764641	0.875676
0.001	MCAP	35	IGF1	0.722204	0.859459
0.001	MCAP	40	IGF1	0.680056	0.81982
0.001	MCAP	45	IGF1	0.635812	0.827027
0.001	MCAP	50	IGF1	0.591163	0.843243
0.001	MCAP	55	IGF1	0.545083	0.812613
0.001	MCAP	60	IGF1	0.498205	0.722523
0.001	MCAP	65	IGF1	0.450078	0.581982
0.001	MCAP	70	IGF1	0.400727	0.437838
0.001	MCAP	75	IGF1	0.350352	0.403604
0.001	MCAP	80	IGF1	0.29827	0.300901
0.001	MCAP	85	IGF1	0.245354	0.263063
0.001	MCAP	90	IGF1	0.190605	0.221622
0.001	MCAP	95	IGF1	0.136712	0.196396
0.001	MCAP	100	IGF1	0.0861418	0.0884685
0.001	MCAP	51.5	IGF1	0.577149	0.812613
0.001	MCAP	105	IGF1	0.0852174	0.0763964
0.001	MCAP	0	IGF1	0	0
0.005	MCAP	0	IGF1	1	1
0.005	MCAP	5	IGF1	0.956496	0.96181
0.005	MCAP	10	IGF1	0.918469	0.933522
0.005	MCAP	15	IGF1	0.879461	0.930693
0.005	MCAP	20	IGF1	0.839976	0.916549
0.005	MCAP	25	IGF1	0.799434	0.879774
0.005	MCAP	30	IGF1	0.758241	0.824611
0.005	MCAP	35	IGF1	0.715924	0.817539
0.005	MCAP	40	IGF1	0.673876	0.775106
0.005	MCAP	45	IGF1	0.629796	0.758133
0.005	MCAP	50	IGF1	0.585381	0.768034
0.005	MCAP	55	IGF1	0.539528	0.719943
0.005	MCAP	60	IGF1	0.492869	0.640736
0.005	MCAP	65	IGF1	0.445015	0.519095
0.005	MCAP	70	IGF1	0.39598	0.391796
0.005	MCAP	75	IGF1	0.345946	0.37058
0.005	MCAP	80	IGF1	0.294218	0.272984
0.005	MCAP	85	IGF1	0.241684	0.23338
0.005	MCAP	90	IGF1	0.187482	0.195191
0.005	MCAP	95	IGF1	0.134264	0.173975
0.005	MCAP	100	IGF1	0.0845089	0.0711457
0.005	MCAP	51.5	IGF1	0.571448	0.739745
0.005	MCAP	105	IGF1	0.0836245	0.0632249
0.005	MCAP	0	IGF1	0	0
0.01	MCAP	0	IGF1	1	1
0.01	MCAP	5	IGF1	0.952622	0.897756
0.01	MCAP	10	IGF1	0.914635	0.870324
0.01	MCAP	15	IGF1	0.875648	0.862843
0.01	MCAP	20	IGF1	0.836228	0.850374
0.01	MCAP	25	IGF1	0.795785	0.817955
0.01	MCAP	30	IGF1	0.754695	0.769327
0.01	MCAP	35	IGF1	0.712531	0.761845
0.01	MCAP	40	IGF1	0.670628	0.721945
0.01	MCAP	45	IGF1	0.626721	0.69202
0.01	MCAP	50	IGF1	0.582469	0.697007
0.01	MCAP	55	IGF1	0.53681	0.653367
0.01	MCAP	60	IGF1	0.490337	0.5798
0.01	MCAP	65	IGF1	0.44269	0.475062
0.01	MCAP	70	IGF1	0.393867	0.360349
0.01	MCAP	75	IGF1	0.344085	0.336658
0.01	MCAP	80	IGF1	0.292586	0.243142
0.01	MCAP	85	IGF1	0.240335	0.206983
0.01	MCAP	90	IGF1	0.18646	0.174564
0.01	MCAP	95	IGF1	0.133549	0.15212
0.01	MCAP	100	IGF1	0.084098	0.0628429
0.01	MCAP	51.5	IGF1	0.568588	0.669576
0.01	MCAP	105	IGF1	0.0832157	0.0583541
0.01	MCAP	0	IGF1	0	0
0.001	MCAP	0	LDL	1	1
0.001	MCAP	5	LDL	0.962507	0.799689
0.001	MCAP	10	LDL	0.924675	0.770186
0.001	MCAP	15	LDL	0.885805	0.723602
0.001	MCAP	20	LDL	0.846395	0.73913
0.001	MCAP	25	LDL	0.805868	0.746894
0.001	MCAP	30	LDL	0.764641	0.706522
0.001	MCAP	35	LDL	0.722204	0.701863
0.001	MCAP	40	LDL	0.680056	0.641304
0.001	MCAP	45	LDL	0.635812	0.596273
0.001	MCAP	50	LDL	0.591163	0.610248
0.001	MCAP	55	LDL	0.545083	0.580745
0.001	MCAP	60	LDL	0.498205	0.551242
0.001	MCAP	65	LDL	0.450078	0.484472
0.001	MCAP	70	LDL	0.400727	0.498447
0.001	MCAP	75	LDL	0.350352	0.468944
0.001	MCAP	80	LDL	0.29827	0.36646
0.001	MCAP	85	LDL	0.245354	0.329193
0.001	MCAP	90	LDL	0.190605	0.32764
0.001	MCAP	95	LDL	0.136712	0.256211
0.001	MCAP	100	LDL	0.0861418	0.184783
0.001	MCAP	51.5	LDL	0.577149	0.59472
0.001	MCAP	105	LDL	0.0852174	0.175466
0.001	MCAP	0	LDL	0	0
0.005	MCAP	0	LDL	1	1
0.005	MCAP	5	LDL	0.956496	0.822394
0.005	MCAP	10	LDL	0.918469	0.779923
0.005	MCAP	15	LDL	0.879461	0.752896
0.005	MCAP	20	LDL	0.839976	0.759331
0.005	MCAP	25	LDL	0.799434	0.772201
0.005	MCAP	30	LDL	0.758241	0.733591
0.005	MCAP	35	LDL	0.715924	0.722008
0.005	MCAP	40	LDL	0.673876	0.66538
0.005	MCAP	45	LDL	0.629796	0.622909
0.005	MCAP	50	LDL	0.585381	0.62677
0.005	MCAP	55	LDL	0.539528	0.597169
0.005	MCAP	60	LDL	0.492869	0.566281
0.005	MCAP	65	LDL	0.445015	0.498069
0.005	MCAP	70	LDL	0.39598	0.503218
0.005	MCAP	75	LDL	0.345946	0.469755
0.005	MCAP	80	LDL	0.294218	0.36036
0.005	MCAP	85	LDL	0.241684	0.314028
0.005	MCAP	90	LDL	0.187482	0.285714
0.005	MCAP	95	LDL	0.134264	0.220077
0.005	MCAP	100	LDL	0.0845089	0.155727
0.005	MCAP	51.5	LDL	0.571448	0.615187
0.005	MCAP	105	LDL	0.0836245	0.151866
0.005	MCAP	0	LDL	0	0
0.01	MCAP	0	LDL	1	1
0.01	MCAP	5	LDL	0.952622	0.82659
0.01	MCAP	10	LDL	0.914635	0.790751
0.01	MCAP	15	LDL	0.875648	0.763006
0.01	MCAP	20	LDL	0.836228	0.765318
0.01	MCAP	25	LDL	0.795785	0.769942
0.01	MCAP	30	LDL	0.754695	0.730636
0.01	MCAP	35	LDL	0.712531	0.717919
0.01	MCAP	40	LDL	0.670628	0.663584
0.01	MCAP	45	LDL	0.626721	0.620809
0.01	MCAP	50	LDL	0.582469	0.620809
0.01	MCAP	55	LDL	0.53681	0.584971
0.01	MCAP	60	LDL	0.490337	0.557225
0.01	MCAP	65	LDL	0.44269	0.492486
0.01	MCAP	70	LDL	0.393867	0.492486
0.01	MCAP	75	LDL	0.344085	0.460116
0.01	MCAP	80	LDL	0.292586	0.360694
0.01	MCAP	85	LDL	0.240335	0.317919
0.01	MCAP	90	LDL	0.18646	0.269364
0.01	MCAP	95	LDL	0.133549	0.208092
0.01	MCAP	100	LDL	0.084098	0.151445
0.01	MCAP	51.5	LDL	0.568588	0.610405
0.01	MCAP	105	LDL	0.0832157	0.139884
0.01	MCAP	0	LDL	0	0
0.001	MCAP	0	LPa	1	0.917969
0.001	MCAP	5	LPa	0.962507	1
0.001	MCAP	10	LPa	0.924675	0.984375
0.001	MCAP	15	LPa	0.885805	0.820312
0.001	MCAP	20	LPa	0.846395	0.714844
0.001	MCAP	25	LPa	0.805868	0.730469
0.001	MCAP	30	LPa	0.764641	0.8125
0.001	MCAP	35	LPa	0.722204	0.664062
0.001	MCAP	40	LPa	0.680056	0.609375
0.001	MCAP	45	LPa	0.635812	0.558594
0.001	MCAP	50	LPa	0.591163	0.464844
0.001	MCAP	55	LPa	0.545083	0.295703
0.001	MCAP	60	LPa	0.498205	0.310156
0.001	MCAP	65	LPa	0.450078	0.330469
0.001	MCAP	70	LPa	0.400727	0.242188
0.001	MCAP	75	LPa	0.350352	0.257031
0.001	MCAP	80	LPa	0.29827	0.180859
0.001	MCAP	85	LPa	0.245354	0.21875
0.001	MCAP	90	LPa	0.190605	0.322656
0.001	MCAP	95	LPa	0.136712	0.195703
0.001	MCAP	100	LPa	0.0861418	0.208203
0.001	MCAP	51.5	LPa	0.577149	0.457031
0.001	MCAP	105	LPa	0.0852174	0.170703
0.001	MCAP	0	LPa	0	0
0.005	MCAP	0	LPa	1	0.877598
0.005	MCAP	5	LPa	0.956496	1
0.005	MCAP	10	LPa	0.918469	0.983834
0.005	MCAP	15	LPa	0.879461	0.884527
0.005	MCAP	20	LPa	0.839976	0.829099
0.005	MCAP	25	LPa	0.799434	0.801386
0.005	MCAP	30	LPa	0.758241	0.725173
0.005	MCAP	35	LPa	0.715924	0.642032
0.005	MCAP	40	LPa	0.673876	0.545035
0.005	MCAP	45	LPa	0.629796	0.475751
0.005	MCAP	50	LPa	0.585381	0.413395
0.005	MCAP	55	LPa	0.539528	0.314088
0.005	MCAP	60	LPa	0.492869	0.334873
0.005	MCAP	65	LPa	0.445015	0.330254
0.005	MCAP	70	LPa	0.39598	0.284065
0.005	MCAP	75	LPa	0.345946	0.26097
0.005	MCAP	80	LPa	0.294218	0.158199
0.005	MCAP	85	LPa	0.241684	0.193303
0.005	MCAP	90	LPa	0.187482	0.247113
0.005	MCAP	95	LPa	0.134264	0.165127
0.005	MCAP	100	LPa	0.0845089	0.185219
0.005	MCAP	51.5	LPa	0.571448	0.411085
0.005	MCAP	105	LPa	0.0836245	0.167436
0.005	MCAP	0	LPa	0	0
0.01	MCAP	0	LPa	1	0.934354
0.01	MCAP	5	LPa	0.952622	1
0.01	MCAP	10	LPa	0.914635	0.989059
0.01	MCAP	15	LPa	0.875648	0.894967
0.01	MCAP	20	LPa	0.836228	0.85558
0.01	MCAP	25	LPa	0.795785	0.824945
0.01	MCAP	30	LPa	0.754695	0.754923
0.01	MCAP	35	LPa	0.712531	0.673961
0.01	MCAP	40	LPa	0.670628	0.573304
0.01	MCAP	45	LPa	0.626721	0.516411
0.01	MCAP	50	LPa	0.582469	0.455142
0.01	MCAP	55	LPa	0.53681	0.358862
0.01	MCAP	60	LPa	0.490337	0.380744
0.01	MCAP	65	LPa	0.44269	0.367615
0.01	MCAP	70	LPa	0.393867	0.321663
0.01	MCAP	75	LPa	0.344085	0.304158
0.01	MCAP	80	LPa	0.292586	0.210503
0.01	MCAP	85	LPa	0.240335	0.236324
0.01	MCAP	90	LPa	0.18646	0.225383
0.01	MCAP	95	LPa	0.133549	0.145077
0.01	MCAP	100	LPa	0.084098	0.16849
0.01	MCAP	51.5	LPa	0.568588	0.452954
0.01	MCAP	105	LPa	0.0832157	0.15186
0.01	MCAP	0	LPa	0	0
0.001	MCAP	0	PHOS	1	0.98722
0.001	MCAP	5	PHOS	0.962507	1
0.001	MCAP	10	PHOS	0.924675	0.979233
0.001	MCAP	15	PHOS	0.885805	0.936102
0.001	MCAP	20	PHOS	0.846395	0.915335
0.001	MCAP	25	PHOS	0.805868	0.840256
0.001	MCAP	30	PHOS	0.764641	0.845048
0.001	MCAP	35	PHOS	0.722204	0.822684
0.001	MCAP	40	PHOS	0.680056	0.753994
0.001	MCAP	45	PHOS	0.635812	0.659744
0.001	MCAP	50	PHOS	0.591163	0.591054
0.001	MCAP	55	PHOS	0.545083	0.522364
0.001	MCAP	60	PHOS	0.498205	0.474441
0.001	MCAP	65	PHOS	0.450078	0.383387
0.001	MCAP	70	PHOS	0.400727	0.370607
0.001	MCAP	75	PHOS	0.350352	0.289137
0.001	MCAP	80	PHOS	0.29827	0.28754
0.001	MCAP	85	PHOS	0.245354	0.255591
0.001	MCAP	90	PHOS	0.190605	0.236422
0.001	MCAP	95	PHOS	0.136712	0.153035
0.001	MCAP	100	PHOS	0.0861418	0.103355
0.001	MCAP	51.5	PHOS	0.577149	0.559105
0.001	MCAP	105	PHOS	0.0852174	0.098722
0.001	MCAP	0	PHOS	0	0
0.005	MCAP	0	PHOS	1	1
0.005	MCAP	5	PHOS	0.956496	1
0.005	MCAP	10	PHOS	0.918469	0.980282
0.005	MCAP	15	PHOS	0.879461	0.925352
0.005	MCAP	20	PHOS	0.839976	0.902817
0.005	MCAP	25	PHOS	0.799434	0.832394
0.005	MCAP	30	PHOS	0.758241	0.81831
0.005	MCAP	35	PHOS	0.715924	0.785915
0.005	MCAP	40	PHOS	0.673876	0.722535
0.005	MCAP	45	PHOS	0.629796	0.626761
0.005	MCAP	50	PHOS	0.585381	0.573239
0.005	MCAP	55	PHOS	0.539528	0.504225
0.005	MCAP	60	PHOS	0.492869	0.45493
0.005	MCAP	65	PHOS	0.445015	0.369014
0.005	MCAP	70	PHOS	0.39598	0.346479
0.005	MCAP	75	PHOS	0.345946	0.261972
0.005	MCAP	80	PHOS	0.294218	0.261972
0.005	MCAP	85	PHOS	0.241684	0.229577
0.005	MCAP	90	PHOS	0.187482	0.215493
0.005	MCAP	95	PHOS	0.134264	0.140845
0.005	MCAP	100	PHOS	0.0845089	0.102535
0.005	MCAP	51.5	PHOS	0.571448	0.54507
0.005	MCAP	105	PHOS	0.0836245	0.0964789
0.005	MCAP	0	PHOS	0	0
0.01	MCAP	0	PHOS	1	1
0.01	MCAP	5	PHOS	0.952622	0.964567
0.01	MCAP	10	PHOS	0.914635	0.940945
0.01	MCAP	15	PHOS	0.875648	0.891076
0.01	MCAP	20	PHOS	0.836228	0.872703
0.01	MCAP	25	PHOS	0.795785	0.801837
0.01	MCAP	30	PHOS	0.754695	0.793963
0.01	MCAP	35	PHOS	0.712531	0.761155
0.01	MCAP	40	PHOS	0.670628	0.700787
0.01	MCAP	45	PHOS	0.626721	0.616798
0.01	MCAP	50	PHOS	0.582469	0.576115
0.01	MCAP	55	PHOS	0.53681	0.513123
0.01	MCAP	60	PHOS	0.490337	0.465879
0.01	MCAP	65	PHOS	0.44269	0.37664
0.01	MCAP	70	PHOS	0.393867	0.353018
0.01	MCAP	75	PHOS	0.344085	0.270341
0.01	MCAP	80	PHOS	0.292586	0.25853
0.01	MCAP	85	PHOS	0.240335	0.223097
0.01	MCAP	90	PHOS	0.18646	0.207349
0.01	MCAP	95	PHOS	0.133549	0.139108
0.01	MCAP	100	PHOS	0.084098	0.0975066
0.01	MCAP	51.5	PHOS	0.568588	0.551181
0.01	MCAP	105	PHOS	0.0832157	0.0925197
0.01	MCAP	0	PHOS	0	0
0.001	MCAP	0	SHBG	1	0.89301
0.001	MCAP	5	SHBG	0.962507	0.978602
0.001	MCAP	10	SHBG	0.924675	0.965763
0.001	MCAP	15	SHBG	0.885805	0.971469
0.001	MCAP	20	SHBG	0.846395	0.96291
0.001	MCAP	25	SHBG	0.805868	0.958631
0.001	MCAP	30	SHBG	0.764641	1
0.001	MCAP	35	SHBG	0.722204	0.9301
0.001	MCAP	40	SHBG	0.680056	0.844508
0.001	MCAP	45	SHBG	0.635812	0.778887
0.001	MCAP	50	SHBG	0.591163	0.751783
0.001	MCAP	55	SHBG	0.545083	0.680456
0.001	MCAP	60	SHBG	0.498205	0.614836
0.001	MCAP	65	SHBG	0.450078	0.553495
0.001	MCAP	70	SHBG	0.400727	0.53495
0.001	MCAP	75	SHBG	0.350352	0.527817
0.001	MCAP	80	SHBG	0.29827	0.42368
0.001	MCAP	85	SHBG	0.245354	0.365193
0.001	MCAP	90	SHBG	0.190605	0.275321
0.001	MCAP	95	SHBG	0.136712	0.245364
0.001	MCAP	100	SHBG	0.0861418	0.18117
0.001	MCAP	51.5	SHBG	0.577149	0.731812
0.001	MCAP	105	SHBG	0.0852174	0.185449
0.001	MCAP	0	SHBG	0	0
0.005	MCAP	0	SHBG	1	1
0.005	MCAP	5	SHBG	0.956496	0.979925
0.005	MCAP	10	SHBG	0.918469	0.95734
0.005	MCAP	15	SHBG	0.879461	0.951066
0.005	MCAP	20	SHBG	0.839976	0.944793
0.005	MCAP	25	SHBG	0.799434	0.934755
0.005	MCAP	30	SHBG	0.758241	0.963614
0.005	MCAP	35	SHBG	0.715924	0.895859
0.005	MCAP	40	SHBG	0.673876	0.814304
0.005	MCAP	45	SHBG	0.629796	0.761606
0.005	MCAP	50	SHBG	0.585381	0.742785
0.005	MCAP	55	SHBG	0.539528	0.667503
0.005	MCAP	60	SHBG	0.492869	0.595985
0.005	MCAP	65	SHBG	0.445015	0.531995
0.005	MCAP	70	SHBG	0.39598	0.508156
0.005	MCAP	75	SHBG	0.345946	0.491844
0.005	MCAP	80	SHBG	0.294218	0.397742
0.005	MCAP	85	SHBG	0.241684	0.342535
0.005	MCAP	90	SHBG	0.187482	0.264743
0.005	MCAP	95	SHBG	0.134264	0.233375
0.005	MCAP	100	SHBG	0.0845089	0.169385
0.005	MCAP	51.5	SHBG	0.571448	0.734003
0.005	MCAP	105	SHBG	0.0836245	0.169385
0.005	MCAP	0	SHBG	0	0
0.01	MCAP	0	SHBG	1	1
0.01	MCAP	5	SHBG	0.952622	0.962963
0.01	MCAP	10	SHBG	0.914635	0.953704
0.01	MCAP	15	SHBG	0.875648	0.953704
0.01	MCAP	20	SHBG	0.836228	0.944444
0.01	MCAP	25	SHBG	0.795785	0.935185
0.01	MCAP	30	SHBG	0.754695	0.962963
0.01	MCAP	35	SHBG	0.712531	0.909259
0.01	MCAP	40	SHBG	0.670628	0.849074
0.01	MCAP	45	SHBG	0.626721	0.801852
0.01	MCAP	50	SHBG	0.582469	0.784259
0.01	MCAP	55	SHBG	0.53681	0.724074
0.01	MCAP	60	SHBG	0.490337	0.673148
0.01	MCAP	65	SHBG	0.44269	0.625
0.01	MCAP	70	SHBG	0.393867	0.608333
0.01	MCAP	75	SHBG	0.344085	0.598148
0.01	MCAP	80	SHBG	0.292586	0.525926
0.01	MCAP	85	SHBG	0.240335	0.262963
0.01	MCAP	90	SHBG	0.18646	0.206481
0.01	MCAP	95	SHBG	0.133549	0.175
0.01	MCAP	100	SHBG	0.084098	0.125926
0.01	MCAP	51.5	SHBG	0.568588	0.775
0.01	MCAP	105	SHBG	0.0832157	0.127778
0.01	MCAP	0	SHBG	0	0
0.001	MCAP	0	TBIL	1	1
0.001	MCAP	5	TBIL	0.962507	0.877551
0.001	MCAP	10	TBIL	0.924675	0.873178
0.001	MCAP	15	TBIL	0.885805	0.91691
0.001	MCAP	20	TBIL	0.846395	0.925656
0.001	MCAP	25	TBIL	0.805868	0.912536
0.001	MCAP	30	TBIL	0.764641	0.867347
0.001	MCAP	35	TBIL	0.722204	0.845481
0.001	MCAP	40	TBIL	0.680056	0.825073
0.001	MCAP	45	TBIL	0.635812	0.804665
0.001	MCAP	50	TBIL	0.591163	0.810496
0.001	MCAP	55	TBIL	0.545083	0.768222
0.001	MCAP	60	TBIL	0.498205	0.782799
0.001	MCAP	65	TBIL	0.450078	0.728863
0.001	MCAP	70	TBIL	0.400727	0.610787
0.001	MCAP	75	TBIL	0.350352	0.537901
0.001	MCAP	80	TBIL	0.29827	0.51895
0.001	MCAP	85	TBIL	0.245354	0.399417
0.001	MCAP	90	TBIL	0.190605	0.349854
0.001	MCAP	95	TBIL	0.136712	0.225948
0.001	MCAP	100	TBIL	0.0861418	0.131778
0.001	MCAP	51.5	TBIL	0.577149	0.795918
0.001	MCAP	105	TBIL	0.0852174	0.106122
0.001	MCAP	0	TBIL	0	0
0.005	MCAP	0	TBIL	1	1
0.005	MCAP	5	TBIL	0.956496	0.889406
0.005	MCAP	10	TBIL	0.918469	0.885914
0.005	MCAP	15	TBIL	0.879461	0.906868
0.005	MCAP	20	TBIL	0.839976	0.915017
0.005	MCAP	25	TBIL	0.799434	0.885914
0.005	MCAP	30	TBIL	0.758241	0.845169
0.005	MCAP	35	TBIL	0.715924	0.80908
0.005	MCAP	40	TBIL	0.673876	0.784633
0.005	MCAP	45	TBIL	0.629796	0.769499
0.005	MCAP	50	TBIL	0.585381	0.76135
0.005	MCAP	55	TBIL	0.539528	0.717113
0.005	MCAP	60	TBIL	0.492869	0.726426
0.005	MCAP	65	TBIL	0.445015	0.669383
0.005	MCAP	70	TBIL	0.39598	0.570431
0.005	MCAP	75	TBIL	0.345946	0.495925
0.005	MCAP	80	TBIL	0.294218	0.458673
0.005	MCAP	85	TBIL	0.241684	0.360885
0.005	MCAP	90	TBIL	0.187482	0.324796
0.005	MCAP	95	TBIL	0.134264	0.218859
0.005	MCAP	100	TBIL	0.0845089	0.138533
0.005	MCAP	51.5	TBIL	0.571448	0.745052
0.005	MCAP	105	TBIL	0.0836245	0.125728
0.005	MCAP	0	TBIL	0	0
0.01	MCAP	0	TBIL	1	1
0.01	MCAP	5	TBIL	0.952622	0.866667
0.01	MCAP	10	TBIL	0.914635	0.860215
0.01	MCAP	15	TBIL	0.875648	0.880645
0.01	MCAP	20	TBIL	0.836228	0.889247
0.01	MCAP	25	TBIL	0.795785	0.862366
0.01	MCAP	30	TBIL	0.754695	0.821505
0.01	MCAP	35	TBIL	0.712531	0.784946
0.01	MCAP	40	TBIL	0.670628	0.760215
0.01	MCAP	45	TBIL	0.626721	0.743011
0.01	MCAP	50	TBIL	0.582469	0.736559
0.01	MCAP	55	TBIL	0.53681	0.694624
0.01	MCAP	60	TBIL	0.490337	0.703226
0.01	MCAP	65	TBIL	0.44269	0.645161
0.01	MCAP	70	TBIL	0.393867	0.552688
0.01	MCAP	75	TBIL	0.344085	0.469892
0.01	MCAP	80	TBIL	0.292586	0.430108
0.01	MCAP	85	TBIL	0.240335	0.339785
0.01	MCAP	90	TBIL	0.18646	0.303226
0.01	MCAP	95	TBIL	0.133549	0.205376
0.01	MCAP	100	TBIL	0.084098	0.131183
0.01	MCAP	51.5	TBIL	0.568588	0.721505
0.01	MCAP	105	TBIL	0.0832157	0.11828
0.01	MCAP	0	TBIL	0	0
0.001	MCAP	0	TEST	1	0.483073
0.001	MCAP	5	TEST	0.962507	1
0.001	MCAP	10	TEST	0.924675	0.494792
0.001	MCAP	15	TEST	0.885805	0.141927
0.001	MCAP	20	TEST	0.846395	-0.333333
0.001	MCAP	25	TEST	0.805868	-0.329427
0.001	MCAP	30	TEST	0.764641	-0.177083
0.001	MCAP	35	TEST	0.722204	0.424479
0.001	MCAP	40	TEST	0.680056	0.248698
0.001	MCAP	45	TEST	0.635812	0.304688
0.001	MCAP	50	TEST	0.591163	0.571615
0.001	MCAP	55	TEST	0.545083	0.397135
0.001	MCAP	60	TEST	0.498205	0.252604
0.001	MCAP	65	TEST	0.450078	-0.196615
0.001	MCAP	70	TEST	0.400727	-0.0222656
0.001	MCAP	75	TEST	0.350352	0.429688
0.001	MCAP	80	TEST	0.29827	0.407552
0.001	MCAP	85	TEST	0.245354	0.148438
0.001	MCAP	90	TEST	0.190605	0.74349
0.001	MCAP	95	TEST	0.136712	0.80599
0.001	MCAP	100	TEST	0.0861418	0.565104
0.001	MCAP	51.5	TEST	0.577149	0.496094
0.001	MCAP	105	TEST	0.0852174	0.615885
0.001	MCAP	0	TEST	0	0
0.005	MCAP	0	TEST	1	0.874595
0.005	MCAP	5	TEST	0.956496	1
0.005	MCAP	10	TEST	0.918469	0.634595
0.005	MCAP	15	TEST	0.879461	0.408649
0.005	MCAP	20	TEST	0.839976	0.0181622
0.005	MCAP	25	TEST	0.799434	-0.0780541
0.005	MCAP	30	TEST	0.758241	-0.0130811
0.005	MCAP	35	TEST	0.715924	0.456216
0.005	MCAP	40	TEST	0.673876	0.312432
0.005	MCAP	45	TEST	0.629796	0.418378
0.005	MCAP	50	TEST	0.585381	0.636757
0.005	MCAP	55	TEST	0.539528	0.408649
0.005	MCAP	60	TEST	0.492869	0.252973
0.005	MCAP	65	TEST	0.445015	-0.134054
0.005	MCAP	70	TEST	0.39598	0.0174054
0.005	MCAP	75	TEST	0.345946	0.387027
0.005	MCAP	80	TEST	0.294218	0.355676
0.005	MCAP	85	TEST	0.241684	0.164324
0.005	MCAP	90	TEST	0.187482	0.697297
0.005	MCAP	95	TEST	0.134264	0.674595
0.005	MCAP	100	TEST	0.0845089	0.454054
0.005	MCAP	51.5	TEST	0.571448	0.545946
0.005	MCAP	105	TEST	0.0836245	0.567568
0.005	MCAP	0	TEST	0	0
0.01	MCAP	0	TEST	1	0.890625
0.01	MCAP	5	TEST	0.952622	1
0.01	MCAP	10	TEST	0.914635	0.739844
0.01	MCAP	15	TEST	0.875648	0.538281
0.01	MCAP	20	TEST	0.836228	0.23125
0.01	MCAP	25	TEST	0.795785	0.122656
0.01	MCAP	30	TEST	0.754695	0.190625
0.01	MCAP	35	TEST	0.712531	0.524219
0.01	MCAP	40	TEST	0.670628	0.421094
0.01	MCAP	45	TEST	0.626721	0.484375
0.01	MCAP	50	TEST	0.582469	0.6875
0.01	MCAP	55	TEST	0.53681	0.492188
0.01	MCAP	60	TEST	0.490337	0.379688
0.01	MCAP	65	TEST	0.44269	0.123438
0.01	MCAP	70	TEST	0.393867	0.213281
0.01	MCAP	75	TEST	0.344085	0.467187
0.01	MCAP	80	TEST	0.292586	0.446094
0.01	MCAP	85	TEST	0.240335	0.188281
0.01	MCAP	90	TEST	0.18646	0.552344
0.01	MCAP	95	TEST	0.133549	0.508594
0.01	MCAP	100	TEST	0.084098	0.346875
0.01	MCAP	51.5	TEST	0.568588	0.601562
0.01	MCAP	105	TEST	0.0832157	0.3875
0.01	MCAP	0	TEST	0	0
0.001	MCAP	0	TP	1	1
0.001	MCAP	5	TP	0.962507	0.72167
0.001	MCAP	10	TP	0.924675	0.695825
0.001	MCAP	15	TP	0.885805	0.658052
0.001	MCAP	20	TP	0.846395	0.586481
0.001	MCAP	25	TP	0.805868	0.552684
0.001	MCAP	30	TP	0.764641	0.493042
0.001	MCAP	35	TP	0.722204	0.512922
0.001	MCAP	40	TP	0.680056	0.471173
0.001	MCAP	45	TP	0.635812	0.475149
0.001	MCAP	50	TP	0.591163	0.463221
0.001	MCAP	55	TP	0.545083	0.441352
0.001	MCAP	60	TP	0.498205	0.4334
0.001	MCAP	65	TP	0.450078	0.39165
0.001	MCAP	70	TP	0.400727	0.272366
0.001	MCAP	75	TP	0.350352	0.270378
0.001	MCAP	80	TP	0.29827	0.202783
0.001	MCAP	85	TP	0.245354	0.164811
0.001	MCAP	90	TP	0.190605	0.151093
0.001	MCAP	95	TP	0.136712	0.119284
0.001	MCAP	100	TP	0.0861418	0.0648111
0.001	MCAP	51.5	TP	0.577149	0.485089
0.001	MCAP	105	TP	0.0852174	0.0864811
0.001	MCAP	0	TP	0	0
0.005	MCAP	0	TP	1	1
0.005	MCAP	5	TP	0.956496	0.733333
0.005	MCAP	10	TP	0.918469	0.707317
0.005	MCAP	15	TP	0.879461	0.673171
0.005	MCAP	20	TP	0.839976	0.611382
0.005	MCAP	25	TP	0.799434	0.57561
0.005	MCAP	30	TP	0.758241	0.512195
0.005	MCAP	35	TP	0.715924	0.523577
0.005	MCAP	40	TP	0.673876	0.479675
0.005	MCAP	45	TP	0.629796	0.476423
0.005	MCAP	50	TP	0.585381	0.456911
0.005	MCAP	55	TP	0.539528	0.429268
0.005	MCAP	60	TP	0.492869	0.434146
0.005	MCAP	65	TP	0.445015	0.388618
0.005	MCAP	70	TP	0.39598	0.278049
0.005	MCAP	75	TP	0.345946	0.281301
0.005	MCAP	80	TP	0.294218	0.214634
0.005	MCAP	85	TP	0.241684	0.16748
0.005	MCAP	90	TP	0.187482	0.136585
0.005	MCAP	95	TP	0.134264	0.111707
0.005	MCAP	100	TP	0.0845089	0.064065
0.005	MCAP	51.5	TP	0.571448	0.463415
0.005	MCAP	105	TP	0.0836245	0.0829268
0.005	MCAP	0	TP	0	0
0.01	MCAP	0	TP	1	1
0.01	MCAP	5	TP	0.952622	0.692754
0.01	MCAP	10	TP	0.914635	0.665217
0.01	MCAP	15	TP	0.875648	0.637681
0.01	MCAP	20	TP	0.836228	0.575362
0.01	MCAP	25	TP	0.795785	0.544928
0.01	MCAP	30	TP	0.754695	0.492754
0.01	MCAP	35	TP	0.712531	0.5
0.01	MCAP	40	TP	0.670628	0.463768
0.01	MCAP	45	TP	0.626721	0.456522
0.01	MCAP	50	TP	0.582469	0.433333
0.01	MCAP	55	TP	0.53681	0.407246
0.01	MCAP	60	TP	0.490337	0.408696
0.01	MCAP	65	TP	0.44269	0.366667
0.01	MCAP	70	TP	0.393867	0.265217
0.01	MCAP	75	TP	0.344085	0.265217
0.01	MCAP	80	TP	0.292586	0.201449
0.01	MCAP	85	TP	0.240335	0.15942
0.01	MCAP	90	TP	0.18646	0.132609
0.01	MCAP	95	TP	0.133549	0.095942
0.01	MCAP	100	TP	0.084098	0.0546377
0.01	MCAP	51.5	TP	0.568588	0.437681
0.01	MCAP	105	TP	0.0832157	0.0755072
0.01	MCAP	0	TP	0	0
0.001	MCAP	0	TRIG	1	1
0.001	MCAP	5	TRIG	0.962507	0.9062
0.001	MCAP	10	TRIG	0.924675	0.853736
0.001	MCAP	15	TRIG	0.885805	0.82035
0.001	MCAP	20	TRIG	0.846395	0.774245
0.001	MCAP	25	TRIG	0.805868	0.737679
0.001	MCAP	30	TRIG	0.764641	0.744038
0.001	MCAP	35	TRIG	0.722204	0.677266
0.001	MCAP	40	TRIG	0.680056	0.647059
0.001	MCAP	45	TRIG	0.635812	0.583466
0.001	MCAP	50	TRIG	0.591163	0.550079
0.001	MCAP	55	TRIG	0.545083	0.505564
0.001	MCAP	60	TRIG	0.498205	0.45787
0.001	MCAP	65	TRIG	0.450078	0.481717
0.001	MCAP	70	TRIG	0.400727	0.354531
0.001	MCAP	75	TRIG	0.350352	0.298887
0.001	MCAP	80	TRIG	0.29827	0.241653
0.001	MCAP	85	TRIG	0.245354	0.198728
0.001	MCAP	90	TRIG	0.190605	0.157552
0.001	MCAP	95	TRIG	0.136712	0.160572
0.001	MCAP	100	TRIG	0.0861418	0.105882
0.001	MCAP	51.5	TRIG	0.577149	0.54849
0.001	MCAP	105	TRIG	0.0852174	0.108267
0.001	MCAP	0	TRIG	0	0
0.005	MCAP	0	TRIG	1	1
0.005	MCAP	5	TRIG	0.956496	0.877445
0.005	MCAP	10	TRIG	0.918469	0.830508
0.005	MCAP	15	TRIG	0.879461	0.790091
0.005	MCAP	20	TRIG	0.839976	0.753585
0.005	MCAP	25	TRIG	0.799434	0.697523
0.005	MCAP	30	TRIG	0.758241	0.692308
0.005	MCAP	35	TRIG	0.715924	0.646675
0.005	MCAP	40	TRIG	0.673876	0.615385
0.005	MCAP	45	TRIG	0.629796	0.565841
0.005	MCAP	50	TRIG	0.585381	0.533246
0.005	MCAP	55	TRIG	0.539528	0.495437
0.005	MCAP	60	TRIG	0.492869	0.448501
0.005	MCAP	65	TRIG	0.445015	0.464146
0.005	MCAP	70	TRIG	0.39598	0.359844
0.005	MCAP	75	TRIG	0.345946	0.305085
0.005	MCAP	80	TRIG	0.294218	0.242503
0.005	MCAP	85	TRIG	0.241684	0.208605
0.005	MCAP	90	TRIG	0.187482	0.169492
0.005	MCAP	95	TRIG	0.134264	0.161669
0.005	MCAP	100	TRIG	0.0845089	0.114081
0.005	MCAP	51.5	TRIG	0.571448	0.530639
0.005	MCAP	105	TRIG	0.0836245	0.119557
0.005	MCAP	0	TRIG	0	0
0.01	MCAP	0	TRIG	1	1
0.01	MCAP	5	TRIG	0.952622	0.852205
0.01	MCAP	10	TRIG	0.914635	0.805721
0.01	MCAP	15	TRIG	0.875648	0.768772
0.01	MCAP	20	TRIG	0.836228	0.72944
0.01	MCAP	25	TRIG	0.795785	0.675805
0.01	MCAP	30	TRIG	0.754695	0.666269
0.01	MCAP	35	TRIG	0.712531	0.623361
0.01	MCAP	40	TRIG	0.670628	0.593564
0.01	MCAP	45	TRIG	0.626721	0.543504
0.01	MCAP	50	TRIG	0.582469	0.512515
0.01	MCAP	55	TRIG	0.53681	0.474374
0.01	MCAP	60	TRIG	0.490337	0.430274
0.01	MCAP	65	TRIG	0.44269	0.449344
0.01	MCAP	70	TRIG	0.393867	0.356377
0.01	MCAP	75	TRIG	0.344085	0.305125
0.01	MCAP	80	TRIG	0.292586	0.24553
0.01	MCAP	85	TRIG	0.240335	0.210965
0.01	MCAP	90	TRIG	0.18646	0.165673
0.01	MCAP	95	TRIG	0.133549	0.153754
0.01	MCAP	100	TRIG	0.084098	0.10584
0.01	MCAP	51.5	TRIG	0.568588	0.507747
0.01	MCAP	105	TRIG	0.0832157	0.110846
0.01	MCAP	0	TRIG	0	0
0.001	MCAP	0	UREA	1	0.775591
0.001	MCAP	5	UREA	0.962507	0.996063
0.001	MCAP	10	UREA	0.924675	0.933071
0.001	MCAP	15	UREA	0.885805	1
0.001	MCAP	20	UREA	0.846395	0.870079
0.001	MCAP	25	UREA	0.805868	0.775591
0.001	MCAP	30	UREA	0.764641	0.818898
0.001	MCAP	35	UREA	0.722204	0.866142
0.001	MCAP	40	UREA	0.680056	0.937008
0.001	MCAP	45	UREA	0.635812	0.708661
0.001	MCAP	50	UREA	0.591163	0.692913
0.001	MCAP	55	UREA	0.545083	0.681102
0.001	MCAP	60	UREA	0.498205	0.562992
0.001	MCAP	65	UREA	0.450078	0.5
0.001	MCAP	70	UREA	0.400727	0.606299
0.001	MCAP	75	UREA	0.350352	0.602362
0.001	MCAP	80	UREA	0.29827	0.476378
0.001	MCAP	85	UREA	0.245354	0.359843
0.001	MCAP	90	UREA	0.190605	0.176772
0.001	MCAP	95	UREA	0.136712	0.27874
0.001	MCAP	100	UREA	0.0861418	0.16378
0.001	MCAP	51.5	UREA	0.577149	0.708661
0.001	MCAP	105	UREA	0.0852174	0.166142
0.001	MCAP	0	UREA	0	0
0.005	MCAP	0	UREA	1	0.942373
0.005	MCAP	5	UREA	0.956496	1
0.005	MCAP	10	UREA	0.918469	0.949153
0.005	MCAP	15	UREA	0.879461	1
0.005	MCAP	20	UREA	0.839976	0.861017
0.005	MCAP	25	UREA	0.799434	0.759322
0.005	MCAP	30	UREA	0.758241	0.79322
0.005	MCAP	35	UREA	0.715924	0.80678
0.005	MCAP	40	UREA	0.673876	0.877966
0.005	MCAP	45	UREA	0.629796	0.637288
0.005	MCAP	50	UREA	0.585381	0.647458
0.005	MCAP	55	UREA	0.539528	0.647458
0.005	MCAP	60	UREA	0.492869	0.562712
0.005	MCAP	65	UREA	0.445015	0.481356
0.005	MCAP	70	UREA	0.39598	0.583051
0.005	MCAP	75	UREA	0.345946	0.559322
0.005	MCAP	80	UREA	0.294218	0.461017
0.005	MCAP	85	UREA	0.241684	0.359322
0.005	MCAP	90	UREA	0.187482	0.211864
0.005	MCAP	95	UREA	0.134264	0.290847
0.005	MCAP	100	UREA	0.0845089	0.171864
0.005	MCAP	51.5	UREA	0.571448	0.664407
0.005	MCAP	105	UREA	0.0836245	0.172881
0.005	MCAP	0	UREA	0	0
0.01	MCAP	0	UREA	1	1
0.01	MCAP	5	UREA	0.952622	0.979592
0.01	MCAP	10	UREA	0.914635	0.927114
0.01	MCAP	15	UREA	0.875648	0.970845
0.01	MCAP	20	UREA	0.836228	0.836735
0.01	MCAP	25	UREA	0.795785	0.734694
0.01	MCAP	30	UREA	0.754695	0.740525
0.01	MCAP	35	UREA	0.712531	0.763848
0.01	MCAP	40	UREA	0.670628	0.827988
0.01	MCAP	45	UREA	0.626721	0.609329
0.01	MCAP	50	UREA	0.582469	0.612245
0.01	MCAP	55	UREA	0.53681	0.606414
0.01	MCAP	60	UREA	0.490337	0.530612
0.01	MCAP	65	UREA	0.44269	0.45481
0.01	MCAP	70	UREA	0.393867	0.539359
0.01	MCAP	75	UREA	0.344085	0.521866
0.01	MCAP	80	UREA	0.292586	0.428571
0.01	MCAP	85	UREA	0.240335	0.338192
0.01	MCAP	90	UREA	0.18646	0.205248
0.01	MCAP	95	UREA	0.133549	0.267347
0.01	MCAP	100	UREA	0.084098	0.159767
0.01	MCAP	51.5	UREA	0.568588	0.623907
0.01	MCAP	105	UREA	0.0832157	0.159184
0.01	MCAP	0	UREA	0	0
0.001	MCAP	0	UA	1	0.968379
0.001	MCAP	5	UA	0.962507	1
0.001	MCAP	10	UA	0.924675	0.936759
0.001	MCAP	15	UA	0.885805	0.976285
0.001	MCAP	20	UA	0.846395	0.942688
0.001	MCAP	25	UA	0.805868	0.893281
0.001	MCAP	30	UA	0.764641	0.780632
0.001	MCAP	35	UA	0.722204	0.725296
0.001	MCAP	40	UA	0.680056	0.693676
0.001	MCAP	45	UA	0.635812	0.685771
0.001	MCAP	50	UA	0.591163	0.606719
0.001	MCAP	55	UA	0.545083	0.608696
0.001	MCAP	60	UA	0.498205	0.66996
0.001	MCAP	65	UA	0.450078	0.650198
0.001	MCAP	70	UA	0.400727	0.630435
0.001	MCAP	75	UA	0.350352	0.501976
0.001	MCAP	80	UA	0.29827	0.399209
0.001	MCAP	85	UA	0.245354	0.201581
0.001	MCAP	90	UA	0.190605	0.13498
0.001	MCAP	95	UA	0.136712	0.0752964
0.001	MCAP	100	UA	0.0861418	0.0539526
0.001	MCAP	51.5	UA	0.577149	0.628458
0.001	MCAP	105	UA	0.0852174	0.0671937
0.001	MCAP	0	UA	0	0
0.005	MCAP	0	UA	1	0.994872
0.005	MCAP	5	UA	0.956496	1
0.005	MCAP	10	UA	0.918469	0.919658
0.005	MCAP	15	UA	0.879461	0.94188
0.005	MCAP	20	UA	0.839976	0.916239
0.005	MCAP	25	UA	0.799434	0.870085
0.005	MCAP	30	UA	0.758241	0.764103
0.005	MCAP	35	UA	0.715924	0.71453
0.005	MCAP	40	UA	0.673876	0.676923
0.005	MCAP	45	UA	0.629796	0.673504
0.005	MCAP	50	UA	0.585381	0.591453
0.005	MCAP	55	UA	0.539528	0.588034
0.005	MCAP	60	UA	0.492869	0.639316
0.005	MCAP	65	UA	0.445015	0.606838
0.005	MCAP	70	UA	0.39598	0.584615
0.005	MCAP	75	UA	0.345946	0.468376
0.005	MCAP	80	UA	0.294218	0.379487
0.005	MCAP	85	UA	0.241684	0.203419
0.005	MCAP	90	UA	0.187482	0.154701
0.005	MCAP	95	UA	0.134264	0.100855
0.005	MCAP	100	UA	0.0845089	0.0811966
0.005	MCAP	51.5	UA	0.571448	0.617094
0.005	MCAP	105	UA	0.0836245	0.0670085
0.005	MCAP	0	UA	0	0
0.01	MCAP	0	UA	1	1
0.01	MCAP	5	UA	0.952622	0.9653
0.01	MCAP	10	UA	0.914635	0.894322
0.01	MCAP	15	UA	0.875648	0.916404
0.01	MCAP	20	UA	0.836228	0.891167
0.01	MCAP	25	UA	0.795785	0.843849
0.01	MCAP	30	UA	0.754695	0.747634
0.01	MCAP	35	UA	0.712531	0.70347
0.01	MCAP	40	UA	0.670628	0.665615
0.01	MCAP	45	UA	0.626721	0.635647
0.01	MCAP	50	UA	0.582469	0.559937
0.01	MCAP	55	UA	0.53681	0.547319
0.01	MCAP	60	UA	0.490337	0.597792
0.01	MCAP	65	UA	0.44269	0.567823
0.01	MCAP	70	UA	0.393867	0.55205
0.01	MCAP	75	UA	0.344085	0.443218
0.01	MCAP	80	UA	0.292586	0.358044
0.01	MCAP	85	UA	0.240335	0.192429
0.01	MCAP	90	UA	0.18646	0.145268
0.01	MCAP	95	UA	0.133549	0.0899054
0.01	MCAP	100	UA	0.084098	0.0700315
0.01	MCAP	51.5	UA	0.568588	0.580442
0.01	MCAP	105	UA	0.0832157	0.0623028
0.01	MCAP	0	UA	0	0
0.001	MCAP	0	VITD	1	0.625
0.001	MCAP	5	VITD	0.962507	0.84375
0.001	MCAP	10	VITD	0.924675	0.859375
0.001	MCAP	15	VITD	0.885805	0.692708
0.001	MCAP	20	VITD	0.846395	0.802083
0.001	MCAP	25	VITD	0.805868	0.848958
0.001	MCAP	30	VITD	0.764641	0.947917
0.001	MCAP	35	VITD	0.722204	1
0.001	MCAP	40	VITD	0.680056	0.833333
0.001	MCAP	45	VITD	0.635812	0.796875
0.001	MCAP	50	VITD	0.591163	0.734375
0.001	MCAP	55	VITD	0.545083	0.682292
0.001	MCAP	60	VITD	0.498205	0.723958
0.001	MCAP	65	VITD	0.450078	0.890625
0.001	MCAP	70	VITD	0.400727	0.947917
0.001	MCAP	75	VITD	0.350352	0.807292
0.001	MCAP	80	VITD	0.29827	0.723958
0.001	MCAP	85	VITD	0.245354	0.697917
0.001	MCAP	90	VITD	0.190605	0.541667
0.001	MCAP	95	VITD	0.136712	0.6875
0.001	MCAP	100	VITD	0.0861418	0.379688
0.001	MCAP	51.5	VITD	0.577149	0.734375
0.001	MCAP	105	VITD	0.0852174	0.372917
0.001	MCAP	0	VITD	0	0
0.005	MCAP	0	VITD	1	0.870192
0.005	MCAP	5	VITD	0.956496	0.908654
0.005	MCAP	10	VITD	0.918469	0.875
0.005	MCAP	15	VITD	0.879461	0.701923
0.005	MCAP	20	VITD	0.839976	0.807692
0.005	MCAP	25	VITD	0.799434	0.865385
0.005	MCAP	30	VITD	0.758241	0.956731
0.005	MCAP	35	VITD	0.715924	1
0.005	MCAP	40	VITD	0.673876	0.841346
0.005	MCAP	45	VITD	0.629796	0.802885
0.005	MCAP	50	VITD	0.585381	0.730769
0.005	MCAP	55	VITD	0.539528	0.735577
0.005	MCAP	60	VITD	0.492869	0.75
0.005	MCAP	65	VITD	0.445015	0.879808
0.005	MCAP	70	VITD	0.39598	0.947115
0.005	MCAP	75	VITD	0.345946	0.817308
0.005	MCAP	80	VITD	0.294218	0.745192
0.005	MCAP	85	VITD	0.241684	0.725962
0.005	MCAP	90	VITD	0.187482	0.543269
0.005	MCAP	95	VITD	0.134264	0.6875
0.005	MCAP	100	VITD	0.0845089	0.375962
0.005	MCAP	51.5	VITD	0.571448	0.769231
0.005	MCAP	105	VITD	0.0836245	0.379808
0.005	MCAP	0	VITD	0	0
0.01	MCAP	0	VITD	1	0.933962
0.01	MCAP	5	VITD	0.952622	0.938679
0.01	MCAP	10	VITD	0.914635	0.877358
0.01	MCAP	15	VITD	0.875648	0.712264
0.01	MCAP	20	VITD	0.836228	0.820755
0.01	MCAP	25	VITD	0.795785	0.882075
0.01	MCAP	30	VITD	0.754695	0.962264
[truncated: 5,129 more rows]

[truncated: 4 more sheets: supplementary_fig8, supplementary_fig9, supplementary_fig10, supplementary_fig11]
